# Supplementary material for: Proteome and Secretome Profiling of the Melanoma-Induced Transition Toward Immune Incompetent Dendritic Cells Reveals Enhanced IDO1, Cathepsin, and Legumain Activity
Source: Mol Cell Proteomics. 2025 Aug 9;24(9):101048. doi: 10.1016/j.mcpro.2025.101048 (PMC12454896; doi:10.1016/j.mcpro.2025.101048)
Supplement: Supplemental Table S3 [file mmc2.xlsx]

## Sheet: Sheet1
Table S3. Non-tryptic peptides identified in the LC-MS/MS data
Gene symbol	Protein ID	peptide sequence	Log2 FC (BLM-CM/ctrl)	- Log10 (P-value)	previous AA	next AA	start	end	peptide length	last AA	terminus	Charges	Assigned Modifications (location)
HNRNPD	Q14103-3	AAAAAGSGAGTGGGTASGGTEGGSAESEGAK	-0.411423365275063	1.28613996843562	G	I	37	67	31	K	Nterm	3
PTBP1	P26599-1	AAAFGLSVPNVHGALAPLAIPSAAAAAAAAGR	-1.3630854288737	1.27487324525456	M	I	294	325	32	R	Nterm	3
H1-4	P10412	AAAGYDVEK	-1.35311698913574	0.501528477361605	L	N	67	75	9	K	Nterm	2
LILRB1	Q8NHL6-2	AAASEAPQDVTYAQLHSLTLR	1.37450154622396	3.49710145855167	E	R	604	624	21	R	Nterm	3
UQCR10	Q9UDW1	AAATLTSK	-1.08000310262045	0.859006079183381	M	L	2	9	8	K	Nterm	2
CLTA	P09496-3	AAEEAFVNDIDESSPGTEWER	0.147745768229168	0.342463777929183	V	V	181	201	21	R	Nterm	2,3
MLEC	Q14165	AAGAGLPESVIWAVNAGGEAHVDVHGIHFR	-0.976829528808594	0.234933754379993	G	K	39	68	30	R	Nterm	3,4,5
BSG	P35613-2	AAGTVFTTVEDLGSK	-0.400573094685875	1.27216215990798	G	I	22	36	15	K	Nterm	2
PRKACB	P22694-2	AAGYPPFFADQPIQIYEK	0.331059137980144	0.252818254783201	M	I	280	297	18	K	Nterm	2
PGAM1	P18669	AAHGNSLR	0.819374084472656	1.78758879383198	I	G	184	191	8	R	Nterm	2
LMNA	P02545	AALGEAKK	-1.36457761128743	0.83476058949188	E	Q	174	181	8	K	Nterm	2
RPL32	P62910	AALRPLVK	-0.288652420043945	0.832813492293673	M	P	2	9	8	K	Nterm	2
PKM	P14618	AAMADTFLEHMCR	0.171973546346027	0.427521739475576	H	L	20	32	13	R	Nterm	3	12C(57.0215)
SH3BGRL	O75368	AANEENRK	-1.31474622090658	0.725585813506925	I	W	40	47	8	K	Nterm	2
ATP6V1B2	P21281	AAPELPVPTGGPAVGAR	-0.599420547485352	2.20204074284081	G	E	13	29	17	R	Nterm	2,3
ATP5F1B	P06576	AAQTSPSPK	-1.02360979715983	1.8686449013416	Y	A	47	55	9	K	Nterm	2
ENO1	P06733	AASEFFR	-3.32404645284017	4.53606387113202	V	S	247	253	7	R	Nterm	2
ACOT2	P49753	AATLILEPAGR	-0.13038444519043	0.894644945431942	M	C	64	74	11	R	Nterm	2
HACD2	Q6Y1H2	AAVAATAAAK	-0.39318529764811	1.11531429470175	M	G	2	11	10	K	Nterm	2
TUBA1C	Q9BQE3	ACFEPANQMVK	-0.138025283813477	0.0933286211225272	N	C	294	304	11	K	Nterm	2	2C(57.0215)
DEFA1	P59665	ACIAGERR	-6.15195655822754	2.36872962857409	P	Y	72	79	8	R	Nterm	2	2C(57.0215)
RPS8	P62241	ACIASRPGQCGR	0.200275421142578	0.294576047285997	L	A	173	184	12	R	Nterm	2	10C(57.0215),2C(57.0215)
CTSD	P07339	ACWIHHK	1.06387329101563	0.492519756865572	I	Y	116	122	7	K	Nterm	2	2C(57.0215)
VIM	P08670	ADAINTEFK	-2.79100163777669	1.62004584299896	L	N	89	97	9	K	Nterm	2
CCT5	P48643	ADALEVIPMALSENSGMNPIQTMTEVRAR	-0.0309034983317034	0.151131138401074	F	Q	452	480	29	R	Nterm	3	17M(15.9949),23M(15.9949),9M(15.9949)
EIF1	P41567	ADASKGDDLLPAGTEDYIHIR	-3.63746960957845	2.7779176693709	F	I	14	34	21	R	Nterm	3
GPD2	P43304	ADCISEPVNREPPSR	0.0395889282226563	0.0295020840107115	A	E	43	57	15	R	Nterm	3	3C(57.0215)
PDIA3	P30101	ADGIVSHLK	0.190227508544922	1.0476602304964	T	K	121	129	9	K	Nterm	2
VIM	P08670	ADLSEAANRNNDALR	-0.581494013468426	0.270265493052526	F	Q	296	310	15	R	Nterm	2,3
PTGS1	P23219-2	ADPGAPTPVNPCCYYPCQHQGICVR	0.973067601521809	0.849847198517073	L	F	24	48	25	R	Nterm	3	12C(57.0215),13C(57.0215),17C(57.0215),23C(57.0215)
RPL19	P84098	ADQAEARR	0.293663024902344	0.78546752308559	L	S	156	163	8	R	Nterm	2
DLD	P09622	ADQPIDADVTVIGSGPGGYVAAIK	0.020896275838215	0.0333941156378818	Y	A	36	59	24	K	Nterm	2,3
SRSF1	Q07955	ADVYRDGTGVVEFVR	-0.98014195760091	1.08777557173531	Y	K	150	164	15	R	Nterm	2
SRSF1	Q07955	ADVYRDGTGVVEFVRK	-2.59059906005859	3.59165408357314	Y	E	150	165	16	K	Nterm	3
HNRNPDL	O14979	ADYSGQQSTYGK	-1.88815180460612	1.69924013065633	Y	A	394	405	12	K	Nterm	2
ATP5F1D	P30049	AEAAAAPAAASGPNQMSFTFASPTQVFFNGANVR	-0.148248672485352	0.372277685261984	Y	Q	23	56	34	R	Nterm	3
ATP5F1D	P30049	AEAAAAPAAASGPNQMSFTFASPTQVFFNGANVR	-1.1943473815918	1.07726251234914	Y	Q	23	56	34	R	Nterm	3	16M(15.9949)
TPM3	P06753-5	AEAEVASLNRR	0.57212193806966	2.25295219986466	Q	I	45	55	11	R	Nterm	2
MAP4	P27816	AEAFDDVVGETVGK	-0.0526657104492188	0.103911078255862	E	T	31	44	14	K	Nterm	2
CDC37	Q16543	AEAQQLRK	-0.0297635396321603	0.0523905716511716	Q	E	86	93	8	K	Nterm	2
FLNA	P21333	AEDAPWKK	0.228413899739582	0.549750584439839	L	I	36	43	8	K	Nterm	2
MYH9	P35579	AEERDRAEAEAR	0.710482279459637	1.23951239591714	Y	E	1461	1472	12	R	Nterm	3
YWHAE	P62258	AEFATGNDRK	0.0223350524902344	0.0575045642379838	L	E	133	142	10	K	Nterm	2
RPL17	P18621-3	AEFLLHMLK	-0.0799458821614607	0.125766028763769	S	N	88	96	9	K	Nterm	2
SELENOF	O60613	AEFSSEACR	-0.0974636077880859	0.119249018128858	G	E	34	42	9	R	Nterm	2	8C(57.0215)
CCT2	P78371	AEIEHAEK	-0.745098114013672	2.21824714467417	V	E	265	272	8	K	Nterm	2
YWHAQ	P27348	AEVACGDDRK	0.573057174682617	2.50469671657653	L	Q	130	139	10	K	Nterm	2	5C(57.0215)
ENO1	P06733	AEVYHNLK	0.463511784871418	0.542276538965648	G	N	186	193	8	K	Nterm	2
TKT	P29401-2	AFASIYK	-0.278365453084309	0.489441936476816	M	L	176	182	7	K	Nterm	2
DHX9	Q08211	AFERGEEPGK	-0.960451761881512	0.440331901322598	V	S	458	467	10	K	Nterm	2
HMGB1	P09429	AFFVQTCR	-2.58807881673177	4.07878346726607	Y	E	17	24	8	R	Nterm	2	7C(57.0215)
HMGB1	P09429	AFFVQTCREEHK	-2.77716954549154	1.74018390062289	Y	K	17	28	12	K	Nterm	3	7C(57.0215)
PGK1	P00558	AFGTAHR	-0.754085540771484	0.557101423856667	D	A	165	171	7	R	Nterm	2
LGALS3	P17931	AFHFNPR	-0.844694137573242	3.6704628363435	V	F	156	162	7	R	Nterm	2
ELAVL1	Q15717-2	AFIRFDK	-0.107962290445965	0.205676541208041	V	R	177	183	7	K	Nterm	2
EIF3G	O75821	AFISFHR	0.582588195800781	0.373921775799233	F	R	283	289	7	R	Nterm	2
ANXA2	P07355	AFLNLVQCIQNKPLYFADR	-1.06327946980795	0.481082635532356	N	L	255	273	19	R	Nterm	3	8C(57.0215)
ACTN4	O43707	AFNALIHR	0.026429494222004	0.1019260509973	L	H	197	204	8	R	Nterm	2
TXN	P10599	AFQEALDAAGDK	-1.85687510172526	0.919010495915502	T	L	10	21	12	K	Nterm	2
FSCN1	Q16658	AFRDCEGR	3.41578038533529	3.60209758430641	V	Y	222	229	8	R	Nterm	2	5C(57.0215)
GPX1	P07203	AFSARPLAGGEPVSLGSLR	-0.430126825968422	1.1632808705463	Y	G	18	36	19	R	Nterm	3
HLA-DPA1	P20036	AFSFEAQGGLANIAILNNNLNTLIQR	0.745055516560871	1.6257591273028	Q	S	82	107	26	R	Nterm	3
PFKL	P17858	AFSPVTELKK	0.1143798828125	1.09723209580309	V	D	718	727	10	K	Nterm	2
EIF5A	P63241-2	AGASATFPMQCSALRK	-0.63916015625	1.13468783897866	D	N	42	57	16	K	Nterm	3	11C(57.0215)
ARHGAP45	Q92619	AGCLPAEEVDVLLQR	-1.27441724141439	2.20762025424317	D	C	263	277	15	R	Nterm	2	3C(57.0215)
SAMHD1	Q9Y3Z3	AGCLVHALGEK	0.664078394571941	1.36920962375077	L	Q	175	185	11	K	Nterm	2	3C(57.0215)
HSPA8	P11142	AGDTHLGGEDFDNR	0.0569960276285819	0.105227523795392	T	M	223	236	14	R	Nterm	2
VPS29	Q9UBQ0	AGDVHIVR	1.30288505554199	0.461684254013498	L	G	53	60	8	R	Nterm	2
EEF1A1	P68104	AGFTAQVIILNHPGQISAGYAPVLDCHTAHIACK	1.17406527201335	0.623455547254116	A	F	338	371	34	K	Nterm	5	26C(57.0215),33C(57.0215)
SHARPIN	Q9H0F6-2	AGGAAAAASDLGSAAVLLAVHAAVRPLGAGPDAEAQLRR	-0.0115044911702462	0.0206590711251728	P	L	5	43	39	R	Nterm	5
ACADVL	P49748-3	AGGAAQLALDK	-0.0785020192464216	0.121660119310251	Y	S	64	74	11	K	Nterm	2
EIF2S3	P41091	AGGEAGVTLGQPHLSR	-0.151281356811523	0.555424419096046	M	Q	2	17	16	R	Nterm	2,3
FHOD1	Q9Y613	AGGEDRGDGEPVSVVTVR	0.477521896362305	0.482928252272812	M	V	2	19	18	R	Nterm	3
RAB32	Q13637	AGGGAGDPGLGAAAAPAPETR	-0.66057014465332	2.83451159668953	M	E	2	22	21	R	Nterm	2
NDUFB2	O95178	AGGGVHIEPR	-1.42586199442546	0.519919934770639	H	Y	34	43	10	R	Nterm	2
H2AZ1	P0C0S5	AGGGVIPHIHK	-0.237553914388023	1.0130445821161	I	S	106	116	11	K	Nterm	2
HSPA8	P11142	AGGVMTVLIK	-2.25025622049968	4.22207667598628	T	R	406	415	10	K	Nterm	2
SNX3	O60493	AGHPLAQNER	-0.457692464192707	1.17681668548934	V	C	130	139	10	R	Nterm	2
RPL4	P36578	AGHQTSAESWGTGR	-2.0915953318278	2.17181582887899	L	A	58	71	14	R	Nterm	2,3
RPL7A	P62424	AGKGDVPTK	-1.24005508422852	2.82691238808615	A	R	123	131	9	K	Nterm	2
CCT3	P49368	AGLLEIK	0.106133143107098	0.0526397018741357	G	K	347	353	7	K	Nterm	2
PTBP1	P26599-2	AGMAMAGQSPVLR	0.00807062784830848	0.00286888143782211	D	I	173	185	13	R	Nterm	2
SLC1A4	P43007	AGPAAGPGAPGTAAGR	-0.0738271077473982	0.0880909413328381	Q	A	16	31	16	R	Nterm	2
HTATIP2	Q9BUP3-3	AGPAALSAAAAAALAAALLLLR	0.517321904500328	0.530247817591076	M	R	2	23	22	R	Nterm	3
ATP5MK	Q96IX5	AGPESDAQYQFTGIK	-0.43370246887207	1.51672612615074	M	K	2	16	15	K	Nterm	2
ATP5MK	Q96IX5	AGPESDAQYQFTGIKK	-0.272010167439781	0.689276287687687	M	Y	2	17	16	K	Nterm	2,3
TMED1	Q13445	AGPPPIQDGEFTFLLPAGR	-0.969998041788738	2.80264729186727	G	K	24	42	19	R	Nterm	2
TMED1	Q13445	AGPPPIQDGEFTFLLPAGRK	-0.524579366048176	0.97742557385349	G	Q	24	43	20	K	Nterm	3
PHB2	Q99623	AGRLPAGPR	-0.081756591796875	0.295978623743467	L	G	9	17	9	R	Nterm	2
TMPO	P42167	AGRPLELSDFR	0.235981623331707	1.08144092414556	A	M	371	381	11	R	Nterm	2
HNRNPM	P52272	AGSFGGAGGHAPGVAR	-2.61109860738118	3.09513227505032	F	K	635	650	16	R	Nterm	3
GLRX5	Q86SX6	AGSGAGGGGSAEQLDALVK	-0.380259831746418	1.40178619174762	A	K	32	50	19	K	Nterm	2
EEF1D	P29692	AGSSGPGASSGTSGDHGELVVR	0.677581151326496	1.42122562083549	L	I	62	83	22	R	Nterm	2,3
POFUT1	Q9H488	AGSWDPAGYLLYCPCMGR	0.353962580362957	0.437790408292591	P	F	26	43	18	R	Nterm	2	13C(57.0215),15C(57.0215)
ANXA5	P08758	AGTDDHTLIR	0.18373743693034	0.404618113211007	G	V	262	271	10	R	Nterm	3
HSPA8	P11142	AGTIAGLNVLR	-0.695671081542969	1.67451133226821	D	I	161	171	11	R	Nterm	2
NCLN	Q969V3-2	AHEFTVYR	0.0993410746256487	0.335465383488033	A	M	43	50	8	R	Nterm	2
RPL13A	P40429	AHEVGWK	-0.139251073201496	0.438000739200402	L	Y	142	148	7	K	Nterm	2
GAPDH	P04406	AHLQGGAK	-0.872420628865559	1.74825227400728	G	R	110	117	8	K	Nterm	2
CYP27A1	Q02318	AHMPLLK	-0.449316024780273	0.555868523140983	F	A	381	387	7	K	Nterm	2
MYDGF	Q969H8	AHRPGAFK	-0.128505706787109	0.273924735867826	V	A	149	156	8	K	Nterm	2
RPS18	P62269	AHVVLRK	-0.241605122884113	0.679850573567856	Y	A	41	47	7	K	Nterm	2
CCT5	P48643	AIEHLDK	0.0265928904215507	0.0413296653463869	V	I	144	150	7	K	Nterm	2
PANK4	Q9NVE7	AIGAFLK	-2.18667793273926	1.13668598987407	G	G	361	367	7	K	Nterm	2
H3-3A	P84243	AIGALQEASEAYLVGLFEDTNLCAIHAK	-0.866385142008461	0.537956805493799	A	R	89	116	28	K	Nterm	3	23C(57.0215)
RNPEP	Q9H4A4	AIGDLVSAEVGPR	0.112137476603191	1.2634299398177	L	S	234	246	13	R	Nterm	3
HSPA1A	P0DMV8	AIGIDLGTTYSCVGVFQHGK	2.28589884440104	0.816291250214066	A	V	6	25	20	K	Nterm	2,3	12C(57.0215)
TOP1	P11387	AILCNHQR	0.317815144856773	0.615403166009245	V	A	627	634	8	R	Nterm	2	4C(57.0215)
EIF4A1	P60842	AINMVTEEDKR	-0.471207936604817	0.244751322562082	V	T	372	382	11	R	Nterm	2
PTBP1	P26599-2	AIPQAAGLSVPNVHGALAPLAIPSAAAAAAAAGR	-1.60744730631511	1.09108823206858	F	I	311	344	34	R	Nterm	3
CAPG	P40121	AIPQSGSPFPGSVQDPGLHVWR	0.117856979370117	0.0599152118598788	T	V	4	25	22	R	Nterm	3
LCP1	P13796	AIQPGSINYDLLK	0.882530848185219	0.685542590703905	D	T	558	570	13	K	Nterm	2
H2AC18	Q6FI13	AIRNDEELNK	2.27311070760091	1.32292184298732	L	L	87	96	10	K	Nterm	2
GANAB	Q14697-2	AIVDPHIK	-0.144973119099934	0.332447706731662	V	V	487	494	8	K	Nterm	2
HMGN2	P05204	AKPAPPKPEPK	0.537689844767254	0.886450426694837	S	P	30	40	11	K	Nterm	3
ACTB	P60709	ALDFEQEMATAASSSSLEK	-3.15157890319824	4.39773990226544	V	S	220	238	19	K	Nterm	2,3
VIM	P08670	ALDIEIATYRK	0.982271194458008	1.1930699649705	M	L	392	402	11	K	Nterm	2
RIF1	Q5UIP0-2	ALELLSK	-0.293015797932942	0.119215476739207	N	L	97	103	7	K	Nterm	2
MON1B	Q7L1V2	ALGALLR	-0.148955027262371	0.276804694673174	D	R	260	266	7	R	Nterm	2
NOMO2	Q5JPE7-2	ALGQAASDNSGPEDAK	-0.130299886067707	0.395597743350832	G	R	1196	1211	16	K	Nterm	2
LAP3	P28838-2	ALGSGATGVFTNSSWLWNK	-2.50455474853516	1.38430378994462	V	L	368	386	19	K	Nterm	2
RPS12	P25398	ALIHDGLAR	-0.124661127726238	0.973949611245684	T	G	25	33	9	R	Nterm	2
VPS16	Q9H269	ALIIEAQK	0.605794270833332	0.585452281861111	G	E	347	354	8	K	Nterm	2
EEF1A1	P68104	ALLAYTLGVK	0.0944671630859375	0.29482907062749	H	Q	137	146	10	K	Nterm	2
EZR	P15311	ALLEEARR	-0.15812873840332	0.558222139488781	I	R	429	436	8	R	Nterm	2
FLNA	P21333	ALLEVLSQKK	0.423551559448242	0.644723523944177	I	M	79	88	10	K	Nterm	2
MT-ND1	P03886	ALLGALR	-0.34425163269043	0.790075915032362	Y	A	128	134	7	R	Nterm	2
MTX1	Q13505-3	ALLLQAK	0.800292332967121	0.927930509706598	L	L	208	214	7	K	Nterm	2
HM13	Q8TCT9-5	ALLPIFFGALR	0.552199681599937	3.37918916730019	M	S	43	53	11	R	Nterm	2
CYC1	P08574	ALLVPLVYTIK	-3.04422187805176	4.10942357442761	M	R	297	307	11	K	Nterm	2
FBL	P22087	ALNAHTFLR	-0.676368713378906	1.1852908076721	V	N	247	255	9	R	Nterm	2
ANXA2	P07355	ALNIETAIK	-0.221953709920246	0.375960368894222	D	T	39	47	9	K	Nterm	2
EEF1A1	P68104	ALPGDNVGFNVK	-0.210385004679363	0.507352753585875	E	N	302	313	12	K	Nterm	2
ACTB	P60709	ALPHAILR	0.401415506998699	2.35894724915627	Y	L	170	177	8	R	Nterm	2
NFKB1	P19838-2	ALPTADGPYLQILEQPK	0.274539947509766	0.19523099575538	M	Q	36	52	17	K	Nterm	2
NFKB1	P19838	ALPTDGPYLQILEQPK	-0.734629948933922	0.383509909669774	M	Q	36	51	16	K	Nterm	2
H3C1	P68431	ALQEACEAYLVGLFEDTNLCAIHAK	-0.143397013346355	0.414861844530315	M	R	92	116	25	K	Nterm	3	20C(57.0215),6C(57.0215)
H3C15	Q71DI3	ALQEASEAYLVGLFEDTNLCAIHAK	-0.112792332967121	1.28890477580442	M	R	92	116	25	K	Nterm	3	20C(57.0215)
H3-5	Q6NXT2	ALQEASEAYLVGLLEDTNLCAIHAK	-0.292228698730469	0.226867112915337	G	R	91	115	25	K	Nterm	3	20C(57.0215)
RPL32	P62910	ALRPLVKPK	-0.371084213256836	0.819288029848746	A	I	3	11	9	K	Nterm	2
VIM	P08670	ALRPSTSR	-0.792573928833008	1.06288272218621	S	S	43	50	8	R	Nterm	2
RPL36	Q9Y3U8	ALRYPMAVGLNK	0.336893717447921	1.16272488883749	M	G	2	13	12	K	Nterm	2,3
RPL36	Q9Y3U8	ALRYPMAVGLNK	-0.42858378092448	1.5679227152255	M	G	2	13	12	K	Nterm	3	6M(15.9949)
CYB561D2	O14569	ALSAETESHIYR	-0.00197919209798059	0.00981796878075909	M	A	2	13	12	R	Nterm	3
SQSTM1	Q13501	ALSPLGIEVDIDVEHGGK	0.584479014078777	0.533406299978525	A	R	247	264	18	K	Nterm	3
ANPEP	P15144	ALSSLSYFK	-0.483135223388672	0.223484039486057	A	L	698	706	9	K	Nterm	2
ALDOA	P04075-2	ALTFSYGR	-0.516818364461262	1.84469477454792	W	A	351	358	8	R	Nterm	2
HADHB	P55084-2	ALTGLLHR	-0.592866261800129	1.40968362767882	A	T	61	68	8	R	Nterm	2
GSTP1	P09211	ALVDMVNDGVEDLR	-0.0847721099853516	0.171223128073345	A	C	88	101	14	R	Nterm	2
PSME2	Q9UL46	ALVKPEVWTLK	0.498664220174152	0.512868666626761	L	E	105	115	11	K	Nterm	3
ACTB	P60709	ALVVDNGSGMCK	0.583345413208008	1.6986957623812	A	A	7	18	12	K	Nterm	2	11C(57.0215)
CFL1	P23528	ALYDATYETK	-3.12252489725749	2.66728471751152	Y	E	83	92	10	K	Nterm	2
GANAB	Q14697-2	ALYGSVPVLLAHNPHR	0.387713750203453	0.326795019324601	M	D	316	331	16	R	Nterm	3,4
MYL12B	O14950	AMFDQSQIQEFK	-1.98994255065918	2.19198996969301	F	E	24	35	12	K	Nterm	2
ACADVL	P49748-3	AMHILNNGR	-0.38890775044759	0.850230035283879	V	F	356	364	9	R	Nterm	2
GNB1	P62873	AMHWGTDSR	-0.0986328125	0.50005088646257	Y	L	60	68	9	R	Nterm	2
PPIA	P62937	ANAGPNTNGSQFFICTAK	-1.32612482706706	0.508869061690151	M	T	101	118	18	K	Nterm	2	15C(57.0215)
MRPL2	Q5T653	ANFVSWK	0.0360902150471993	0.0964917320348341	N	S	61	67	7	K	Nterm	2
HLA-DPA1	P20036	ANIAILNNNLNTLIQR	0.616751352945965	0.435874979658615	L	S	92	107	16	R	Nterm	2
GLIPR1	P48060	ANILPDIENEDFIK	0.315523147583008	1.99605972432234	T	D	22	35	14	K	Nterm	2
TTN	Q8WZ42-12	ANLIVEEEDLR	-0.106645584106445	0.169390584622681	A	I	15293	15303	11	R	Nterm	2
ACTB	P60709	ANTVLSGGTTMYPGIADR	0.341934204101563	1.38036799181133	Y	M	295	312	18	R	Nterm	2
ACTB	P60709	ANTVLSGGTTMYPGIADR	0.491182963053387	0.623290850375183	Y	M	295	312	18	R	Nterm	2,3	11M(15.9949)
GAPDH	P04406	ANVSVVDLTCRLEK	-1.52290916442871	1.18119991068921	T	P	238	251	14	K	Nterm	2,3	10C(57.0215)
MTHFD1	P11586	APAEILNGK	0.000189463297527226	0.00045233288979578	M	E	2	10	9	K	Nterm	2
PRDX3	P30048	APAVTQHAPYFK	-0.0548146565755232	0.38518890499071	H	G	62	73	12	K	Nterm	3
RPS13	P62277	APDLPEDLYHLIK	-0.0279439290364571	0.218668429469906	L	K	81	93	13	K	Nterm	2,3
RPS13	P62277	APDLPEDLYHLIKK	0.03339449564616	0.0486268459678856	L	A	81	94	14	K	Nterm	3
CTSA	P10619-2	APDQDEIQR	-0.26211484273275	0.25489832681794	A	L	29	37	9	R	Nterm	2
ACTB	P60709	APEEHPVLLTEAPLNPK	1.50485801696777	3.03507223118154	V	A	97	113	17	K	Nterm	2,3
SERPINE1	P05121	APEEIIMDRPFLFVVR	4.70993804931641	3.74504802575868	M	H	371	386	16	R	Nterm	3
GBP2	P32456	APEINLPGPMSLIDNTK	-0.0808315277099609	0.0451097370377471	M	G	2	18	17	K	Nterm	2
SUB1	P53999	APEKPVKK	-0.47831916809082	0.636488562169792	V	Q	32	39	8	K	Nterm	2
SELENOH	Q8IZQ5	APELPVK	-0.278037389119465	0.448894872040853	E	V	62	68	7	K	Nterm	2
COX6C	P09669	APEVLPKPR	0.23277473449707	0.985606675687844	M	M	2	10	9	R	Nterm	2
RPL4	P36578	APGGHVGR	-0.754542668660481	2.46282972122883	L	F	241	248	8	R	Nterm	2
COPE	O14579	APGPASGGSGEVDELFDVK	1.43819681803386	0.318563865479234	P	N	5	23	19	K	Nterm	2,3
ATIC	P31939	APGQLALFSVSDK	-0.203004201253254	0.837030091213007	M	T	2	14	13	K	Nterm	2
A2M	P01023	APHCICANGR	-2.05633608500163	2.95779499756118	Q	Q	844	853	10	R	Nterm	3	4C(57.0215),6C(57.0215)
AHSG	P02765	APHGPGLIYR	-3.16067377726237	2.32728696806925	S	Q	19	28	10	R	Nterm	3
IFITM3	Q01628	APHNPAPPTSTVIHIR	0.696482340494789	1.41172551591976	G	S	34	49	16	R	Nterm	3,4
MOB1B	Q7L9L4-2	APLQELIEK	0.363390604654949	0.477430453510326	L	L	207	215	9	K	Nterm	2
SDCBP	O00560	APLQGQLVAR	-2.5877939860026	2.6567305022091	G	P	76	85	10	R	Nterm	2
GAPDH	P04406	APMFVMGVNHEK	0.314638137817383	1.19508986523906	D	Y	128	139	12	K	Nterm	3
RPL18A	Q02543	APNHVVAK	0.0858777364095076	0.341394510953477	F	S	34	41	8	K	Nterm	2
COPE	O14579	APPAPGPASGGSGEVDELFDVK	-0.15081469217936	0.478764048811392	M	N	2	23	22	K	Nterm	2
HMGN2	P05204	APPKPEPKPK	-0.978007634480793	0.982709132503542	P	K	33	42	10	K	Nterm	2,3
GOT1	P17174	APPSVFAEVPQAQPVLVFK	-0.00118637084960938	0.00697051947924384	M	L	2	20	19	K	Nterm	2,3
TSPO	P30536	APPWVPAMGFTLAPSLGCFVGSR	-0.178011576334637	0.588293488639583	M	F	2	24	23	R	Nterm	2,3	18C(57.0215)
TSPO	P30536	APPWVPAMGFTLAPSLGCFVGSR	-1.71137555440267	1.09302538907959	M	F	2	24	23	R	Nterm	3	18C(57.0215),8M(15.9949)
EFHD2	Q96C19	APQTHLGLK	0.941432317097981	0.83984757669632	G	N	126	134	9	K	Nterm	2
EEF1D	P29692	APQTQHVSPMR	0.150323232014976	0.0930512386334494	T	Q	126	136	11	R	Nterm	2,3
RPL13	P26373	APRPASGPIRPIVR	0.208678563435871	0.825788524449495	I	C	47	60	14	R	Nterm	3
EIF2A	Q9BY44	APSTPLLTVR	-0.162750244140625	1.83224113807243	M	G	2	11	10	R	Nterm	2
AK2	P54819-2	APSVPAAEPEYPK	0.16392707824707	1.02697166037374	M	G	2	14	13	K	Nterm	2
AK2	P54819-2	APSVPAAEPEYPKG	2.66435050964355	0.952112809319643	M	I	2	15	14	G	Nterm	2
EEF1A1	P68104	APVNVTTEVK	-0.756503423055015	0.663313475781642	F	S	281	290	10	K	Nterm	2
PI4K2A	Q9BTU6	AQAAAAAHAAQAHR	-0.754140853881836	1.69523300090664	A	E	86	99	14	R	Nterm	3
LMNB1	P20700	AQALHEMR	0.252196629842121	1.60508230914386	L	E	243	250	8	R	Nterm	2
H3C1	P68431	AQDFKTDLR	-0.186618169148765	0.779089688727941	I	F	76	84	9	R	Nterm	2,3
NDUFS4	O43181	AQDQTQDTQLITVDEK	0.10717455546061	0.0654166368322524	L	L	43	58	16	K	Nterm	2
H2AC18	Q6FI13	AQGGVLPNIQAVLLPK	-4.61019515991211	2.07027006525362	I	K	104	119	16	K	Nterm	2
SDHB	P21912	AQTAAATAPR	-1.01702308654785	2.40578943949004	G	I	29	38	10	R	Nterm	2
ANXA2	P07355	AQYDASELK	-0.04302151997884	0.177195088833643	P	A	107	115	9	K	Nterm	2
HNRNPA2B1	P22626	AREESGKPGAHVTVK	-2.80950228373209	3.38272054510445	V	K	98	112	15	K	Nterm	4
SQOR	Q9Y6N5	ARNHYEVLVLGGGSGGITMAAR	0.485073089599609	0.292628674225193	A	M	40	61	22	R	Nterm	3,4
HMX3	A6NHT5	ASAAAAAAAAAAAAAK	-0.284746805826824	0.246797337302618	P	G	59	74	16	K	Nterm	2,3
CS	O75390	ASASSTNLK	-1.30427805582682	2.24000335534468	H	D	26	34	9	K	Nterm	2
GAPDH	P04406	ASCTTNCLAPLAK	-0.592536926269531	0.217531826829765	N	V	150	162	13	K	Nterm	2	3C(57.0215),7C(57.0215)
ARFGAP1	Q8N6T3-2	ASELGHSLNENVLKPAQEK	0.789934794108071	0.770441269302076	P	V	250	268	19	K	Nterm	3,4
TMPO	P42166	ASELSFPFHESILK	-0.932936350504558	1.28338153747106	D	V	487	500	14	K	Nterm	3
ECHS1	P30084	ASGANFEYIIAEK	-0.157168070475258	0.614662704736408	F	R	28	40	13	K	Nterm	2
COX5B	P10606	ASGGGVPTDEEQATGLER	-0.0774434407552107	0.295883858025769	M	E	32	49	18	R	Nterm	2,3
COX5B	P10606	ASGGGVPTDEEQATGLEREIMLAAK	2.78232828776042	0.815522228340979	M	K	32	56	25	K	Nterm	3
MACROH2A1	O75367-1	ASGGVLPNIHPELLAK	-1.32474772135416	1.44791545674711	I	K	101	116	16	K	Nterm	2,3
ATL3	Q6DD88	ASILLQDHIR	-0.267583847045898	0.248699054865054	L	D	47	56	10	R	Nterm	2
HNRNPD	Q14103-3	ASKNEEDEGHSNSSPR	0.366161346435547	0.553081014942271	D	H	70	85	16	R	Nterm	3
UNC45A	Q9H3U1-2	ASLLLSK	0.0947793324788435	0.128786651139402	S	L	356	362	7	K	Nterm	2
ACTB	P60709	ASLSTFQQMWISK	0.683328628540039	0.896228921437649	L	Q	347	359	13	K	Nterm	2
LGALS1	P09382	ASNLNLKPGECLR	0.190994898478191	0.472630881839372	V	V	7	19	13	R	Nterm	2	11C(57.0215)
AHNAK	Q09666	ASPESDFGINLK	-2.39248402913412	1.90343628177681	M	G	5551	5562	12	K	Nterm	2
HNRNPL	P14866	ASPVVHIR	-1.26223627726237	0.62727672825681	P	G	100	107	8	R	Nterm	2
VIM	P08670	ASRPSSSR	0.369640986124672	0.243018955334463	T	S	21	28	8	R	Nterm	2
VIM	P08670	ASSPGGVYATR	-1.45029067993164	2.21086082819779	Y	S	54	64	11	R	Nterm	2
NIBAN1	Q9BZQ8	ASTCKPELQK	1.00131543477376	2.58408664702266	L	Y	513	522	10	K	Nterm	2	4C(57.0215)
PCBP1	Q15365	ASTQTTHELTIPNNLIGCIIGR	-0.155829747517902	0.138521717309859	D	Q	276	297	22	R	Nterm	3	18C(57.0215)
ACTB	P60709	ATAASSSSLEK	0.135403315226238	0.56787770252911	M	S	228	238	11	K	Nterm	2
APOB	P04114	ATAQEIIK	-1.72624524434408	2.87151546181177	S	S	4471	4478	8	K	Nterm	2
LSP1	P33241	ATGHGKYEK	-0.0763810475667306	0.0591594282632177	V	V	322	330	9	K	Nterm	2
SFPQ	P23246	ATHAAALSVR	3.38551203409831	4.30625324680479	F	N	367	376	10	R	Nterm	2
PABPC1	P11940	ATKPLYVALAQR	0.235092798868813	0.771176985397427	V	K	359	370	12	R	Nterm	2
MTCH2	Q9Y6C9	ATLITHPFHVITLR	-0.484600067138672	0.418196744201936	A	S	134	147	14	R	Nterm	3
ENO1	P06733	ATNVGDEGGFAPNILENK	-1.2956657409668	0.639316997060663	D	E	204	221	18	K	Nterm	2
STAT5A	P42229	ATQLLEGLVQELQK	-0.190678278605144	0.2290278047599	Q	K	57	70	14	K	Nterm	2
NDUFA6	P56556	ATSTASTFVKPIFSR	-0.22497876485189	0.751221850388229	Q	D	9	23	15	R	Nterm	3
SDK1	Q7Z5N4-3	ATVITTEKR	0.675163904825848	0.399385955825368	E	E	1466	1474	9	R	Nterm	2
RPL6	Q02878	ATVTKPVGGDK	0.336556116739906	1.82641418445213	L	N	90	100	11	K	Nterm	2
MYDGF	Q969H8	AVAHRPGAFK	-0.345039367675781	1.10172695904211	T	A	147	156	10	K	Nterm	3
NCL	P19338	AVATPAKK	-1.14610989888509	1.83749147645723	V	A	73	80	8	K	Nterm	2
HNRNPK	P61978-2	AVECLNYQHYK	-1.21686744689941	3.18801564488846	D	G	129	139	11	K	Nterm	2,3	4C(57.0215)
SLC25A3	Q00325-2	AVEEYSCEFGSAK	-0.191488901774093	1.09167026373296	A	Y	50	62	13	K	Nterm	2	7C(57.0215)
APOB	P04114	AVEKPQEFTIVAFVK	-2.11015383402507	1.03062980925216	D	Y	2045	2059	15	K	Nterm	2,3
TMEM160	Q9NX00	AVGLAALR	0.641970952351887	2.54963526541081	Y	G	118	125	8	R	Nterm	2
GRAMD4	Q6IC98	AVGLYAGIK	-2.00990740458171	0.487075930456972	L	F	360	368	9	K	Nterm	2
RPL11	P62913-2	AVHCTVR	-0.648853302001953	1.21374414801389	I	G	68	74	7	R	Nterm	2	4C(57.0215)
CFL1	P23528	AVISLEGK	0.574972152709961	0.23035396416612	S	P	157	164	8	K	Nterm	2
LGALS3	P17931	AVNDAHLLQYNHR	-2.33289464314779	0.498321934430327	V	V	212	224	13	R	Nterm	3
FLNA	P21333	AVNKPAEFTVDAK	-0.280181248982746	1.15263041171029	V	H	688	700	13	K	Nterm	2
SBF2	Q86WG5	AVQDSSLPR	0.163112640380863	0.397437688535056	Q	V	1162	1170	9	R	Nterm	2
MTOR	P42345	AVRSEFK	-0.963118235270183	2.3530676599741	V	V	443	449	7	K	Nterm	2
RPL4	P36578	AVSELAGHQTSAESWGTGR	-4.26876831054688	2.522848297719	Y	A	53	71	19	R	Nterm	2,3
KCNIP4	Q6PIL6-2	AVSFEDFIK	-0.103051503499348	0.608982166129461	G	G	105	113	9	K	Nterm	2
CAP1	Q01518-2	AVSHTSDMHR	0.417804082234703	1.68398306966321	E	G	20	29	10	R	Nterm	3
BLVRB	P30043	AVTDDHIR	0.287744522094727	0.794823082701244	Q	M	127	134	8	R	Nterm	2
INF2	Q27J81-2	AVTPGPQPTLEQLEEGGPRPLER	-0.549530029296875	0.809670312229355	D	R	1052	1074	23	R	Nterm	3
HNRNPU	Q00839	AVTVAPPGAR	-3.59831047058105	5.97830013015847	F	Q	195	204	10	R	Nterm	2
H4C1	P62805	AVTYTEHAK	0.200201670328777	0.466721064489974	D	R	70	78	9	K	Nterm	2
ACOX1	Q15067-2	AVWPTMVDINSPESLTEAYK	-0.36108907063802	0.246727620261755	V	L	469	488	20	K	Nterm	2
THUMPD3	Q9BV44	AVYVLIR	-0.0378780364990234	0.0740810250591166	A	T	478	484	7	R	Nterm	2
TOR2A	Q5JU69	AWDLASLR	0.579373677571613	1.00850362522248	A	C	27	34	8	R	Nterm	2
PPP2R1A	P30153	AWLVDHVYAIR	0.0843830108642578	0.0712935944756529	M	E	449	459	11	R	Nterm	2,3
GNB2	P62879	AYAPSGNFVACGGLDNICSIYSLK	-1.79656219482422	2.10949367805447	C	T	104	127	24	K	Nterm	3	11C(57.0215),18C(57.0215)
GNB1	P62873	AYAPSGNYVACGGLDNICSIYNLK	-1.18050384521484	1.38299526746718	C	T	104	127	24	K	Nterm	3	11C(57.0215),18C(57.0215)
LMNA	P02545	AYEAELGDARK	-0.202847798665363	0.10256706368385	A	T	80	90	11	K	Nterm	2
HNRNPK	P61978-2	AYEPQGGSGYDYSYAGGR	0.0351314544677734	0.0549919751233618	M	G	360	377	18	R	Nterm	2
H3C1	P68431	AYLVGLFEDTNLCAIHAK	0.349773406982422	0.0667919196670013	E	R	99	116	18	K	Nterm	2	13C(57.0215)
EEF1A1	P68104	AYTLGVK	1.39484532674154	0.410972250553339	L	Q	140	146	7	K	Nterm	2
RPL14	P50914	AYVSFGPHAGK	-0.117509206136067	0.626614347809927	V	L	13	23	11	K	Nterm	2
ACTB	P60709	CGIHETTFNSIMK	0.471179962158203	1.46107770807103	S	C	272	284	13	K	Nterm	2	1C(-17.0265)
ATP5F1C	P36542	CGAIHSSIAK	1.17449569702148	0.430350398007549	L	Q	103	112	10	K	Nterm	2	1C(57.0215)
CALR	P27797	CGGGYVK	0.722230275472008	2.51277783800512	D	L	105	111	7	K	Nterm	2	1C(57.0215)
ACTB	P60709	CGIHETTFNSIMK	0.140796025594074	0.238084874734086	S	C	272	284	13	K	Nterm	2,3	1C(57.0215)
MIF	P14174	CGLLAER	-1.05289141337077	0.989646400558154	L	L	81	87	7	R	Nterm	2	1C(57.0215)
LGALS1	P09382	CGLVASNLNLKPGECLR	0.417369842529297	0.858167187360453	A	V	3	19	17	R	Nterm	3	15C(57.0215),1C(57.0215)
EEF1A1	P68104	CHTAHIACK	0.241011301676433	0.280447761451792	D	F	363	371	9	K	Nterm	3	1C(57.0215),8C(57.0215)
RPL3	P39023	CIGAWHPAR	0.25785191853841	1.07044935699243	A	V	253	261	9	R	Nterm	2	1C(57.0215)
GDI2	P50395	CILSHPIK	-1.28036944071452	0.369855732505665	I	N	302	309	8	K	Nterm	2	1C(57.0215)
ANXA2	P07355	CIQNKPLYFADR	-0.0306294759114571	0.692158687823015	Q	L	262	273	12	R	Nterm	3	1C(57.0215)
AHSA1	O95433	CKITLKETFLTSPEELYR	-2.02791404724121	0.89814579581773	T	V	207	224	18	R	Nterm	3	1C(57.0215)
GSTM2	P28161	CLDAFPNLK	1.91025797526042	0.978685641946401	S	D	174	182	9	K	Nterm	2	1C(57.0215)
TUBA1C	Q9BQE3	CLLYRGDVVPK	0.143808364868164	0.767161887160816	C	D	316	326	11	K	Nterm	2,3	1C(57.0215)
ACTN1	P12814	CNSHLRK	1.19705073038737	1.11478887182317	W	A	41	47	7	K	Nterm	2	1C(57.0215)
IGHG1	P01857-1	CPAPELLGGPSVFLFPPKPK	-2.59870147705078	1.12560243101185	P	D	112	131	20	K	Nterm	3	1C(57.0215)
RPL9	P32969	CSHVQNMIK	1.0298900604248	0.390500159970333	I	G	74	82	9	K	Nterm	2	1C(57.0215)
SLC25A5	P05141	DAAVSFAK	-0.0351963043212891	0.0458709232716044	T	D	3	10	8	K	Nterm	2
ANPEP	P15144	DAFNLASAHK	0.417647679646812	0.158012167918514	N	V	664	673	10	K	Nterm	2
ANXA4	P09525-3	DALLAIVK	-0.304501215616863	1.45877162751222	E	C	236	243	8	K	Nterm	2
RSL1D1	O76021	DALLTHCK	1.75445874532064	0.7875431852309	V	S	41	48	8	K	Nterm	2	7C(57.0215)
P4HB	P07237	DAPEEEDHVLVLR	-0.00476900736491004	0.00963466650923759	A	K	18	30	13	R	Nterm	2
P4HB	P07237	DAPEEEDHVLVLRK	0.0805308024088518	1.72489806572804	A	S	18	31	14	K	Nterm	2,3
EEF1A1	P68104	DAPGHRDFIK	0.490363438924152	0.66143371002547	I	N	91	100	10	K	Nterm	2
GAPDH	P04406	DAPMFVMGVNHEK	0.525493621826172	0.697956312233205	A	Y	127	139	13	K	Nterm	2
HNRNPD	Q14103-3	DASKNEEDEGHSNSSPR	0.23369534810384	0.383996189684638	I	H	69	85	17	R	Nterm	3
XRN1	Q8IZH2-2	DAWRVDINK	0.234629313151039	1.27528937378002	L	N	635	643	9	K	Nterm	2
RPS26	P62854	DAYVLPK	-1.38030370076497	1.49342652378723	F	L	60	66	7	K	Nterm	2
ERP44	Q9BS26	DCDQHSDIAQR	-0.594389597574871	0.459446861307089	V	Y	91	101	11	R	Nterm	2	2C(57.0215)
GSN	P06396	DCFILDHGK	0.76710319519043	2.33544678139068	E	D	330	338	9	K	Nterm	2	2C(57.0215)
CALR	P27797	DCGGGYVK	0.702679951985676	2.81433875697135	I	L	104	111	8	K	Nterm	2	2C(57.0215)
TXN	P10599	DCQDVASECEVK	0.45313326517741	0.949429779322989	D	C	61	72	12	K	Nterm	2	2C(57.0215),9C(57.0215)
ACTB	P60709	DDDIAALVVDNGSGMCK	2.56623077392578	3.37205339854549	M	A	2	18	17	K	Nterm	2	16C(57.0215)
SERBP1	Q8NC51-3	DDESDPFEVLK	-3.05969556172689	2.4439120985525	F	A	22	32	11	K	Nterm	2
ALDOA	P04075-2	DDGRPFPQVIK	-0.223011652628582	1.43249770721006	A	S	143	153	11	K	Nterm	2
HNRNPA2B1	P22626	DDHDPVDK	-1.5377082824707	2.69547983895853	F	I	161	168	8	K	Nterm	2
ACTB	P60709	DDIAALVVDNGSGMCK	1.3452320098877	1.14175536829533	D	A	3	18	16	K	Nterm	2	15C(57.0215)
CALR	P27797	DDPTDSKPEDWDKPEHIPDPDAK	1.4549388885498	3.08023022232825	I	K	226	248	23	K	Nterm	3
RAB10	P61026	DEHANEDVER	0.122934977213543	0.391899055021037	I	M	108	117	10	R	Nterm	2
TM9SF3	Q9HD45	DEHEHTYQDKEEVVLWMNTVGPYHNR	0.704158147176106	0.587553146834821	A	Q	29	54	26	R	Nterm	4,5
APOA1	P02647	DEPPQSPWDR	-3.36260477701823	1.3104375064508	Q	V	25	34	10	R	Nterm	2
ACTB	P60709	DESGPSIVHR	0.57172966003418	0.309436510640616	Y	K	363	372	10	R	Nterm	2
ACTB	P60709	DESGPSIVHRK	1.19781494140625	0.670041051868995	Y	C	363	373	11	K	Nterm	2
ANXA2	P07355	DEVTIVNILTNR	-0.218914031982422	0.109443337533475	V	S	52	63	12	R	Nterm	2
AAMP	Q13685	DFALSKDASLVVTTSGDHK	1.3858642578125	0.365621317196766	L	A	405	423	19	K	Nterm	3
GDI2	P50395	DFEEMKR	-0.73212178548177	1.42539889649977	F	K	430	436	7	R	Nterm	2	5M(15.9949)
POTEF	A5A3E0	DFEQEMATVASSSSLEKSYELPDGQVITIGNER	1.5048033396403	2.53671016236619	L	F	922	954	33	R	Nterm	3	6M(15.9949)
APOB	P04114	DFHIPENLFLK	-2.01618258158366	2.20254666406504	P	S	1270	1280	11	K	Nterm	3
GPI	P06744	DFLIPVQTQHPIRK	-1.1078987121582	0.698203361558554	C	G	405	418	14	K	Nterm	3
SNRPA1	P09661	DFSDNEIRK	0.182900110880531	0.315303562795652	I	L	48	56	9	K	Nterm	3
CNDP2	Q96KP4	DFSHPHYLAGR	3.39507102966309	1.16468787217903	S	R	388	398	11	R	Nterm	3
RPL5	P46777	DGGLSIPHSTK	-0.234474182128906	0.339305234587412	V	R	168	178	11	K	Nterm	2
GPX4	P36969-2	DGHMVNLDK	0.782885869344078	0.486743673414225	I	Y	23	31	9	K	Nterm	2
PDIA3	P30101	DGIVSHLK	0.198151270548504	1.41067557647347	A	K	122	129	8	K	Nterm	2
PDIA3	P30101	DGIVSHLKK	0.121493021647137	0.888275414820016	A	Q	122	130	9	K	Nterm	2
MATK	P42679	DGLFLVR	-0.0248215993245466	0.124308143394317	E	E	141	147	7	R	Nterm	2
NAP1L1	P55209-2	DGLVETPTGYIESLPR	-2.06256739298503	2.31086407652224	L	V	57	72	16	R	Nterm	2
ARHGDIB	P52566	DGPVVTDPK	0.126374562581383	0.029840848476803	G	A	55	63	9	K	Nterm	2
LMAN1	P49257	DGVGGDPAVALPHR	-0.245551427205402	0.415555879255469	G	R	31	44	14	R	Nterm	3
RBM12B	Q8IXT5	DGVLFLK	-0.0710366566975935	0.287027707894838	V	H	181	187	7	K	Nterm	2
HNRNPA2B1	P22626	DHDPVDK	0.476409912109375	2.56184460783949	D	I	162	168	7	K	Nterm	2
SMARCB1	Q12824-2	DHGYTTLATSVTLLK	0.49363899230957	0.509055645304651	H	A	69	83	15	K	Nterm	2,3
CTSD	P07339	DIACWIHHK	0.913921991984047	0.285324820817464	L	Y	114	122	9	K	Nterm	2	4C(57.0215)
TUBA1C	Q9BQE3	DIERPTYTNLNR	0.107583999633789	0.173023994456271	L	L	218	229	12	R	Nterm	2
VCL	P18206-2	DIIAAAK	-0.150574366251629	0.31418717889176	N	R	918	924	7	K	Nterm	2
RNF213	Q63HN8-4	DIIAQAR	3.08106994628906	0.917812572984849	E	R	4535	4541	7	R	Nterm	2
RPL10A	P62906	DIPHMDIEALK	-0.20609919230143	0.399482358867475	V	K	81	91	11	K	Nterm	2
LMAN2	Q12907	DITDGNSEHLK	0.0175126393636056	0.119002660739501	A	R	45	55	11	K	Nterm	2,3
ACTB	P60709	DLAGRDLTDYLMK	3.0316588083903	0.822654450023945	L	I	179	191	13	K	Nterm	2
TUBA1C	Q9BQE3	DLEPTVIDEVR	-3.15493011474609	3.23582790965161	V	T	69	79	11	R	Nterm	2
NDUFB10	O96000	DLIVDRPVTLVR	-0.928517659505211	1.04947177395697	F	E	32	43	12	R	Nterm	2
STIP1	P31948	DLKPDWGK	-0.224202473958336	0.350494708251807	V	G	66	73	8	K	Nterm	2
ASAP1	Q9ULH1-2	DLLQNLIK	-0.159980773925781	0.301834493352857	V	Y	235	242	8	K	Nterm	2
GAPDH	P04406	DLMAHMASK	0.105740865071617	0.30760904579415	V	E	326	334	9	K	Nterm	2
GAPDH	P04406	DLMAHMASKE	0.164981842041016	0.674220635999469	V	-	326	335	10	E	Nterm	2
GAPDH	P04406	DLMAHMASKE	-1.80317687988281	2.48727345623052	V	-	326	335	10	E	Nterm	2	6M(15.9949)
IQGAP1	P46940	DLNLMDIK	-0.577504475911457	1.63586580879335	N	I	909	916	8	K	Nterm	2
RAC1	P63000	DLRDDKDTIEK	-0.486496607462563	0.154878382465719	L	L	118	128	11	K	Nterm	3
MAT2A	P31153	DLRPGVIVR	-0.238274256388344	0.975684410177064	F	D	354	362	9	R	Nterm	2
TUBA1C	Q9BQE3	DLTEFQTNLVPYPR	-3.68991851806641	3.13623513833669	V	I	251	264	14	R	Nterm	2
LGALS3	P17931	DNNWGREER	-0.668000539143883	2.60464196714224	L	Q	178	186	9	R	Nterm	2
FXR1	P51114-2	DNTESDQTADTDASESHHSTNRR	2.18499247233073	2.11371093456516	L	R	481	503	23	R	Nterm	4
MAN2B1	O00754	DPANITLEPMEIR	1.12713368733724	2.94276809190483	L	T	986	998	13	R	Nterm	2
TKT	P29401-2	DPFTIKPLDRK	-0.758135477701821	2.72747796425231	L	L	541	551	11	K	Nterm	2,3
DAZAP1	Q96EP5-2	DPKPCTPR	0.471460978190102	1.3795395189545	I	G	81	88	8	R	Nterm	2	5C(57.0215)
CFL1	P23528	DPYATFVK	1.69692293802897	0.894645051080606	D	M	66	73	8	K	Nterm	2
S100A10	P60903	DQCRDGK	-0.0795485178629569	0.0419162844150829	L	V	60	66	7	K	Nterm	2	3C(57.0215)
DNAJC10	Q8IXB1	DQDFYSLLGVSK	1.11528587341309	0.482523297968106	T	T	33	44	12	K	Nterm	2
RPL18	Q07020	DQLALDSPK	-2.848601659139	3.30466082099146	F	G	124	132	9	K	Nterm	2
ATP5IF1	Q9UII2	DQSENVDRGAGSIR	-0.0782546997070313	0.0435301574246543	S	E	28	41	14	R	Nterm	3
BCAP31	P51572-2	DRLLEEHAK	-0.253456115722656	0.291123383075852	Y	L	291	299	9	K	Nterm	3
LSP1	P33241	DRTESLNR	0.726169586181641	4.09990837579594	I	S	200	207	8	R	Nterm	2
ACTB	P60709	DSGDGVTHTVPIYEGYALPHAILR	0.652109781901039	0.485266958141229	M	L	154	177	24	R	Nterm	3,4
GANAB	Q14697-2	DSGYRVHEELR	0.344254175821941	0.780589545438455	V	N	496	506	11	R	Nterm	3
TRIP10	Q15642-2	DSHVLIELHK	-0.560257593790691	1.74605261887224	N	S	264	273	10	K	Nterm	2
VIM	P08670	DSLPLVDTHSK	0.758705139160156	0.337681174466724	L	R	429	439	11	K	Nterm	2
HNRNPA1	P09651-2	DSQRPGAHLTVK	0.208701451619469	0.83365722618847	E	K	94	105	12	K	Nterm	3
HNRNPA1	P09651-2	DSQRPGAHLTVKK	0.136327743530273	0.189658967498267	E	I	94	106	13	K	Nterm	3
PSMA6	P60900	DSSTVTHLFK	-0.455352147420246	0.625003968684246	L	I	62	71	10	K	Nterm	2
TUBB	P07437	DSVLDVVRK	-0.657503128051758	1.50251140305912	V	E	114	122	9	K	Nterm	2
HLA-B	P01889	DTAAQITQR	0.800130844116211	0.767521107968771	A	K	161	169	9	R	Nterm	2
LGALS3	P17931	DVAFHFNPR	-0.799679438273113	3.12430010340232	N	F	154	162	9	R	Nterm	2
FTL	P02792	DVALEGVSHFFR	-0.712118784586586	0.645782995767145	D	E	42	53	12	R	Nterm	3
SAMHD1	Q9Y3Z3	DVDKWDYFAR	0.743012746175133	0.76794748401809	I	D	309	318	10	R	Nterm	2
METAP2	P50579	DVGHVPIRLPR	-0.749797185262043	1.55849495919953	F	T	388	398	11	R	Nterm	3
FLNA	P21333	DVGKDQEFTVK	-0.125107447306313	0.172783324112963	V	S	984	994	11	K	Nterm	2
AHNAK	Q09666	DVGLHLK	-1.98693211873372	2.69764328534042	P	G	1455	1461	7	K	Nterm	2
CFL1	P23528	DVGQTVDDPYATFVK	-0.641642252604168	0.653292427493313	G	M	59	73	15	K	Nterm	2
TPP2	P29144	DVIPVHYYLIPPPTK	-1.49686559041341	1.51021530528499	A	T	985	999	15	K	Nterm	3
A2M	P01023	DVLHCVAFAVPK	-0.579657236735027	0.171899536725608	N	S	82	93	12	K	Nterm	2	5C(57.0215)
S100A4	P26447	DVMVSTFHK	0.232166290283203	0.672160208877521	L	Y	10	18	9	K	Nterm	2
APOC1	P02654	DVSSALDK	-1.51898574829102	1.01760105811612	P	L	29	36	8	K	Nterm	2
PSAP	P07602	DVYCEVCEFLVK	0.996002197265625	3.33514684251983	S	E	312	323	12	K	Nterm	2	4C(57.0215),7C(57.0215)
TUBA1C	Q9BQE3	DWCPTGFK	0.269829432169598	0.430100474114348	V	V	345	352	8	K	Nterm	2	3C(57.0215)
TALDO1	P37837	DWHVANTDKK	-0.701614379882813	2.93823276959785	L	S	195	204	10	K	Nterm	2,3
IDH2	P48735	EAEAAHGTVTR	-0.398216247558594	0.689270564381372	I	H	343	353	11	R	Nterm	2
PF4	P02776	EAEEDGDLQCLCVK	-1.29418627421061	4.4461470945129	A	T	32	45	14	K	Nterm	2	10C(57.0215),12C(57.0215)
MYH9	P35579	EAELEDERK	3.16216214497884	2.36708452101468	M	Q	1595	1603	9	K	Nterm	2
TPM3	P06753-5	EAEVASLNRR	1.03066444396973	0.791041796094973	A	I	46	55	10	R	Nterm	2
YWHAB	P31946-2	EAFEISK	0.168986002604164	0.337782627918479	Q	K	151	157	7	K	Nterm	2
MYH9	P35579	EAHIDSANK	-1.06883366902669	0.261570156841679	L	N	1623	1631	9	K	Nterm	2
RBM14	Q96PK6	EALHGHELRPGR	0.0613555908203125	0.142648727229235	I	A	53	64	12	R	Nterm	3
ARF1	P84077	EAREELMR	1.86196263631185	0.94197291777585	N	M	102	109	8	R	Nterm	2
CAP1	Q01518-2	EAVSHTSDMHR	0.296672821044922	0.828887775545484	L	G	19	29	11	R	Nterm	3
MTHFD2	P13995	EAVVISGR	0.0445276896158866	0.0794817370705429	N	K	36	43	8	R	Nterm	2
MTHFD2	P13995	EAVVISGRK	-0.0714232126871721	0.161129289276699	N	L	36	44	9	K	Nterm	2
PTMA	P06454-2	EDEEAESATGK	-0.972236633300781	0.471681245302253	D	R	78	88	11	K	Nterm	2
RPS9	P46781	EDFLERR	-0.935050964355469	0.403329162642369	I	L	103	109	7	R	Nterm	2
CSTB	P04080	EDFVHLR	-1.30793825785319	0.463536310125112	D	V	62	68	7	R	Nterm	2
C1QA	P02745	EDLCRAPDGK	0.753800074259438	0.724467758733765	T	K	23	32	10	K	Nterm	3	4C(57.0215)
S100A6	P06703	EDLDRNK	0.585673650105793	0.851179360706846	M	D	58	64	7	K	Nterm	2
CTSB	P07858	EDLKLPASFDAR	-1.69894790649414	1.36260745729252	T	E	76	87	12	R	Nterm	3
RPS7	P62081	EDLVFPSEIVGK	-4.09864489237467	4.05915447195745	L	R	131	142	12	K	Nterm	2
HSPA5	P11021	EDSDLKK	0.638784408569336	1.12855223602066	L	S	347	353	7	K	Nterm	2
H3C1	P68431	EDTNLCAIHAK	-3.7259038289388	2.41070804517594	F	R	106	116	11	K	Nterm	2,3	6C(57.0215)
H1-10	Q92522	EEALPVTTAEGMAK	-1.16772270202637	1.90376846783991	L	K	6	19	14	K	Nterm	2
EEF2	P13639	EEDHACIPIK	0.534941991170246	0.304344888921346	L	K	562	571	10	K	Nterm	2	6C(57.0215)
HSPA5	P11021	EEEDKKEDVGTVVGIDLGTTYSCVGVFK	1.37167676289876	0.519779712805692	A	N	19	46	28	K	Nterm	3,4	23C(57.0215)
SIRPA	P78324	EEELQVIQPDK	-0.136494318644207	0.436357246950043	G	S	31	41	11	K	Nterm	2
RAB8A	P61006	EEHASADVEK	-0.13377253214518	0.228720992267325	I	M	107	116	10	K	Nterm	2
VIM	P08670	EEIAFLK	-0.952536900838215	0.7278977555388	Q	K	229	235	7	K	Nterm	2
CNPY3	Q9BT09	EENDWVR	-0.289005279541016	0.187813370493777	A	L	38	44	7	R	Nterm	2
CNPY3	Q9BT09	EENDWVRLPSK	0.464687347412109	1.28928202041128	A	C	38	48	11	K	Nterm	3
VIM	P08670	EENFAVEAANYQDTIGR	0.939286549886067	1.67667886185603	M	L	348	364	17	R	Nterm	2
MCFD2	Q8NI22	EEPAASFSQPGSMGLDK	0.606499354044594	0.606105913480717	A	N	27	43	17	K	Nterm	2
TPP2	P29144	EEPFPFHGLLPK	0.217065175374348	0.171171264667556	T	K	7	18	12	K	Nterm	2,3
ERO1A	Q96HE7	EEQPPETAAQR	-0.0279820760091134	0.0282966911763921	G	C	24	34	11	R	Nterm	2
MYH9	P35579	EERDRAEAEAR	0.343281428019207	0.749768400700561	A	E	1462	1472	11	R	Nterm	3
FABP5	Q01469	EETTADGRK	0.508431116739906	0.88775612541025	F	T	74	82	9	K	Nterm	2
P4HB	P07237	EFFGLKK	0.603652318318687	0.381014170936202	L	E	303	309	7	K	Nterm	2
YBX1	P67809	EGADNQGAGEQGRPVR	-5.43443616231282	2.72623972074831	M	Q	219	234	16	R	Nterm	3
TPM4	P67936	EGDVAALNRR	0.233598073323567	0.112033669448147	A	I	46	55	10	R	Nterm	2
HSPA5	P11021	EGERPLTK	0.651894887288414	2.96007801456066	Y	D	467	474	8	K	Nterm	2
PSME1	Q06323	EGFHTQISK	1.8724479675293	1.03223427784471	L	Y	168	176	9	K	Nterm	2
TALDO1	P37837	EGIQAGK	-0.76393254597982	1.5392051932299	W	E	148	154	7	K	Nterm	2
GAPDH	P04406	EGLMTTVHAITATQK	0.449480692545574	1.44282388535902	V	T	172	186	15	K	Nterm	2
MYH9	P35579	EGLSQRHEEK	0.278826395670574	1.23880582179189	L	V	1395	1404	10	K	Nterm	2
PPIB	P23284	EGMEVVRK	0.0624275207519531	0.221161479086714	L	V	174	181	8	K	Nterm	2
PDHB	P11177-2	EGPAFNFLDAPAVR	-0.33777681986491	2.21355637295817	M	V	293	306	14	R	Nterm	2
CTSD	P07339	EGPIPEVLK	-1.60084788004557	3.32382315357161	T	N	64	72	9	K	Nterm	2
ACTB	P60709	EGYALPHAILR	0.0221678415934257	0.0142856281137347	Y	L	167	177	11	R	Nterm	2,3
HCLS1	P14317	EHINIHQLR	1.13056627909342	1.08991874101501	T	N	50	58	9	R	Nterm	3
GSN	P06396	EHPEFLK	0.591293334960938	2.12342974148587	V	A	55	61	7	K	Nterm	2
B2M	P61769	EHSDLSFSK	0.531886418660484	2.71580946372778	V	D	70	78	9	K	Nterm	2
PMPCB	O75439	EIENMGAHLNAYTSR	0.149541219075523	0.478222396674183	L	E	122	136	15	R	Nterm	2,3	5M(15.9949)
MACF1	Q9UPN3	EIGNLVK	-0.933141708374023	0.379647036374174	S	D	3964	3970	7	K	Nterm	2
CLIP1	P30622-1	ELEELRK	-0.562397638956707	1.47714046095018	Q	Q	1060	1066	7	K	Nterm	2
CALCRL	Q16602	ELEESPEDSIQLGVTR	2.08395640055339	2.05283008514036	A	N	23	38	16	R	Nterm	2
RPS8	P62241	ELGRPAANTK	0.607388178507488	0.216085250877419	Y	I	28	37	10	K	Nterm	2
HLA-DRB1	P01911	ELGRPDAEYWNSQK	0.006011962890625	0.0376024694709982	T	D	81	94	14	K	Nterm	2,3
ACTB	P60709	ELPDGQVITIGNER	1.0554625193278	0.475407894408516	Y	F	241	254	14	R	Nterm	2
VCP	P55072	ELPLRHPALFK	-0.238465627034504	0.468700589139373	V	A	221	231	11	K	Nterm	3
PFN1	P07737	EMASHLR	0.687480290730797	2.30706111781657	Y	R	130	136	7	R	Nterm	2
PFN1	P07737	EMASHLRR	-0.973838806152344	0.428538804223312	Y	S	130	137	8	R	Nterm	2
PECAM1	P16284-2	EMLSQPR	-0.886704126993813	0.419056739942686	C	I	406	412	7	R	Nterm	2	2M(15.9949)
PKM	P14618	ENHEGVR	-0.539148330688477	1.88747391389234	I	R	272	278	7	R	Nterm	2
CALR	P27797	EPAVYFK	0.325967152913407	1.3193561926023	A	E	18	24	7	K	Nterm	2
MCM3	P25205-2	EPFSSVEIQAALSK	-0.876110712687176	0.723624841805395	E	M	823	836	14	K	Nterm	2
CD46	P15529-10	EPPTFEAMELIGKPK	2.09592247009277	0.64601000020643	E	P	37	51	15	K	Nterm	4
ACTB	P60709	ERGYSFTTTAER	0.803901672363281	0.848608181800501	T	E	195	206	12	R	Nterm	2,3
TALDO1	P37837	ESALDQLK	-0.329856872558594	0.124160541080439	M	Q	12	19	8	K	Nterm	2
SSBP1	Q04837	ESETTTSLVLER	-0.0606193542480469	0.169135430505361	H	S	17	28	12	R	Nterm	2
SMPD4	Q9NXE4-4	ESFTPTEEHVLVVR	0.055426915486656	0.131597681134343	Q	L	357	370	14	R	Nterm	3
ACTB	P60709	ESGPSIVHRK	1.26972325642904	1.17977057496991	D	C	364	373	10	K	Nterm	2,3
CD74	P04233	ESLELEDPSSGLGVTK	0.475799560546875	1.80449111326547	S	Q	273	288	16	K	Nterm	2
DMRT3	Q9NQL9	ESLESLIPDSLR	0.846751530965168	0.632134244176931	N	A	81	92	12	R	Nterm	3
PGK1	P00558	ESPERPFLAILGGAK	-1.3359972635905	0.656034608572755	L	V	202	216	15	K	Nterm	2
VIM	P08670	ESTEYRR	-1.45557339986165	0.662367439161071	Q	Q	315	321	7	R	Nterm	2
CAMSAP2	Q08AD1-2	ETEEINK	-0.0628935496012382	0.0950163862784894	P	L	1391	1397	7	K	Nterm	2
S100A9	P06702	ETIINTFHQYSVK	-0.696385065714516	0.420637408173122	I	L	13	25	13	K	Nterm	2
MACROH2A1	O75367-1	EVAGAAVSAGHGLPAK	-0.882920583089195	0.434500749502713	L	F	256	271	16	K	Nterm	2
RPS6	P62753	EVDDERK	0.129785537719727	1.17022072719307	I	L	17	23	7	K	Nterm	2
AHNAK	Q09666	EVDVNLPK	-0.321195602416992	0.710310330226402	P	A	768	775	8	K	Nterm	2
TCP1	P17987	EVEHPAAK	1.44093195597331	0.485924593969945	L	V	66	73	8	K	Nterm	2
PPIB	P23284	EVEKPFAIAKE	0.856668472290039	0.484238914955547	I	-	206	216	11	E	Nterm	2
GORASP2	Q9H8Y8-3	EVESNSPAALAGLR	0.430139541625977	1.87609408460847	L	P	129	142	14	R	Nterm	3
PDCD6IP	Q8WUM4-2	EVFPVLAAK	0.312517166137695	2.67324268221407	Q	H	245	253	9	K	Nterm	2
STIP1	P31948	EVGRENREDYR	0.671440124511719	1.52041810142501	I	Q	287	297	11	R	Nterm	3
LAP3	P28838-2	EVHIRPK	0.0481497446695975	0.0580537877071255	T	S	200	206	7	K	Nterm	2
IFI16	Q16666-2	EVINDYHFR	0.962455749511719	0.519728974063337	L	M	15	23	9	R	Nterm	2
AKAP8	O43823	EVITAAVR	-0.222326914469402	0.368564446268005	A	A	580	587	8	R	Nterm	2
MTOR	P42345	EVLLNFLK	-0.327193578084309	1.10499866495654	L	T	866	873	8	K	Nterm	2
APOB	P04114	EVPTFGK	-2.57313219706218	3.33294123451833	I	L	2751	2757	7	K	Nterm	2
PPP1CA	P62136	EVQGSRPGK	-1.02981885274251	1.14476260935695	L	N	18	26	9	K	Nterm	2
IGHV3-72	A0A0B4J1Y9	EVQLVESGGGLVQPGGSLR	-2.14303143819173	2.79928746208632	C	L	20	38	19	R	Nterm	2
ANXA2	P07355	EVTIVNILTNR	-0.276287078857422	0.298173707525899	D	S	53	63	11	R	Nterm	2
STK4	Q13043	EYLHFMR	1.05508359273275	0.629590059050699	L	K	138	144	7	R	Nterm	2
EEF2	P13639	EEDHACIPIKK	1.18707720438639	1.68643423903308	L	S	562	572	11	K	Nterm	3	1E(-18.0106),6C(57.0215)
CTSD	P07339	EGPIPEVLK	0.00560887654622277	0.0198566926839791	T	N	64	72	9	K	Nterm	2	1E(-18.0106)
B2M	P61769	EHSDLSFSK	0.818359375	1.11048610392805	V	D	70	78	9	K	Nterm	2	1E(-18.0106)
DCP1A	Q9NPI6-2	EMSLAALK	-2.8651262919108	0.601424618815537	Q	Q	10	17	8	K	Nterm	2	1E(-18.0106)
PKM	P14618	ENHEGVR	-0.466340382893883	0.940867447485278	I	R	272	278	7	R	Nterm	2	1E(-18.0106)
CALR	P27797	EPAVYFK	0.322677612304688	1.41509610757719	A	E	18	24	7	K	Nterm	2	1E(-18.0106)
ACTB	P60709	ESCGIHETTFNSIMK	1.63674227396647	0.941706843988405	M	C	270	284	15	K	Nterm	2	1E(-18.0106),3C(57.0215)
HNRNPA2B1	P22626	ESGKPGAHVTVK	-0.456334431966145	0.636934683487283	E	K	101	112	12	K	Nterm	3	1E(-18.0106)
ACTB	P60709	ESGPSIVHRK	0.543960571289063	0.78616633929642	D	C	364	373	10	K	Nterm	2,3	1E(-18.0106)
MYH9	P35579	ETMEAMRIMGIPEEEQMGLLR	0.232163111368813	0.210815209239022	Q	V	321	341	21	R	Nterm	3	1E(-18.0106)
PDCD6IP	Q8WUM4-2	EVFPVLAAK	-0.0755023956298828	1.00848202862073	Q	H	245	253	9	K	Nterm	2	1E(-18.0106)
P4HB	P07237	FAEALAAHK	0.0800647735595703	1.00404557178963	N	Y	34	42	9	K	Nterm	2
RPL3	P39023	FAEHISDECK	-0.00140698750814039	0.00180934671734427	V	R	106	115	10	K	Nterm	2	9C(57.0215)
ACTB	P60709	FAGDDAPR	0.168528874715168	0.299996033151946	G	A	21	28	8	R	Nterm	2
ATP5F1B	P06576	FAGVGER	0.145012537638348	0.203288750406614	V	T	233	239	7	R	Nterm	2
SERPINB10	P48595	FALEISK	-1.21723365783691	0.473169064300911	Q	K	11	17	7	K	Nterm	2
PCBP1	Q15365	FAMMHGGTGFAGIDSSSPEVK	-0.632066090901695	1.78263550956339	H	G	248	268	21	K	Nterm	3
PDHA1	P08559-4	FANDATFEIK	-3.65831756591797	0.901607983995618	N	K	68	77	10	K	Nterm	2
PDHA1	P08559-4	FANDATFEIKK	-0.108981450398765	0.272731355000244	N	C	68	78	11	K	Nterm	3
RPL18A	Q02543	FAPNHVVAK	-1.50473976135254	0.395330820334307	I	S	33	41	9	K	Nterm	2
RPS4X	P62701	FAPRPSTGPHK	-0.154447555541992	0.221450302769859	V	L	27	37	11	K	Nterm	2
EEF1A1	P68104	FAPVNVTTEVK	-0.159124374389648	0.753175130883454	T	S	280	290	11	K	Nterm	2
PF4	P02776	FASAEAEEDGDLQCLCVK	-1.23811213175455	0.605451441985716	A	T	28	45	18	K	Nterm	2	14C(57.0215),16C(57.0215)
KRT1	P04264	FASFIDK	-1.89305941263835	1.56289555344406	Q	V	191	197	7	K	Nterm	2
VIM	P08670	FAVEAANYQDTIGR	1.37313588460286	1.40292211650692	N	L	351	364	14	R	Nterm	2
CAT	P04040	FAYPDTHR	0.247033437093101	0.742779906502381	L	H	356	363	8	R	Nterm	2
CFL1	P23528	FCLSEDKK	-0.54338773091634	0.17936124384494	L	N	38	45	8	K	Nterm	2	2C(57.0215)
HMGB1	P09429	FCSEYRPK	-0.0401611328125	0.0193982275365073	L	I	105	112	8	K	Nterm	2	2C(57.0215)
EEF2	P13639	FDAIMNFKK	0.355071385701496	0.24347892579997	V	E	301	309	9	K	Nterm	2
PDIA3	P30101	FDDSFSEAHSEFLK	-2.3322213490804	2.51915641756681	F	A	160	173	14	K	Nterm	3
HSP90B1	P14625	FDEYGSK	0.0751304626464844	0.250816959235974	L	K	398	404	7	K	Nterm	2
PPIA	P62937	FDIAVDGEPLGR	-5.06318092346191	2.9032584123994	F	V	8	19	12	R	Nterm	2
EIF4A1	P60842	FDMLNRR	-0.0257307688395159	0.187996515307576	V	Y	163	169	7	R	Nterm	2
ARPC3	O15145	FDPQNDKPSK	0.355221430460613	0.763301369758307	V	W	149	158	10	K	Nterm	2
H1-10	Q92522	FDQQNGR	-0.818051656087242	0.369866350581003	W	T	80	86	7	R	Nterm	2
MYL12B	O14950	FDQSQIQEFK	-2.2467892964681	3.13096421810801	M	E	26	35	10	K	Nterm	2
PSMA1	P25786-2	FDRPLPVSR	0.0780576070149728	0.245761491145224	V	L	105	113	9	R	Nterm	2
VDAC1	P21796	FDSSFSPNTGKK	-0.052644093831379	0.0274981783788885	T	N	99	110	12	K	Nterm	2
APOB	P04114	FDVDLGTILR	-2.9809144337972	2.64923467034718	D	V	1069	1078	10	R	Nterm	2
PLA2G7	Q13093	FDWQYINPVAHMK	-0.97925122578939	3.1561777821035	P	S	22	34	13	K	Nterm	2,3
RAMACL	A0A3B3IU46	FEEMFASR	0.163152694702148	0.267750207468705	N	F	11	18	8	R	Nterm	2
PMP2	P02689	FEETTADNRK	-0.189352035522461	0.516180918664287	E	T	71	80	10	K	Nterm	3
HSPA9	P38646	FEGIVTDLIRR	-0.476890563964844	0.380768836940029	Q	T	351	361	11	R	Nterm	2
PPIA	P62937	FELFADKVPK	-0.290773391723633	0.574814159942589	S	T	22	31	10	K	Nterm	2
ACTB	P60709	FEQEMATAASSSSLEK	0.425718307495117	1.03319072543843	D	S	223	238	16	K	Nterm	2
DHX9	Q08211	FERGEEPGK	1.03086280822754	0.663086108501341	A	S	459	467	9	K	Nterm	2
NPEPPS	P55786	FESHPAPSAER	0.107891718546551	0.322147162420237	F	T	872	882	11	R	Nterm	2
EIF5A	P63241-2	FETGDAGASATFPMQCSALRK	0.128959655761719	0.52244034796967	D	N	37	57	21	K	Nterm	3	16C(57.0215)
APMAP	Q9HDC9	FEVNPWKR	-1.65208625793457	0.439155478032721	L	E	173	180	8	R	Nterm	2
HNRNPU	Q00839	FEYIEENK	-2.54976463317871	2.73841928611954	Y	Y	258	265	8	K	Nterm	2
NME2	P22392-2	FFAGLVK	-0.178545633951824	0.590234627467603	P	Y	60	66	7	K	Nterm	2
PDIA3	P30101	FFAPWCGHCK	-0.059267679850258	0.153179628380345	E	R	52	61	10	K	Nterm	3	6C(57.0215),9C(57.0215)
MX1	P20591	FFENHPYFR	2.3171869913737	2.63390225370746	I	D	302	310	9	R	Nterm	2
FERMT3	Q86UX7-2	FFGPQHRPVILR	-1.08526929219564	0.765152225700913	L	L	92	103	12	R	Nterm	3
TXN	P10599	FFHSLSEK	0.442370732625328	0.939835684684956	P	Y	41	48	8	K	Nterm	2
PGD	P52209	FGAHTYELLAK	-0.383192698160808	1.24604882042607	Y	P	450	460	11	K	Nterm	2
HNRNPD	Q14103-3	FGFVLFK	0.645538330078125	0.286375590210434	G	E	140	146	7	K	Nterm	2
GSN	P06396	FGGKPMIIYK	1.53644371032715	1.48449781385146	L	G	539	548	10	K	Nterm	2
VIM	P08670	FGGPGTASRPSSSR	0.23944091796875	0.633396870279501	M	S	15	28	14	R	Nterm	2,3
TKT	P29401-2	FGIDRDAIAQAVR	-0.845093409220375	0.535959103087908	M	G	613	625	13	R	Nterm	2
RPL10	P27635	FGKPQGTVAR	-0.0446421305338554	0.163048987924984	A	V	119	128	10	R	Nterm	2,3
FERMT3	Q86UX7-2	FGPQHRPVILR	-0.21124267578125	0.526024290675785	F	L	93	103	11	R	Nterm	3
ANXA5	P08758	FGRDLLDDLK	-0.438958485921226	0.734611348382728	L	S	61	70	10	K	Nterm	2
ATP5IF1	Q9UII2	FGSDQSENVDR	-0.616488774617512	1.31686412896439	G	G	25	35	11	R	Nterm	2
SDHA	P31040	FHFTVDGNK	1.33301989237468	2.21271949690927	G	R	33	41	9	K	Nterm	2
APOB	P04114	FHIPENLFLK	-4.11373011271159	2.38289788060141	D	S	1271	1280	10	K	Nterm	2,3
MTR	Q99707-2	FIEIIGK	0.939427693684898	0.543873140231388	P	C	270	276	7	K	Nterm	2
FTH1	P02794	FIETHYLNEQVK	0.695501963297527	1.88854517597052	D	A	133	144	12	K	Nterm	3
RAB1B	Q9H0U4	FIETSAK	0.00556755065917969	0.00347268984329652	P	N	147	153	7	K	Nterm	2
H4C1	P62805	FLENVIR	-0.69006856282552	0.420266175048122	V	D	62	68	7	R	Nterm	2
H4C1	P62805	FLENVIRDAVTYTEHAK	-0.0109831492106132	0.00327332101396782	V	R	62	78	17	K	Nterm	2,3
PLG	P00747	FLEPTRK	-2.48792711893718	2.66496183765198	L	D	658	664	7	K	Nterm	2
EIF3B	P55884-2	FLEYASPAHAVDAVK	1.26638348897298	0.307611723326067	I	N	234	248	15	K	Nterm	2
HMGB2	P26583	FLFCSEHRPK	-2.86527315775554	5.39213152348318	F	I	103	112	10	K	Nterm	2,3	4C(57.0215)
HMGB1	P09429	FLFCSEYRPK	-1.31220308939616	2.28126391525029	F	I	103	112	10	K	Nterm	2,3	4C(57.0215)
KPNB1	Q14974	FLGIGLK	0.237185796101887	0.543625335409306	P	N	653	659	7	K	Nterm	2
ACTB	P60709	FLGMESCGIHETTFNSIMK	-0.172570546468101	0.283141496116249	S	C	266	284	19	K	Nterm	2,3	7C(57.0215)
FTH1	P02794	FLHQSHEEREHAEK	-0.123013178507488	0.0827879543580193	Y	L	56	69	14	K	Nterm	4
AK2	P54819-2	FLIDGFPR	0.137819290161133	1.15944543429006	G	T	96	103	8	R	Nterm	2
TSC2	P49815-2	FLLAGGR	-0.206232070922852	0.786538710005454	E	T	1007	1013	7	R	Nterm	2
DIPK2A	Q8NDZ4	FLLRNLK	-0.995896657307942	0.597571167852957	S	D	192	198	7	K	Nterm	2
B2M	P61769	FLNCYVSGFHPSDIEVDLLK	0.372476577758789	0.357781490897909	N	N	42	61	20	K	Nterm	3	4C(57.0215)
UBE3C	Q15386	FLNELLK	-1.79589907328288	0.5031005726215	E	S	776	782	7	K	Nterm	2
CLEC5A	Q9NY25-2	FLQDITDAEK	3.86628278096517	3.00883188048307	L	Y	116	125	10	K	Nterm	2
EEF1G	P26641	FLTCINQPQFR	1.54029909769694	2.27153748148201	W	A	191	201	11	R	Nterm	2	4C(57.0215)
RAB10	P61026	FLTLAEDILRK	-0.520732879638672	0.78495572752821	A	T	163	173	11	K	Nterm	2
MYL12B	O14950	FLTMFGEK	1.32404009501139	1.80484888513141	M	L	86	93	8	K	Nterm	2
CD74	P04233	FLYQQQGR	1.98844464619954	2.39570406320585	Y	L	70	77	8	R	Nterm	2
CD74	P04233	FLYQQQGRLDK	3.79082934061686	5.02978800497386	Y	L	70	80	11	K	Nterm	3
RAB5C	P51148-2	FMETSAK	-0.584030787150063	1.48446257828494	L	T	193	199	7	K	Nterm	2
AP1S2	P56377	FMLLFSR	-0.207879384358723	0.189995320840342	Q	Q	3	9	7	R	Nterm	2
MACF1	Q9UPN3	FNALIHR	0.0838597615559884	0.61334881003313	M	Y	229	235	7	R	Nterm	2
HSPA5	P11021	FNGKEPSR	-0.15287971496582	0.087742787967019	F	G	379	386	8	R	Nterm	2
ITGAX	P20702	FNLDTEELTAFR	-0.109151204427082	0.216960379187843	G	V	20	31	12	R	Nterm	2
ITGAE	P38570	FNVDVARPWLTPK	1.96862284342448	4.03368393552596	A	G	19	31	13	K	Nterm	3
DPYSL2	Q16555	FPDFVYK	1.7359987894694	0.642124010896534	P	R	474	480	7	K	Nterm	2
CRKL	P46109	FPFTHVK	0.160617192586265	0.81622998825333	L	I	286	292	7	K	Nterm	2
MAPK14	Q16539	FPGTDHIDQLK	0.21983210245768	0.845894519883102	L	L	223	233	11	K	Nterm	2
ACTB	P60709	FPSIVGR	0.389893213907879	2.08377167482686	V	P	31	37	7	R	Nterm	2
ACTB	P60709	FPSIVGRPR	-8.98256365458171	0.931462114483371	V	H	31	39	9	R	Nterm	2
SQSTM1	Q13501	FPSPFGHLSEGFSHSR	-0.865766525268555	0.827984533618605	A	W	168	183	16	R	Nterm	3,4
MSN	P26038	FPWSEIR	0.345024108886719	0.426009440053909	G	N	240	246	7	R	Nterm	2
XRCC5	P13010	FQCLLHR	-0.12530517578125	0.300710038504732	L	A	491	497	7	R	Nterm	2	3C(57.0215)
TXN	P10599	FQEALDAAGDK	1.55451774597168	1.76454437784682	A	L	11	21	11	K	Nterm	2
PGD	P52209	FQGIAAK	-1.01994832356771	0.837245451206952	I	V	157	163	7	K	Nterm	2
HYOU1	Q9Y4L1	FQHLLGK	-0.169614791870117	0.188785154180394	Y	Q	100	106	7	K	Nterm	2
APOB	P04114	FQLPHISHTIEVPTFGK	-4.38688151041667	3.22180511889247	E	L	2741	2757	17	K	Nterm	4
POTEJ	P0CG39	FRCPEALFQPCFLGMESCGIHETTFNSIMK	0.580865224202476	0.454032377830431	W	S	918	947	30	K	Nterm	3,4,5	11C(57.0215),18C(57.0215),3C(57.0215)
SLC25A6	P12236	FRDEGGK	-0.249282836914063	0.791949255757922	I	A	262	268	7	K	Nterm	2
RPL27	P61353	FRDPALK	0.225550969441731	1.09946096333296	V	R	101	107	7	K	Nterm	2
MRPS18A	Q9NVS2-2	FREVVETQEGK	0.0486844380696638	0.177144267014454	G	T	35	45	11	K	Nterm	2
PHB1	P35232	FRPVASQLPR	-0.293514887491863	1.17508747085956	L	I	96	105	10	R	Nterm	2
DDI2	Q5TDH0-3	FSADPFDLEAQAK	1.4593022664388	0.752610916216421	L	I	193	205	13	K	Nterm	2
TAGLN2	P37802-2	FSGDPNWFPKK	0.693389892578125	0.651049207696198	L	S	165	175	11	K	Nterm	2
PKM	P14618	FSHGTHEYHAETIK	0.114041010538735	0.300013283523596	N	N	76	89	14	K	Nterm	3,4
VIM	P08670	FSLADAINTEFK	-0.344248453776039	1.29170919634186	D	N	86	97	12	K	Nterm	2
REL	Q04864-2	FSQADVHR	1.32032712300619	2.47881748728546	I	Q	231	238	8	R	Nterm	2
VIM	P08670	FSSLNLR	0.116954167683918	0.276021807376325	N	E	418	424	7	R	Nterm	2
FLNA	P21333	FSVAVSPSLDLSK	0.404514312744141	0.277945377642404	P	I	961	973	13	K	Nterm	2
GM2A	P17900	FSWDNCDEGKDPAVIR	1.23454984029134	1.38154140391787	S	S	34	49	16	R	Nterm	3	6C(57.0215)
G6PD	P11413-2	FTPLLHQIELEK	-1.06200726826986	1.65238767897107	I	P	511	522	12	K	Nterm	2
TMED5	Q9Y3A6	FTPSLDSDFTFTLPAGQK	0.297799428304035	0.369270789876446	G	E	28	45	18	K	Nterm	2,3
HLA-DMB	P28068	FVAHVESTCLLDDAGTPK	-0.14630126953125	0.45656473894378	G	D	21	38	18	K	Nterm	2,3	9C(57.0215)
LAD1	O00515	FVAPVGVASK	2.11082140604655	1.25434321490791	L	R	432	441	10	K	Nterm	2
TUBA1C	Q9BQE3	FVDLEPTVIDEVR	0.147633234659832	0.117080766176683	V	T	67	79	13	R	Nterm	2
TTR	P02766	FVEGIYK	3.52914047241211	5.19749335157733	E	V	84	90	7	K	Nterm	2
PRDX6	P30041	FVFGPDKK	0.179742177327473	0.0553705959573836	V	L	135	142	8	K	Nterm	2
EIF4A1	P60842	FVLDEADEMLSR	0.908870061238609	1.9950339339214	M	G	179	190	12	R	Nterm	2
LGALS1	P09382	FVLNLGK	-1.49872334798177	1.38328472797849	S	D	31	37	7	K	Nterm	2
EIF2S2	P20042	FVNFTDICK	-1.60605112711589	0.387320655305072	S	L	219	227	9	K	Nterm	2	8C(57.0215)
INS-IGF2	F8WCM5	FVNQHLCGSHLVEALYLVCGER	-2.96794446309407	2.78985432760385	A	G	25	46	22	R	Nterm	3,4	19C(57.0215),7C(57.0215)
SLC27A3	Q5K4L6	FVPTALR	1.4022388458252	0.436162766655611	A	R	196	202	7	R	Nterm	2
HMGB1	P09429	FVQTCREEHK	-0.390544255574543	0.149648419757588	F	K	19	28	10	K	Nterm	3	5C(57.0215)
PDIA3	P30101	FYAPWCGHCK	-0.263851801554363	0.562461116170699	E	N	401	410	10	K	Nterm	3	6C(57.0215),9C(57.0215)
RPRD2	Q5VT52-2	FYEAQYK	0.0946451822916679	0.767163358808236	I	E	240	246	7	K	Nterm	2
TM9SF2	Q99805	FYLPGLAPVNFCDEEK	-0.461093902587891	1.0769442232797	A	K	36	51	16	K	Nterm	2,3	12C(57.0215)
TM9SF4	Q92544	FYVPGVAPINFHQNDPVEIK	-0.550023396809895	1.19035715280754	A	A	24	43	20	K	Nterm	2,3
ATP6V1B2	P21281	GAAPELPVPTGGPAVGAR	1.41928990681966	1.21010026508961	N	E	12	29	18	R	Nterm	2
ENO1	P06733	GAEVYHNLK	2.45769945780436	0.421460645162395	I	N	185	193	9	K	Nterm	2
GFPT1	Q06210-2	GAFALVFK	2.00953610738119	0.636193271609875	E	S	183	190	8	K	Nterm	2
CAT	P04040	GAFGYFEVTHDITK	-1.60972213745117	0.829602252310982	A	Y	80	93	14	K	Nterm	2
NDUFV2	P19404	GAGGALFVHR	-0.223675409952801	0.551363482941375	N	D	33	42	10	R	Nterm	2
HNRNPM	P52272	GAGLGHGMDR	0.0572077433268205	0.127280781354613	M	V	420	429	10	R	Nterm	2
FLNA	P21333	GAGSHPNK	-0.259369532267254	0.334757494087466	V	V	764	771	8	K	Nterm	2
TKT	P29401-2	GAGVTLHEALAAAELLKK	0.339226404825848	0.280597525993485	I	E	515	532	18	K	Nterm	3
GAPDH	P04406	GAHLQGGAK	-1.66790644327799	0.842043761100247	A	R	109	117	9	K	Nterm	2
GAPDH	P04406	GAHLQGGAKR	-0.551132202148438	2.95680749251063	A	V	109	118	10	R	Nterm	2
EHMT2	Q96KQ7-2	GAILLEK	-0.177156448364258	0.371304229323573	M	E	22	28	7	K	Nterm	2
SRSF1	Q07955	GAIRDIDLK	-0.777985254923504	0.596646949171099	Y	N	40	48	9	K	Nterm	2
CLP1	Q92989	GALYIER	0.358417510986328	1.16257189556766	M	P	164	170	7	R	Nterm	2
POGLUT3	Q7Z4H8	GAPEVLVSAPR	0.0515015920003279	0.224886320511499	A	S	21	31	11	R	Nterm	2
DNTTIP1	Q9H147	GATGDAEQPRGPSGAER	-0.602228164672852	1.04818789892412	M	G	2	18	17	R	Nterm	3
FNBP1	Q96RU3-2	GATPEDFSNLPPEQR	1.39860916137695	1.10480848631194	G	R	391	405	15	R	Nterm	2
HK2	P52789	GATTHPTAAVK	0.0763829549153634	0.21264687696802	L	M	52	62	11	K	Nterm	2
APIP	Q96GX9	GAVIHTHSK	0.273036321004234	0.105191119924748	A	A	111	119	9	K	Nterm	2
LYZ	P61626	GAVNACHLSCSALLQDNIADAVACAK	-2.77110862731934	2.73036111979474	P	R	90	115	26	K	Nterm	3	10C(57.0215),24C(57.0215),6C(57.0215)
ZBED1	O96006	GAVREVILK	-0.0944875081380196	0.575868813617347	Y	E	178	186	9	K	Nterm	2
SLC3A2	P08195-3	GAVVIIVR	-0.0863310496012382	0.159254862384077	A	A	137	144	8	R	Nterm	2
GANAB	Q14697-2	GAYQPFFR	-0.264328638712566	0.140693148639824	M	A	689	696	8	R	Nterm	2
LMNA	P02545	GCGNSLR	0.0405324300130196	0.149633185338171	W	T	521	527	7	R	Nterm	2	2C(57.0215)
IDH2	P48735	GCIHGLSNVK	-0.964986165364582	0.452887597417528	A	L	417	426	10	K	Nterm	2	2C(57.0215)
ANXA4	P09525-3	GCLIEILASR	0.660367965698242	1.10380779037125	E	T	109	118	10	R	Nterm	2	2C(57.0215)
PTMA	P06454-2	GDEDEEAESATGK	0.398662567138672	0.605542290437677	D	R	76	88	13	K	Nterm	2
PTMA	P06454-2	GDEDEEAESATGKR	0.868300755818684	2.53166010200861	D	A	76	89	14	R	Nterm	3
HK1	P19367	GDFLALDLGGTNFR	0.471504211425781	1.39796165563559	N	V	526	539	14	R	Nterm	2
TRMT6	Q9UJA5	GDFVVLK	-1.02820332845052	0.357934009942466	D	R	23	29	7	K	Nterm	2
HNRNPH1	P31943	GDGGSTFQSTTGHCVHMR	-2.3011048634847	3.50827109193516	Y	G	277	294	18	R	Nterm	3	14C(57.0215)
ACTBL2	Q562R1	GDGVTHIVPIYEGYALPHAILR	0.894812901814781	1.50249674254416	S	L	157	178	22	R	Nterm	3
ACTB	P60709	GDGVTHTVPIYEGYALPHAILR	-2.06520779927571	1.41122118602153	S	L	156	177	22	R	Nterm	3,4
FTL	P02792	GDHLTNLHR	-0.287027994791668	0.86966497739438	M	L	146	154	9	R	Nterm	2,3
HMOX1	P09601	GDLSGGQVLKK	-0.210913340250652	0.275162048447844	L	I	139	149	11	K	Nterm	2
UQCRH	P07919	GDPEEEEEEEEELVDPLTTVR	-0.262986501057942	0.893955306695187	S	E	14	34	21	R	Nterm	2,3
PTPN6	P29350-3	GDQVTHIR	2.95202000935872	1.06752187919266	V	I	48	55	8	R	Nterm	2
TPM4	P67936	GDVAALNRR	0.849576314290367	1.78222254516711	E	I	47	55	9	R	Nterm	2
TF	P02787	GDVAFVK	-0.43602180480957	0.436498451336825	A	H	219	225	7	K	Nterm	2
TCP1	P17987	GDVTITNDGATILK	-0.181077321370442	0.613872592672637	I	L	50	63	14	K	Nterm	2
KRT82	Q9NSB4	GEAALNDAK	1.31443405151367	0.5927411799781	Q	C	371	379	9	K	Nterm	2
HIP1	O00291-3	GEELIPR	0.011353810628254	0.0182452843250187	I	G	764	770	7	R	Nterm	2
PFN1	P07737	GEFSMDLR	0.751972834269207	2.19664536918351	D	T	82	89	8	R	Nterm	2
SELPLG	Q14242-2	GEGPSATANGGLSK	0.0384133656819685	0.0356294130274954	G	A	389	402	14	K	Nterm	2
FLNA	P21333	GEHLVHVK	-0.894880930582683	1.86349165411948	T	K	2017	2024	8	K	Nterm	2
TXNRD1	Q16881-3	GEHMEEHGIK	0.689264297485352	0.182263397185712	I	F	336	345	10	K	Nterm	3
ATP5F1B	P06576	GEPIDERGPIK	0.878568013509113	0.316249841137053	I	T	149	159	11	K	Nterm	2
VCP	P55072	GESEANVR	-1.79983838399252	1.36910870714127	F	E	553	560	8	R	Nterm	2
VCP	P55072	GESESNLRK	-0.144182205200195	0.230412125870887	A	A	280	288	9	K	Nterm	2
LTA4H	P09960	GETHPFTK	-1.15382385253906	0.516569542956394	F	L	358	365	8	K	Nterm	2
ACTB	P60709	GFAGDDAPR	0.136093775431316	0.209570950195836	A	A	20	28	9	R	Nterm	2
ACTN1	P12814	GFCALIHR	0.395166397094727	0.674674307675559	L	H	178	185	8	R	Nterm	2	3C(57.0215)
PSME1	Q06323	GFHTQISK	0.364413579305015	1.22370371792335	E	Y	169	176	8	K	Nterm	2
CD44	P16070-10	GFIEGHVVIPR	-3.79008420308431	0.728993564313698	Y	I	80	90	11	R	Nterm	2
SLC26A3	P40879	GFLLAPLQK	0.120798110961914	0.612507320094077	I	S	429	437	9	K	Nterm	2
AK2	P54819-2	GFLLDGFPR	0.0193634033203125	0.0175614799020725	N	T	95	103	9	R	Nterm	2
ITGAX	P20702	GFNLDTEELTAFR	-0.344392776489258	0.23400452470826	L	V	19	31	13	R	Nterm	2
FES	P07332	GFSSELCSPQGHGVLQQMQEAELR	-0.663990020751953	0.554753322547414	M	L	2	25	24	R	Nterm	3	7C(57.0215)
EEF1A1	P68104	GFTAQVIILNHPGQISAGYAPVLDCHTAHIACK	-1.54573249816895	1.23438249168232	A	F	339	371	33	K	Nterm	5	25C(57.0215),32C(57.0215)
TMED5	Q9Y3A6	GFTPSLDSDFTFTLPAGQK	-1.16071256001791	0.483716343390203	A	E	27	45	19	K	Nterm	2
HNRNPA2B1	P22626	GFVTFDDHDPVDK	0.26948356628418	0.451074446021536	F	I	156	168	13	K	Nterm	2
GSN	P06396	GFWEALGGK	-0.0733038584391288	0.584492886756953	D	A	640	648	9	K	Nterm	2
DBNL	Q9UJU6-4	GGAHVTINAR	0.254154841105144	1.8416268560586	Q	A	14	23	10	R	Nterm	2
PCMT1	P22061-2	GGASHSELIHNLRK	-0.0764776865641288	0.0507301932918882	S	N	6	19	14	K	Nterm	3
SLC16A3	O15427	GGAVVDEGPTGVK	-1.87379137674968	0.762086372808757	M	A	2	14	13	K	Nterm	2
ARPC5	O15511	GGDGQAGPDEGEVDSCLR	0.07323392232259	0.0820156090336009	D	Q	30	47	18	R	Nterm	2	16C(57.0215)
XRCC6	P12956	GGFDISLFYR	0.731129328409828	0.514187898346003	P	D	209	218	10	R	Nterm	2
XYLT1	Q86Y38	GGGGGGGGGGGRGPQAR	-0.519419987996422	1.23332822308725	G	A	80	96	17	R	Nterm	3
XYLT1	Q86Y38	GGGGGGGGGGRGPQAR	-0.707667668660481	0.94886768081991	G	A	81	96	16	R	Nterm	3
HNRNPL	P14866	GGGSEGGRAPK	0.447877883911133	0.632053874733268	Y	R	49	59	11	K	Nterm	2
H2AZ1	P0C0S5	GGGVIPHIHK	0.224760055541992	0.529292238424678	A	S	107	116	10	K	Nterm	2
TAF15	Q92804-2	GGGYGGDRGGGYGGDR	-0.203977584838867	0.404451022262864	S	G	449	464	16	R	Nterm	3
EXOSC9	Q06265-2	GGIMLLK	0.0526250203450509	0.134091160223996	S	D	238	244	7	K	Nterm	2
ACADVL	P49748-3	GGITHGPPEK	-0.0391203562418632	0.185426747188782	F	K	312	321	10	K	Nterm	2
GSN	P06396	GGKPMIIYK	0.486532211303711	0.454437478665897	F	G	540	548	9	K	Nterm	2
SLC27A4	Q6P1M0	GGLVLLK	-0.223021825154625	1.75700250379698	F	V	55	61	7	K	Nterm	2
TPP1	O14773	GGNFAHQASVAR	2.2845287322998	0.991094016360166	F	V	248	259	12	R	Nterm	2
SQOR	Q9Y6N5	GGPAFLRK	1.0880069732666	0.761519915006459	W	L	436	443	8	K	Nterm	2
VIM	P08670	GGPGTASRPSSSR	-1.12411562601725	2.67153459416458	F	S	16	28	13	R	Nterm	2,3
SFPQ	P23246	GGPKPGGGPGLSTPGGHPKPPHR	1.21975962320964	1.21649944377053	P	G	214	236	23	R	Nterm	5
ELAVL1	Q15717-2	GGPVHHQAQR	-0.544771830240883	2.08822092706686	F	F	235	244	10	R	Nterm	3
HSPD1	P10809	GGTSDVEVNEKK	-0.29064432779948	0.450023928766562	V	D	407	418	12	K	Nterm	2
H2AC18	Q6FI13	GGVLPNIQAVLLPK	-0.390509287516274	0.703907696167154	Q	K	106	119	14	K	Nterm	2
MAN2B1	O00754	GGYETCPTVQPNMLNVHLLPHTHDDVGWLK	1.85895729064941	1.60139796155917	A	T	50	79	30	K	Nterm	5	6C(57.0215)
LSP1	P33241	GHGKYEK	-0.302478154500324	0.22414260489417	T	V	324	330	7	K	Nterm	2
ACAT1	P24752	GHLTHALK	-0.503704071044922	2.02490799647765	V	Q	396	403	8	K	Nterm	2
PRDX1	Q06830	GHPAPNFK	-0.856256484985352	2.10054462526461	I	A	9	16	8	K	Nterm	2
CES1	P23141-3	GHPSSPPVVDTVHGK	-1.61222648620605	0.786175925907444	W	V	18	32	15	K	Nterm	2,3
RPS29	P62273	GHQQLYWSHPR	0.206226984659832	0.759117550256077	M	K	2	12	11	R	Nterm	3
RPS29	P62273	GHQQLYWSHPRK	0.509108225504558	2.7042829802877	M	F	2	13	12	K	Nterm	3,4
CCT3	P49368	GHRPVLVLSQNTK	0.154170354207356	0.500781594198834	M	R	3	15	13	K	Nterm	3
RBMX	P38159	GHSSSRDDYPSR	1.0354684193929	1.96384069374684	Y	G	247	258	12	R	Nterm	3
HTATIP2	Q9BUP3-3	GHSVPVVTVVR	-0.235749562581383	1.50402433097682	S	A	232	242	11	R	Nterm	2
TYMP	P19971	GHTGGTLDK	0.334405899047852	0.79080713798248	L	L	149	157	9	K	Nterm	2
FBP1	P09467	GIAGSTNVTGDQVK	0.308218002319336	0.767264283148448	Y	K	59	72	14	K	Nterm	2
TKT	P29401-2	GIDRDAIAQAVR	-0.186021169026692	0.067988879177336	F	G	614	625	12	R	Nterm	2
FLNA	P21333	GIEPTGNMVK	1.21398417154948	1.79171300312574	P	K	290	299	10	K	Nterm	2
PARP4	Q9UKK3	GIFANCIFCLK	0.569386164347332	1.50275715287682	M	V	4	14	11	K	Nterm	2	6C(57.0215),9C(57.0215)
HSP90AA1	P07900-2	GIHEDSQNR	-0.835360209147137	1.15668721766353	L	K	570	578	9	R	Nterm	2
HSP90AB1	P08238	GIHEDSTNR	-0.388934453328449	0.444721662767853	L	R	440	448	9	R	Nterm	2
HSP90AB1	P08238	GIHEDSTNRR	-0.341620127360027	0.555721265382612	L	R	440	449	10	R	Nterm	3
ACTB	P60709	GIHETTFNSIMK	-0.979522705078125	2.02720629187749	C	C	273	284	12	K	Nterm	2,3
UBA52	P62987	GIIEPSLR	-0.00727144877116004	0.0300135592962403	G	Q	76	83	8	R	Nterm	2
PRDX6	P30041	GILFSHPR	0.200062433878582	0.160942790514552	W	D	34	41	8	R	Nterm	2
HDHD3	Q9BSH5	GILGGLGLR	2.8088239034017	0.699305171899834	E	E	143	151	9	R	Nterm	2
NAGK	Q9UJ70-2	GILTHLYR	-0.147644678751625	0.364391730965902	L	D	245	252	8	R	Nterm	2
H2BC12	O60814	GIMNSFVNDIFER	0.141366958618164	0.230855477130014	M	I	61	73	13	R	Nterm	2
H2BC12	O60814	GIMNSFVNDIFER	0.764791488647461	0.182788622892543	M	I	61	73	13	R	Nterm	2,3	3M(15.9949)
APOB	P04114	GIPQMIGEVIRK	-1.24462763468424	0.614486549631905	Q	G	808	819	12	K	Nterm	3	5M(15.9949)
RPS14	P62263	GITALHIK	-0.457215627034504	1.83184176018939	L	L	89	96	8	K	Nterm	2
H4C1	P62805	GITKPAIR	0.281409581502277	0.10383823997258	Q	R	29	36	8	R	Nterm	2
H4C1	P62805	GITKPAIRR	0.0872446695963554	0.253739768180315	Q	L	29	37	9	R	Nterm	2
TPM3	P06753-5	GITTIEAVK	1.23528861999512	0.489751030084446	A	R	3	11	9	K	Nterm	2
APOB	P04114	GIVIPSFQALTAR	-2.88641929626465	4.68922424171702	A	F	3874	3886	13	R	Nterm	2
ACTB	P60709	GIVMDSGDGVTHTVPIYEGYALPHAILR	-3.14881070454915	1.99669797849985	T	L	150	177	28	R	Nterm	3,4
ALDOA	P04075-2	GIVPIVEPEILPDGDHDLK	-0.328852335611977	0.450664500013215	N	R	236	254	19	K	Nterm	3
ACTB	P60709	GIVTNWDDMEK	0.624774297078449	1.86729819264404	H	I	74	84	11	K	Nterm	2
RPL37A	P61513	GIWHCGSCMK	0.441368103027344	1.26380461535616	V	T	53	62	10	K	Nterm	2	5C(57.0215),8C(57.0215)
RCN2	Q14257-2	GKAEELHYPLGER	0.773687998453777	0.342883273301559	A	R	23	35	13	R	Nterm	3
RPS2	P15880	GKPHTVPCK	-0.939675013224285	1.09867258146807	I	V	175	183	9	K	Nterm	2	8C(57.0215)
ANXA6	P08133	GKPIEASIR	0.598872502644856	2.92483112287362	T	G	223	231	9	R	Nterm	2
RPL10	P27635	GKPQGTVAR	-0.0573418935139998	0.177442926488307	F	V	120	128	9	R	Nterm	2
ENO1	P06733	GKYDLDFK	-0.00951894124349195	0.0181609058233347	S	S	255	262	8	K	Nterm	2
U2AF2	P26368-2	GLAVTPTPVPVVGSQMTR	-1.03106498718262	3.03066234861094	D	Q	129	146	18	R	Nterm	2
SMARCA2	P51531-2	GLDPVEILQER	-0.00421015421549598	0.0110624793423707	Q	E	336	346	11	R	Nterm	2
H3C1	P68431	GLFEDTNLCAIHAK	1.97019704182943	1.02558799541898	V	R	103	116	14	K	Nterm	2,3	9C(57.0215)
HADH	Q16836-2	GLGFSLK	-0.933451970418293	0.411083864096253	S	G	306	312	7	K	Nterm	2
GSN	P06396	GLGLSYLSSHIANVER	-0.287975947062176	0.804935861171052	D	V	404	419	16	R	Nterm	2,3
IQGAP1	P46940	GLGVARPHYGSVLDNER	-0.579775492350258	1.64514105445834	D	L	9	25	17	R	Nterm	2,3,4
IQGAP1	P46940	GLGVARPHYGSVLDNERLTAEEMDER	-0.497444152832031	0.317234217963836	D	R	9	34	26	R	Nterm	4
IRF7	Q92985-2	GLHLELR	-0.242895126342773	1.24211187252881	P	G	327	333	7	R	Nterm	2
TPP1	O14773	GLHLGVTPSVIRK	0.170576095581055	0.368806350642048	V	R	195	207	13	K	Nterm	3
GPI	P06744	GLINFIK	0.832478205362953	0.422134032234108	N	Q	544	550	7	K	Nterm	2
SAMHD1	Q9Y3Z3	GLIPEEDICFIK	3.17120742797852	0.886088302282619	Y	E	258	269	12	K	Nterm	2	9C(57.0215)
H4C7	Q99525	GLIYEETRR	0.905493418375652	0.895722363590484	L	V	49	57	9	R	Nterm	2
ATP1B3	P54709	GLKPEGVPR	-0.162969589233398	1.10366724668721	I	I	180	188	9	R	Nterm	2
SCYL2	Q6P3W7	GLLGIYK	0.0426355997721366	0.0394846197172425	M	C	545	551	7	K	Nterm	2
ARL3	P36405	GLLSILRK	-2.28564834594727	1.07370795798536	M	L	2	9	8	K	Nterm	2
GCLC	P48506	GLLSQGSPLSWEETK	-1.76226170857747	3.45929491981771	M	R	2	16	15	K	Nterm	2
WASHC5	Q12768	GLLTILK	-1.13397534688314	0.671847603998819	L	Q	1079	1085	7	K	Nterm	2
ARHGAP26	Q9UNA1-2	GLPALEFSDCCLDSPHFR	0.660359700520832	1.07017185717583	M	E	2	19	18	R	Nterm	3	10C(57.0215),11C(57.0215)
APOB	P04114	GLPDFHIPENLFLK	-2.46895090738932	4.40036260047888	M	S	1267	1280	14	K	Nterm	3
HUWE1	Q7Z6Z7-2	GLPTIDIDDLKSNTEYHK	-1.25401306152344	0.493092143743766	S	Y	4237	4254	18	K	Nterm	2
H2AZ1	P0C0S5	GLQFPVGR	-1.21563402811686	0.292628357974258	A	I	25	32	8	R	Nterm	2
LHPP	Q9H008	GLRPYLLIHDGVR	0.313004811604817	0.613464544269114	Q	S	95	107	13	R	Nterm	3,4
PTBP1	P26599-2	GLSVPNVHGALAPLAIPSAAAAAAAAGR	-5.31919034322103	3.83398932597887	A	I	317	344	28	R	Nterm	2,3
TAP1	Q03518-2	GLTFTLRPGEVTALVGPNGSGK	0.111270268758137	0.210403473114219	Q	S	583	604	22	K	Nterm	2,3
LGALS1	P09382	GLVASNLNLKPGECLR	-0.191315333048504	0.383407605580581	C	V	4	19	16	R	Nterm	2,3	14C(57.0215)
NAP1L1	P55209-2	GLVETPTGYIESLPR	0.0462080637613944	0.0165670300008153	D	V	58	72	15	R	Nterm	2
PDIA6	Q15084-2	GLYSSSDDVIELTPSNFNR	0.0201937357584647	0.0382314178962503	N	E	71	89	19	R	Nterm	2,3
HADHA	P40939	GMHYFSPVDK	-0.291962941487629	0.142558619252454	I	M	496	505	10	K	Nterm	2
RPL3	P39023	GMTHIVR	-0.857707977294922	1.79923558425579	A	E	52	58	7	R	Nterm	2
FMR1	Q06787-4	GMVPFVFVGTK	-0.24072265625	0.232253377400806	Q	D	397	407	11	K	Nterm	2
RPS17	P08708	GNDFHTNK	-1.8425890604655	1.23570768470809	L	R	25	32	8	K	Nterm	2
NCL	P19338	GNEIKIEK	0.811824162801109	0.485526502841278	F	P	373	380	8	K	Nterm	2
CCT2	P78371	GNLEAIHIIK	-0.402331670125324	1.0001911092462	S	K	194	203	10	K	Nterm	2
PTBP1	P26599-2	GNSPLHR	0.0488179524739607	0.148078411300126	Y	F	450	456	7	R	Nterm	2
TAPBP	O15533-3	GPAVIECWFVEDASGK	0.436814626057942	1.10924033577954	A	G	21	36	16	K	Nterm	2,3	7C(57.0215)
RPL14	P50914	GPCTQVR	0.370822906494141	0.714967598157984	D	R	40	46	7	R	Nterm	2	3C(57.0215)
GPX1	P07203	GPDGVPLRR	0.193438212076824	0.502454852215958	V	Y	170	178	9	R	Nterm	2
AHNAK	Q09666	GPDVHMTLPK	-0.1580810546875	0.342071727963387	E	G	645	654	10	K	Nterm	2
AHNAK	Q09666	GPDWHLK	-1.32129351298014	0.753170977998883	H	M	742	748	7	K	Nterm	2
PLEC	Q15149	GPELHDR	0.0668958028157576	0.183207900301885	V	L	3891	3897	7	R	Nterm	2
SAMHD1	Q9Y3Z3	GPEQVCSFLR	-0.0722033182779924	0.0610138707440621	W	R	46	55	10	R	Nterm	2	6C(57.0215)
RAB1B	Q9H0U4	GPGAASGGERPNLK	-0.311762491861977	0.705908465528324	M	I	174	187	14	K	Nterm	3
VIM	P08670	GPGTASRPSSSR	-0.140057245890297	0.227968065933121	G	S	17	28	12	R	Nterm	2
CTSD	P07339	GPIPEVLK	0.308358510335289	2.88124944200116	E	N	65	72	8	K	Nterm	2
HACD4	Q5VWC8	GPLALPAWLQPR	-0.490437825520836	0.235064464861194	M	Y	2	13	12	R	Nterm	2
ALDH9A1	P49189-2	GPLINRPHLER	-0.15404764811198	0.294627438449229	M	V	258	268	11	R	Nterm	3
CORO1A	P31146	GPLLISLK	-0.284512837727863	0.910113297070446	A	D	386	393	8	K	Nterm	2
ITGB3	P05106	GPNICTTR	-2.59640757242839	2.2758646717881	G	G	27	34	8	R	Nterm	2	5C(57.0215)
EEF2	P13639	GPNYTPGKK	-0.965382893880211	0.330386478644199	M	E	431	439	9	K	Nterm	2
H1-5	P16401	GPPVSELITK	-0.354352951049805	0.0901542564892366	T	A	40	49	10	K	Nterm	2
NDUFS7	O75251	GPSSTQPALPK	-0.331880569458008	1.74756516728175	D	A	38	48	11	K	Nterm	2
PGK1	P00558	GPVGVFEWEAFAR	0.0193538665771484	0.0202018910620612	N	G	338	350	13	R	Nterm	2
CTSH	P09668	GPYPPSVDWRK	-1.48406410217285	0.584807271549263	T	K	114	124	11	K	Nterm	3
SFPQ	P23246	GQGGAGPVGGQGPR	1.36884752909343	0.482407032044583	F	G	668	681	14	R	Nterm	2
CLTCL1	P53675	GQLPLVKPYLR	-0.191658020019531	0.44952908332017	A	S	1443	1453	11	R	Nterm	3
SNAP23	O00161	GQLQQPTTGAASGGYIK	-0.448389053344727	4.11050340426279	N	R	125	141	17	K	Nterm	2
TUBA1C	Q9BQE3	GQMPSDK	0.431587855021156	1.51788092085995	D	T	34	40	7	K	Nterm	2
SURF4	O15260-2	GQNDLMGTAEDFADQFLR	0.345389684041344	0.83641851995185	M	V	2	19	18	R	Nterm	2
TAF6L	Q9Y6J9	GQPAPTAPRPPGDK	0.47886848449707	0.813354005472683	T	K	459	472	14	K	Nterm	2
WARS1	P23381	GQRPHHFLR	0.419451395670574	0.851073478318034	T	R	125	133	9	R	Nterm	3
WARS1	P23381	GQRPHHFLRR	0.661038716634113	1.53939454576038	T	G	125	134	10	R	Nterm	3
ALDOC	P09972	GQSEEEASFNLNAINRCPLPRPWALTFSYGR	1.73797353108724	0.463645164446171	G	A	274	304	31	R	Nterm	6	17C(57.0215)
NENF	Q9UMX5	GQTPRPAERGPPVR	0.412272135416668	1.17507624162016	A	L	32	45	14	R	Nterm	3
VIM	P08670	GQVINETSQHHDDLE	0.348597844441734	1.1890653995891	D	-	452	466	15	E	Nterm	2,3
ACTB	P60709	GQVITIGNER	0.990341822306316	3.46642520867619	D	F	245	254	10	R	Nterm	2
HLA-DPB1	P04440	GRATPENYLFQGR	0.459124247233074	3.62211653954827	Q	Q	29	41	13	R	Nterm	2
ATP1A1	P05023-4	GRDKYEPAAVSEQGDK	0.230616887410484	0.698829266049918	V	K	6	21	16	K	Nterm	3
ACTB	P60709	GRDLTDYLMK	-0.613101323445637	0.319323174460917	A	I	182	191	10	K	Nterm	2
HLA-DQB1	P01920	GRDSPEDFVYQFK	0.755772908528645	1.77336564194015	E	A	32	44	13	K	Nterm	2,3
UQCRQ	O14949	GREFGNLTR	-0.0198898315429688	0.0561929263960477	M	M	2	10	9	R	Nterm	3
CAP1	Q01518-2	GRLEAVSHTSDMHR	0.760325113932293	2.4118306195568	V	G	16	29	14	R	Nterm	4
LIPA	P38571-2	GRLPDHLIK	-0.389822642008461	0.67768181483034	L	D	161	169	9	K	Nterm	3
NCF2	P19878	GRPQLSPGQK	-0.99084154764811	1.6251437213873	P	Q	327	336	10	K	Nterm	2
HLA-DRB3	P79483	GRPVAESWNSQK	0.543637593587242	0.321693247462218	L	D	83	94	12	K	Nterm	2
APOH	P02749	GRTCPKPDDLPFSTVVPLK	-2.62183062235514	2.51252064370991	A	T	20	38	19	K	Nterm	3	4C(57.0215)
HNRNPA2B1	P22626	GRVVEPK	-1.22896830240886	1.69896903244576	D	R	88	94	7	K	Nterm	2
CA2	P00918	GSAKPGLQK	2.18389320373535	3.44874109773404	V	V	150	158	9	K	Nterm	2
VIM	P08670	GSALRPSTSR	-0.976619084676106	0.316946976870828	L	S	41	50	10	R	Nterm	2
ATP5IF1	Q9UII2	GSDQSENVDR	0.420253117879231	0.241914020021383	F	G	26	35	10	R	Nterm	2
ATP5IF1	Q9UII2	GSDQSENVDRGAGSIR	0.374526977539063	1.18663059435627	F	E	26	41	16	R	Nterm	2,3
CSNK1D	P48730-2	GSLPWQGLK	0.11317253112793	0.503732186322197	L	A	209	217	9	K	Nterm	2
FBP1	P09467	GSMVADVHR	3.29159609476725	2.66889615303375	V	T	247	255	9	R	Nterm	2
HNRNPC	P07910-2	GSSFDLDYDFQR	-4.8637440999349	4.17535504838295	Y	D	106	117	12	R	Nterm	2
HNRNPC	P07910-2	GSSFDLDYDFQRDYYDR	-2.62218030293783	3.01148836967416	Y	M	106	122	17	R	Nterm	3
VKORC1	Q9BQB6-2	GSTWGSPGWVR	-1.94744173685709	1.60263761150971	M	L	2	12	11	R	Nterm	2
DYNLL1	P63167	GSYVTHETK	-0.947605133056641	0.34229808716195	F	H	63	71	9	K	Nterm	2
ALYREF	Q86V81	GTADVHFER	-0.0948804219563826	0.28335136395572	L	K	147	155	9	R	Nterm	2
PKM	P14618	GTAEVELKK	-0.0905971527099609	0.49288101021668	S	G	128	136	9	K	Nterm	2
ILF3	Q12906	GTANRPMGAGEALRR	0.236334482828777	0.734560955102484	I	V	260	274	15	R	Nterm	3
VIM	P08670	GTASRPSSSR	0.240785598754883	0.491398430837963	P	S	19	28	10	R	Nterm	2
PFN1	P07737	GTCQDAAIVGYK	-0.738417307535808	0.258675775032078	D	D	15	26	12	K	Nterm	2	3C(57.0215)
ANXA5	P08758	GTDDHTLIR	-1.58964093526204	0.483851608094263	A	V	263	271	9	R	Nterm	2
ALDOA	P04075-2	GTENTEENRR	0.431385676066082	1.72519735333858	I	F	102	111	10	R	Nterm	2
A2M	P01023	GTHGLLVK	-0.192309061686196	0.166725484348455	T	Q	509	516	8	K	Nterm	2
APOC1	P02654	GTPDVSSALDK	-2.42807197570801	2.76743276964276	Q	L	26	36	11	K	Nterm	2
RPL18	Q07020	GTPHSHTKPYVR	0.881391525268555	0.817030447323321	P	S	157	168	12	R	Nterm	3
RPL18	Q07020	GTVLLSGPRK	-0.0150623321533203	0.0429842307618682	C	G	135	144	10	K	Nterm	2
COPS6	Q7L5N1	GVDHVAR	-0.512355804443359	0.589665331086343	I	M	199	205	7	R	Nterm	2
ECI2	O75521-2	GVFDLINK	-0.276369094848633	1.6818732523002	P	A	48	55	8	K	Nterm	2
NIPSNAP3A	Q9UFN0	GVFHTEYGALNR	-0.783973693847656	0.201698696363604	V	V	182	193	12	R	Nterm	2
CD44	P16070-10	GVFHVEK	-0.183513005574547	0.407454841648876	A	N	32	38	7	K	Nterm	2
FABP5	Q01469	GVGIALRK	0.952308654785156	3.66539117144338	L	M	27	34	8	K	Nterm	2
ISG15	P05161	GVHAFQQR	1.03315353393555	2.97477601739105	I	L	37	44	8	R	Nterm	2
PFN1	P07737	GVHGGLINK	-0.418219884236652	0.42401105108504	E	K	118	126	9	K	Nterm	2
PFN1	P07737	GVHGGLINKK	-1.06541697184245	1.34865990879134	E	C	118	127	10	K	Nterm	2
ARFGAP2	Q8N6H7	GVHLSFIR	-1.21948560078939	0.324074129497798	L	S	57	64	8	R	Nterm	2
HSP90B1	P14625	GVIEDHSNR	-0.0949001312255859	0.158749959543189	L	T	495	503	9	R	Nterm	2
GNB1	P62873	GVLAGHDNR	-2.02335166931152	3.23743120980442	A	V	306	314	9	R	Nterm	2
H2AC18	Q6FI13	GVLPNIQAVLLPK	0.312386194864906	0.31652404472399	G	K	107	119	13	K	Nterm	2
YARS1	P54577	GVLSFIK	0.242315928141277	0.860820417200299	N	H	259	265	7	K	Nterm	2
GSDMD	P57764	GVPAEGAFTEDFQGLRAEVETISK	-0.540693283081055	0.304187560041736	D	E	276	299	24	K	Nterm	3
FLNA	P21333	GVPVPGSPFPLEAVAPTKPSK	-1.26432418823242	1.08480422921022	D	V	1049	1069	21	K	Nterm	3
FAM120A	Q9NZB2-6	GVQGFQDYIEK	0.0460980733235701	0.155069745540528	M	H	2	12	11	K	Nterm	2
DUSP23	Q9BVJ7	GVQPPNFSWVLPGR	1.29292742411296	0.301455529365552	M	L	2	15	14	R	Nterm	2
FKBP1A	P62942	GVQVETISPGDGR	0.235237121582031	1.99074890648966	M	T	2	14	13	R	Nterm	2
H1-4	P10412	GVSLAALKK	0.266869227091473	0.552014989638734	S	A	56	64	9	K	Nterm	2
AKR1C3	P42330	GVSNFNRR	-0.970574061075848	1.78863251721217	I	Q	164	171	8	R	Nterm	2
ACTB	P60709	GVTHTVPIYEGYALPHAILR	0.730206807454426	2.28857195319031	D	L	158	177	20	R	Nterm	2,3,4
H2AX	P16104	GVTIAQGGVLPNIQAVLLPKK	-0.27070426940918	0.536257583481734	G	T	100	120	21	K	Nterm	3
MCM5	P33992	GVVCIDEFDK	-0.181860605875649	2.32298125638831	G	M	440	449	10	K	Nterm	2	4C(57.0215)
MDH1	P40925-3	GVYEALKDDSWLK	-0.445255915323894	1.77198658233669	V	G	226	238	13	K	Nterm	2
ISG15	P05161	GWDLTVK	1.06470998128255	4.44221358619135	M	M	2	8	7	K	Nterm	2
PKM	P14618	GWRPGSGFTNTMR	0.502902348836265	0.455541441248654	T	V	514	526	13	R	Nterm	2
HSP90AA1	P07900-2	GWTANMER	0.71299616495768	1.5148660476477	Y	I	727	734	8	R	Nterm	2
ACTB	P60709	GYALPHAILR	0.519407908121746	0.876481139837481	E	L	168	177	10	R	Nterm	2,3
PSAP	P07602	GYLDRNLEK	-1.6523920694987	0.761602915124639	V	N	417	425	9	K	Nterm	2
HSP90AA1	P07900-2	GYPITLFVEK	-2.5881290435791	2.75789232637608	I	E	337	346	10	K	Nterm	2
VDAC1	P21796	GYQMNFETAK	-0.818090438842773	0.387970642670747	A	S	152	161	10	K	Nterm	2
CANX	P27824-2	HDGHDDDVIDIEDDLDDVIEEVEDSKPDTTAPPSSPK	-0.273486455281578	0.291141793695327	A	V	56	92	37	K	Nterm	4,5
PACSIN2	Q9UNF0-2	HDLEQSIR	-1.65692329406738	1.45014942416041	Y	A	268	275	8	R	Nterm	2
S100A9	P06702	HEGDEGPGHHHKPGLGEGTP	-1.05182965596517	2.16253585756811	M	-	95	114	20	P	Nterm	4
SUN2	Q9UH99-2	HGDANWGEDLR	-1.47977638244629	0.73432657039027	L	V	90	100	11	R	Nterm	2
ERO1A	Q96HE7	HGEEQPPETAAQR	0.46264966328939	0.343727300356114	G	C	22	34	13	R	Nterm	3
PFN1	P07737	HGGLINKK	-0.484024683634441	0.843378936856714	V	C	120	127	8	K	Nterm	2
AHSG	P02765	HGPGLIYR	-1.54255549112956	2.10870562107136	P	Q	21	28	8	R	Nterm	2
SAMHD1	Q9Y3Z3	HHLGIQNNFDYK	-1.36034774780273	2.41900473274879	C	R	321	332	12	K	Nterm	3
HLA-DPB1	P04440	HHNLLVCHVTDFYPGSIQVR	3.35200881958008	2.56114778092586	Q	W	138	157	20	R	Nterm	3,4	7C(57.0215)
HLA-B	P01889	HHPISDHEATLR	0.407211939493816	0.954756204475113	T	C	215	226	12	R	Nterm	3,4
ACTB	P60709	HHTFYNELR	-0.53428840637207	0.198019934034888	W	V	87	95	9	R	Nterm	2,3
PRDX1	Q06830	HLAWVNTPK	-2.12786928812663	2.05143963046374	C	K	84	92	9	K	Nterm	2
NPEPPS	P55786	HLDALLR	-1.56553967793782	0.489586483339404	G	G	700	706	7	R	Nterm	2
TPP1	O14773	HLGVTPSVIR	1.45701853434245	2.75279428076438	L	K	197	206	10	R	Nterm	2
TPP1	O14773	HLGVTPSVIRK	1.38997141520182	3.52883358056774	L	R	197	207	11	K	Nterm	3
TUBB	P07437	HLQAGQCGNQIGAK	-0.170894622802734	0.251550877313479	V	F	6	19	14	K	Nterm	3	7C(57.0215)
GAPDH	P04406	HLQGGAK	-0.623696009318031	0.729419436475239	A	R	111	117	7	K	Nterm	2
INS-IGF2	F8WCM5	HLVEALYLVCGER	-2.61444473266602	2.00848951161464	S	G	34	46	13	R	Nterm	2,3	10C(57.0215)
HLA-DPB1	P04440	HNLLVCHVTDFYPGSIQVR	1.78164354960123	1.14491968165097	H	W	139	157	19	R	Nterm	3,4	6C(57.0215)
H2BC12	O60814	HPDTGISSK	-0.638451894124348	0.35872028370187	V	A	50	58	9	K	Nterm	2
EEF1A1	P68104	HPGQISAGYAPVLDCHTAHIACK	2.04657936096191	2.46925133881128	N	F	349	371	23	K	Nterm	4	15C(57.0215),22C(57.0215)
HLA-B	P01889	HPISDHEATLR	-0.469669977823894	0.373808807946074	H	C	216	226	11	R	Nterm	3
CES1	P23141-3	HPSSPPVVDTVHGK	-1.74379412333171	5.04243028062931	G	V	19	32	14	K	Nterm	3
ACTB	P60709	HPVLLTEAPLNPK	0.47784932454427	2.09217172999996	E	A	101	113	13	K	Nterm	2
SQSTM1	Q13501	HRPPCAQEAPR	-0.342322031656899	0.264347087112236	D	N	109	119	11	R	Nterm	3	5C(57.0215)
B2M	P61769	HSDLSFSK	0.747396469116211	0.360656491405346	E	D	71	78	8	K	Nterm	2
MAP4K1	Q92918-2	HSILGLLERK	-0.288821538289387	1.17952933835397	S	E	565	574	10	K	Nterm	3
RAVER1	Q8IY67-2	HSLLPASNLAGK	0.0806439717610701	0.257031899595539	L	E	513	524	12	K	Nterm	2
IVD	P26440	HSLLPVDDAINGLSEEQR	-0.402142842610676	0.706036769225927	A	Q	33	50	18	R	Nterm	2,3
VAPA	Q9P0L0	HSVSLNDTETRK	0.108610153198242	0.235502318085787	P	L	163	174	12	K	Nterm	3
ACTB	P60709	HTFYNELR	-0.0602493286132813	0.182671969197061	H	V	88	95	8	R	Nterm	2
HNRNPA2B1	P22626	HTINGHNAEVRK	-0.320809682210285	0.242087184546183	Y	A	175	186	12	K	Nterm	3
GID8	Q9NWU2	HTMQRQKVWSEVNQAVLDYENR	-1.87589772542318	0.981386302010688	L	E	165	186	22	R	Nterm	3
ACTB	P60709	HTVPIYEGYALPHAILR	-0.0594895680745466	0.0271386984881887	T	L	161	177	17	R	Nterm	3,4
SACS	Q9NZJ4	HVAACLR	-1.14207140604655	1.45880267014893	D	S	2178	2184	7	R	Nterm	2	5C(57.0215)
CSTB	P04080	HVGDEDFVHLR	-0.352914174397785	0.679083283684343	V	V	58	68	11	R	Nterm	3
FASN	P49327	HVIEGDHR	-0.715481440226235	1.07724835970418	V	T	2475	2482	8	R	Nterm	2
PDZD8	Q8NEN9	HVVTNVEK	-0.801194508870442	1.8837162082552	H	E	804	811	8	K	Nterm	2
PGAM1	P18669	IAAHGNSLR	0.0916748046875	0.172392727428825	L	G	183	191	9	R	Nterm	2
STRN	O43815	IAFLQGERK	0.264359156290688	0.694044658606941	Q	G	81	89	9	K	Nterm	3
H2AZ1	P0C0S5	IAGGGVIPHIHK	0.000593185424804688	0.00136958627411074	T	S	105	116	12	K	Nterm	2,3
APOB	P04114	IAGLSLDFSSK	-2.63955879211426	1.62498140327864	N	L	1759	1769	11	K	Nterm	2
ITGB1	P05556	IAHLVQK	-0.742531458536785	0.984423098373257	S	L	319	325	7	K	Nterm	2
RPL3	P39023	IAHTQMR	-0.659512837727867	1.89279535559384	V	L	163	169	7	R	Nterm	2
HLA-DPA1	P20036	IAILNNNLNTLIQR	0.000764846801757813	0.00255906137746722	N	S	94	107	14	R	Nterm	2
G3BP2	Q9UN86-2	IAKPIMFR	0.775180180867515	0.558028803499831	L	G	357	364	8	R	Nterm	2
HCLS1	P14317	IAMEEPAVPAPLPK	-2.6155268351237	2.07395274084171	V	K	283	296	14	K	Nterm	2
ACTB	P60709	IAPPERK	0.210406621297203	0.493237131567634	I	Y	330	336	7	K	Nterm	2
H2AC18	Q6FI13	IAQGGVLPNIQAVLLPK	-2.25477854410807	2.11566531665952	T	K	103	119	17	K	Nterm	2
TXNRD1	Q16881-3	IATGERPR	-0.787888844807942	2.88635200155567	L	Y	258	265	8	R	Nterm	2
GDI2	P50395	ICILSHPIK	-0.975125630696613	0.314871287198902	V	N	301	309	9	K	Nterm	2	2C(57.0215)
RPL9	P32969	ICSHVQNMIK	0.0292282104492188	0.153466005482834	T	G	73	82	10	K	Nterm	2	2C(57.0215)
AHNAK	Q09666	IDAPDVDVHGPDWHLK	1.56708908081055	1.58157741305511	D	M	733	748	16	K	Nterm	3
EEF1A1	P68104	IDAPGHRDFIK	1.28739674886068	1.95588209144253	I	N	90	100	11	K	Nterm	2,3
GDI2	P50395	IDFTGHALALYR	-0.787986755371094	1.03017186395716	V	T	182	193	12	R	Nterm	3
NPL	Q9BXD5	IDGIIDK	0.614901860555015	0.634367595793687	L	I	159	165	7	K	Nterm	2
HNRNPU	Q00839	IDIHEVR	0.93348503112793	0.733692599711165	D	I	354	360	7	R	Nterm	2
ANXA5	P08758	IDLFNIRK	-0.333925882975262	1.66070405215844	E	E	279	286	8	K	Nterm	2
CUL1	Q13616	IDLILEK	-0.283805847167969	0.828543016178044	C	E	753	759	7	K	Nterm	2
ANXA6	P08133	IDLLNIRR	0.362490336100262	1.25227913728882	E	E	632	639	8	R	Nterm	2
LSP1	P33241	IDRTESLNR	0.69086519877116	3.29446378748105	L	S	199	207	9	R	Nterm	2
FUS	P35637-2	IDWFDGK	0.305908203125	0.473222494587705	A	E	350	356	7	K	Nterm	2
TICAM2	Q86XR7-2	IDYQTHFR	-0.0957501729329415	0.237343477027954	V	L	162	169	8	R	Nterm	2
HSP90B1	P14625	IEDHSNR	0.0381355285644531	0.0508655384728621	V	T	497	503	7	R	Nterm	2
NCL	P19338	IEFASFEDAK	-4.1794859568278	2.86644115569436	F	E	528	537	10	K	Nterm	2
ACTA1	P68133	IEHGIITNWDDMEK	1.34178288777669	0.509930786331596	P	I	73	86	14	K	Nterm	2,3
TUBA1C	Q9BQE3	IERPTYTNLNR	-0.482380549112953	2.70818145676284	D	L	219	229	11	R	Nterm	3
RPS6	P62753	IEVDDERK	0.101157506306969	0.353213933026293	L	L	16	23	8	K	Nterm	2
APOB	P04114	IEVPTFGK	-5.88488388061523	5.89094575060252	T	L	2750	2757	8	K	Nterm	2
XRN2	Q9H0D6	IFEYLDR	4.95375887552897	0.942189946319317	A	L	81	87	7	R	Nterm	2
IDH3G	P51553	IFSEQTIPPSAK	-0.806727727254231	0.471021228691708	N	Y	39	50	12	K	Nterm	2
PSMD13	Q9UNM6	IGDLQVTK	-0.227647145589195	0.682782183475766	N	E	125	132	8	K	Nterm	2
IDH3B	O43837	IGHLQTK	-0.991388320922852	1.25032545694597	V	G	377	383	7	K	Nterm	2
PCK2	Q16822	IGHVPDQR	-0.786385854085285	0.552360297474487	L	E	237	244	8	R	Nterm	2
CERS5	Q8N5B7-2	IGIEDSGPYQAQPNAILEK	0.0620632171630859	0.302328653450096	C	V	18	36	19	K	Nterm	2
ATP1B3	P54709	IGLKPEGVPR	0.372472763061523	0.203689916419684	I	I	179	188	10	R	Nterm	2
CLIC6	Q96NY7-2	IGNCPFSQR	0.219244639078774	0.75555722879871	S	L	466	474	9	R	Nterm	2	4C(57.0215)
HNRNPC	P07910-2	IGNLNTLVVKK	-0.337576548258465	1.31624044293886	F	S	20	30	11	K	Nterm	2
TUBB	P07437	IGNSTAIQELFK	0.016998291015625	0.0310953336252521	F	R	368	379	12	K	Nterm	2
ATP5PF	P18859-2	IGVTAVAFNK	-0.219781875610352	0.121700170524335	N	E	33	42	10	K	Nterm	2
HSP90AB1	P08238	IHEDSTNR	-0.252748489379883	0.274062570073229	G	R	441	448	8	R	Nterm	2
NME2	P22392-2	IHGSDSVK	-0.223597844441731	0.497139541095863	I	S	232	239	8	K	Nterm	2
MACROH2A1	O75367-1	IHPELLAK	0.181432723999023	0.544384073423852	N	K	109	116	8	K	Nterm	2
UBA52	P62987	IIEPSLR	0.0561815897623745	0.371929674263089	G	Q	77	83	7	R	Nterm	2
GANAB	Q14697-2	IIGAGKPAAVVLQTK	0.469554901123047	0.348454934767775	V	G	916	930	15	K	Nterm	2
PGK1	P00558	IIGGGMAFTFLK	0.550507227579754	0.646594994594148	M	V	235	246	12	K	Nterm	2
ABCC1	P33527-9	IIIDGINIAK	-0.331158320109051	0.978483595702737	E	I	1361	1370	10	K	Nterm	2
PRPS1	P60891	ILAEAIR	2.01807276407877	0.523987280041629	M	R	295	301	7	R	Nterm	2
RPL30	P62888	ILANNCPALRK	-0.230901718139648	0.702496536670309	V	S	47	57	11	K	Nterm	2	6C(57.0215)
HNRNPUL1	Q9BUJ2-2	ILDQTNVYGSAQR	2.29206212361654	2.64822902308244	Y	R	503	515	13	R	Nterm	2
RPS7	P62081	ILEDLVFPSEIVGK	-1.99730936686198	2.69301042403387	A	R	129	142	14	K	Nterm	2
LCP1	P13796	ILEEIGGGQK	-1.9513734181722	2.76601715454562	N	V	506	515	10	K	Nterm	2
LDHA	P00338-3	ILGQNGISDLVK	-1.38986714680989	1.21467832620131	C	V	323	334	12	K	Nterm	2
DDX5	P17844	ILIATDVASR	-0.854195276896156	1.35761481992035	P	G	394	403	10	R	Nterm	2
AP4B1	Q9Y6B7	ILNLLDSFLK	0.0146751403808594	0.0367690350047523	D	S	236	245	10	K	Nterm	2
IDH2	P48735	ILPHVDIQLK	0.603134155273438	0.266975166870738	L	Y	71	80	10	K	Nterm	2
MTHFD1	P11586	ILQVGNR	-1.14506530761719	1.05692207471291	A	D	40	46	7	R	Nterm	2
PI4KB	Q9UBF8-2	ILSDELK	-0.111188888549805	0.392366837907855	L	P	240	246	7	K	Nterm	2
GANAB	Q14697-2	ILTARPFR	-0.0871829986572266	0.596001397548845	I	L	150	157	8	R	Nterm	2
NUBP2	Q9Y5Y2	ILVLSGK	-0.386212031046547	1.22420887737749	I	G	17	23	7	K	Nterm	2
H2BC12	O60814	IMNSFVNDIFER	0.546784083048504	1.32095740029396	G	I	62	73	12	R	Nterm	2
H2BC12	O60814	IMNSFVNDIFER	1.09737459818522	1.28861488223885	G	I	62	73	12	R	Nterm	2	2M(15.9949)
SAMHD1	Q9Y3Z3	INDPIHGHIELHPLLVR	0.543137868245442	0.589699267376164	V	I	118	134	17	R	Nterm	3,4
SERPINA1	P01009	INDYVEK	2.45422681172689	1.78797904916233	Q	G	181	187	7	K	Nterm	2
HSPA8	P11142	INEPTAAAIAYGLDK	-0.462911605834961	0.0700181665960633	I	K	173	187	15	K	Nterm	2
HP	P00738	INEQWLLTTAK	0.787839253743492	1.09384075087875	L	N	192	202	11	K	Nterm	2
VIM	P08670	INETSQHHDDLE	1.19897715250651	0.844140084387872	V	-	455	466	12	E	Nterm	2
ARPC2	O15144	INLIHTFR	-0.319793065389	0.311382338519511	T	D	241	248	8	R	Nterm	2
SND1	Q7KZF4	INLSNIR	-0.254340489705402	0.984372304255492	Q	A	49	55	7	R	Nterm	2
FSCN1	Q16658	INRPIIVFR	3.19000434875488	4.11738844075911	L	G	381	389	9	R	Nterm	2
APOB	P04114	IPENLFLK	-4.67846425374349	2.52557185743794	H	S	1273	1280	8	K	Nterm	2
LRRC8A	Q8IWT6	IPIQIGNLTNLER	2.75474103291829	2.32847889217193	Y	L	654	666	13	R	Nterm	2
SAMHD1	Q9Y3Z3	IPLARPEVK	-0.790828069051106	0.438487015176979	F	W	222	230	9	K	Nterm	2
TMEM62	Q0P6H9	IPSIDSLK	-0.363328297932942	0.990900689403486	N	N	148	155	8	K	Nterm	2
CSF1R	P07333	IPVIEPSVPELVVKPGATVTLR	0.573116302490234	2.78710907989918	G	C	20	41	22	R	Nterm	3
USP48	Q86UV5-8	IQELVDR	0.493900299072266	0.164342991977904	F	D	435	441	7	R	Nterm	2
H4C1	P62805	IQGITKPAIR	-0.166041056315109	0.460355815616208	N	R	27	36	10	R	Nterm	2,3
H4C1	P62805	IQGITKPAIRR	0.265102386474609	0.763879183642303	N	L	27	37	11	R	Nterm	3
ARHGDIA	P52565	IQHTYRK	-0.559994379679363	0.798684999989905	Y	G	129	135	7	K	Nterm	2
CYFIP1	Q7L576	IQSVLQAIRK	0.173271179199219	0.202104482810496	V	T	507	516	10	K	Nterm	2
H2AC18	Q6FI13	IRNDEELNK	1.29359690348307	0.289756797248715	A	L	88	96	9	K	Nterm	3
ANXA2	P07355	ISDTSGDFRK	-0.125622431437176	0.551852656169395	I	L	160	169	10	K	Nterm	2
FLNA	P21333	ISFEDRK	1.7866579691569	0.5309328208685	E	D	2283	2289	7	K	Nterm	2
TMED10	P49755	ISFHLPINSR	-0.402400970458984	1.0466180065152	A	K	32	41	10	R	Nterm	3
TMED10	P49755	ISFHLPINSRK	2.70121002197266	0.802935704113531	A	C	32	42	11	K	Nterm	3
TPT1	P13693	ISHDEMFSDIYK	-0.0611642201741525	0.0221493122623417	L	I	8	19	12	K	Nterm	2
LACTB	P83111	ISHLSGIR	-0.42425028483073	1.9854218709936	L	H	214	221	8	R	Nterm	2
APOB	P04114	ISHTIEVPTFGK	-2.90496444702148	3.37386582865406	H	L	2746	2757	12	K	Nterm	2,3
PDCD6	O75340	ISMFDRENK	-0.00180880228678504	0.000232092453707503	I	A	69	77	9	K	Nterm	2
FBP1	P09467	ISSAVRK	-0.430592219034832	0.184940496357836	A	A	45	51	7	K	Nterm	2
GPNMB	Q14956-2	ISVPDRDPASPLR	-3.65208752950033	5.71506084000284	L	M	471	483	13	R	Nterm	3
ACTN4	O43707	ITAEELRR	0.0164616902669295	0.0347203465470132	F	E	862	869	8	R	Nterm	2
LGALS3	P17931	ITILGTVKPNANR	-1.23855272928874	0.349560880383903	L	I	132	144	13	R	Nterm	2
PFN1	P07737	ITPAEVGVLVGK	-0.00358645121256629	0.0163755497583329	N	D	43	54	12	K	Nterm	2
FSCN1	Q16658	IVAHDDGR	3.24448903401693	3.35317782420678	L	W	93	100	8	R	Nterm	2
ANXA5	P08758	IVALMKPSR	-0.00291824340820313	0.00179628797923716	L	L	81	89	9	R	Nterm	2
HNRNPLL	Q8WVV9-4	IVEALEK	0.115936279296875	0.401947553134683	D	F	87	93	7	K	Nterm	2
EEF2	P13639	IVGLVGVDQFLVK	-0.141550064086914	0.883064027300063	N	T	469	481	13	K	Nterm	2
ARPC2	O15144	IVHQAGMLK	0.315286636352539	1.52987154704637	S	R	109	117	9	K	Nterm	2
APOB	P04114	IVIPSFQALTAR	-5.77954483032227	3.24047489250224	G	F	3875	3886	12	R	Nterm	2
NQO1	P15559	IVLAHSER	0.0685005187988281	0.0996058890367785	L	T	8	15	8	R	Nterm	2
ECHS1	P30084	IVLTGGDK	-0.399250666300453	0.583042196969939	A	A	85	92	8	K	Nterm	2
TMEM165	Q9HC07	IVSELGDK	0.371624628702801	1.58771336028677	I	T	105	112	8	K	Nterm	2
ITGA2B	P08514	IVVGAPR	-0.793659845987953	1.21597967794684	A	T	66	72	7	R	Nterm	2
ACTB	P60709	IYEGYALPHAILR	1.01550483703613	3.35374200884169	P	L	165	177	13	R	Nterm	3
PKM	P14618	IYHLQLFEELRR	0.598958969116211	0.536257665459603	A	L	389	400	12	R	Nterm	3
HSP90B1	P14625	IYLTEPVDEYCIQALPEFDGK	-1.60666275024414	1.30506987808799	V	R	566	586	21	K	Nterm	2	11C(57.0215)
HLA-DPB1	P04440	IYNREEFAR	0.589615503946941	0.323156374558536	Y	F	58	66	9	R	Nterm	2
SSRP1	Q08945	IYVHKPPVHIR	-0.131415049235024	0.363338767383368	F	F	360	370	11	R	Nterm	3
ANXA1	P04083	KAAYLQETGKPLDETLK	-0.134520848592121	0.261138430179786	I	K	81	97	17	K	Nterm	3
MACROH2A1	O75367-1	KAGVIFPVGR	-0.557971954345703	0.538868613870298	A	M	18	27	10	R	Nterm	2
RPS23	P62266	KANPFGGASHAK	-0.179894129435223	0.142747728970027	L	G	37	48	12	K	Nterm	3
YBX3	P16989	KDGVPEGAQLQGPVHR	-1.94319343566895	2.75460206752226	M	N	268	283	16	R	Nterm	3
HMGB1	P09429	KDPNAPK	-0.589195251464844	1.31445992300368	F	R	90	96	7	K	Nterm	2
PFN1	P07737	KDSPSVWAAVPGK	-1.7010129292806	4.00772616164083	Y	T	26	38	13	K	Nterm	2,3
IL3RA	P26951	KEDPNPPITNLR	-1.5506477355957	1.18868985791998	T	M	20	31	12	R	Nterm	3
DNAJA3	Q96EY1	KEDYYQILGVPR	-0.651521682739258	0.243465963990351	A	N	91	102	12	R	Nterm	2,3
TRAPPC10	P48553	KEELLPK	0.903671900431313	0.249117845292926	F	E	69	75	7	K	Nterm	2
ITPKC	Q96DU7	KELYTDGSR	-0.345751444498699	0.979768756883678	W	T	224	232	9	R	Nterm	3
ARF6	P62330	KEMRILMLGLDAAGK	0.403601328531899	0.109862179035921	N	T	12	26	15	K	Nterm	3
PGK1	P00558	KFDENAK	0.16693623860677	0.350039183901027	D	T	291	297	7	K	Nterm	2
PKM	P14618	KFGVEQDVDMVFASFIR	0.741311391194664	0.507529461387075	L	K	230	246	17	R	Nterm	2
PKM	P14618	KGADFLVTEVENGGSLGSK	-0.582905451456707	0.496301138373763	Q	K	188	206	19	K	Nterm	2,3
TMX3	Q96JJ7	KGFVEDLDESFK	-0.789419174194336	1.39321838198989	C	E	25	36	12	K	Nterm	2,3
TUBB	P07437	KGHYTEGAELVDSVLDVVR	0.0757605234781877	0.249383204588595	A	K	103	121	19	R	Nterm	2,3,4
RPS13	P62277	KGLAPDLPEDLYHLIK	0.146506627400715	0.165236890508994	S	K	78	93	16	K	Nterm	3
H1-5	P16401	KGTGASGSFK	0.318372090657551	0.142563639086985	T	L	100	109	10	K	Nterm	2
ANXA2	P07355	KGVDEVTIVNILTNR	-0.511023203531902	0.758151712990718	T	S	49	63	15	R	Nterm	2,3
ALDOA	P04075-2	KGVVPLAGTNGETTTQGLDGLSER	0.32151985168457	0.18364459828981	D	C	165	188	24	R	Nterm	3
SOD2	P04179	KHSLPDLPYDYGALEPHINAQIMQLHHSK	0.537439346313477	1.19444972475498	Q	H	25	53	29	K	Nterm	5,6
SOD2	P04179	KHSLPDLPYDYGALEPHINAQIMQLHHSK	1.07381884256999	0.97596584781857	Q	H	25	53	29	K	Nterm	6	23M(15.9949)
HIBCH	Q6NVY1	KHTDAAEEVLLEK	-0.739015579223633	0.508307326190978	S	K	30	42	13	K	Nterm	3
VAV3	Q9UKW4-4	KIANNPTTDK	0.0748697916666679	0.0548495346351268	Y	E	451	460	10	K	Nterm	2
ANKHD1	Q8IWZ3-4	KIEELKK	-0.833858489990234	1.94370771913129	D	N	816	822	7	K	Nterm	2
MSN	P26038	KIGFPWSEIR	-0.0616302490234375	0.11815363230006	P	N	237	246	10	R	Nterm	2,3
MIA2	Q96PC5	KIIADIKK	0.04908053080241	0.0772165894728168	T	C	24	31	8	K	Nterm	2
ACTB	P60709	KIIAPPERK	-0.740893681844074	1.53748366898697	I	Y	328	336	9	K	Nterm	3
UBR4	Q5T4S7-3	KIQDMVAIR	0.0280036926269531	0.0806926484850152	A	H	2210	2218	9	R	Nterm	3	5M(15.9949)
YWHAE	P62258	KLAEQAERYDEMVESMK	0.610151290893555	0.514142040810623	A	K	12	28	17	K	Nterm	3,4
HOMER3	Q9NSC5-2	KLAGALR	-0.723856608072914	1.58857285223328	N	E	198	204	7	R	Nterm	2
VCP	P55072	KLAGESESNLR	-0.269224802652992	0.460421062465404	S	K	277	287	11	R	Nterm	3
RPL13	P26373	KLATQLTGPVMPVR	-0.647552490234375	2.11016771226433	L	N	145	158	14	R	Nterm	3
COG3	Q96JB2	KLDEILEK	-0.543055216471355	2.696810427425	S	L	394	401	8	K	Nterm	2
LGALS3	P17931	KLDNNWGREER	-4.71918360392252	4.35164790195045	T	Q	176	186	11	R	Nterm	3
G6PD	P11413-2	KLEDFFAR	-0.969039916992188	0.775528152040408	L	N	97	104	8	R	Nterm	2
BPTF	Q12830-2	KLEGGIK	-0.739501317342121	1.5042530831517	I	G	1083	1089	7	K	Nterm	2
ILF3	Q12906	KLFPDTPLALDANK	0.00821876525878906	0.00848341531159411	E	K	587	600	14	K	Nterm	3
HSP90AA1	P07900-2	KLGIHEDSQNRK	-1.0487543741862	2.02725427655318	I	K	568	579	12	K	Nterm	3,4
HSD17B4	P51659	KLGLLGLANSLAIEGR	-0.650379816691078	0.864188441957369	A	K	168	183	16	R	Nterm	3
HNRNPC	P07910-2	KLKGDDLQAIK	-0.021298726399742	0.067056977560926	G	K	174	184	11	K	Nterm	3
H2AX	P16104	KLLGGVTIAQGGVLPNIQAVLLPK	-0.317519505818684	1.4063746356754	N	K	96	119	24	K	Nterm	3
GRN	P28799	KLPAHTVGDVK	-1.523162206014	3.23548744516912	T	C	273	283	11	K	Nterm	3
KCNAB2	Q13303-2	KLSSSIIHEIDSILGNKPYSK	-0.993474324544273	0.586334661639197	P	K	328	348	21	K	Nterm	4
CEACAM6	P40199	KLTIESTPFNVAEGK	0.455460230509438	0.562405521685553	A	E	35	49	15	K	Nterm	2,3
ACTBL2	Q562R1	KMTQIMFEAFNTPAMYVAIQAVLSLYASGR	0.145365397135414	0.0169516015896069	E	T	119	148	30	R	Nterm	3,4	15M(15.9949)
ACTBL2	Q562R1	KMTQIMFEAFNTPAMYVAIQAVLSLYASGR	0.863476435343422	0.322633526354392	E	T	119	148	30	R	Nterm	3,4	2M(15.9949)
SYN3	O14994	KPDFILVR	2.84077453613281	2.2580024219863	F	Q	158	165	8	R	Nterm	2
FLNA	P21333	KPGAPLR	-0.388632456461586	0.701425856323507	L	P	270	276	7	R	Nterm	2
LGALS1	P09382	KPGECLR	0.693187713623047	0.587104668614586	L	V	13	19	7	R	Nterm	2	5C(57.0215)
MYH9	P35579	KPLLQVSR	0.0107822418212891	0.021204852897371	V	Q	835	842	8	R	Nterm	2
PRAM1	Q96QH2	KPPPPEVTDLPK	-0.131222407023113	0.0911567345375034	L	K	70	81	12	K	Nterm	2,3
APOB	P04114	KPQEFTIVAFVK	-4.31822077433268	2.7355301151242	E	Y	2048	2059	12	K	Nterm	2,3
ACTB	P60709	KQEYDESGPSIVHR	0.305580139160156	1.44766574607682	S	K	359	372	14	R	Nterm	3
ADAR	P55265-4	KQIEFLK	-0.522738138834637	1.68729496341076	L	G	85	91	7	K	Nterm	2
H2BC12	O60814	KQVHPDTGISSK	-0.409951527913414	1.03618730575935	L	A	47	58	12	K	Nterm	3
H3C1	P68431	KSTELLIR	-1.16432444254557	0.858099446423531	Q	K	57	64	8	R	Nterm	2
ACTB	P60709	KSYELPDGQVITIGNER	-0.616470336914063	0.317447603507675	E	F	238	254	17	R	Nterm	3
ABHD10	Q9NUJ1	KTSLSFLNRPDLPNLAYK	0.333079655965168	0.393038923532616	Q	K	52	69	18	K	Nterm	3,4
RPL18A	Q02543	KVEEIAASK	0.00553703308105469	0.0110558542747657	M	C	128	136	9	K	Nterm	2
LCP1	P13796	KVPVDWNR	0.49931526184082	1.89561828955907	I	V	434	441	8	R	Nterm	2
H2AC18	Q6FI13	KVTIAQGGVLPNIQAVLLPK	0.605667114257813	0.21685048577983	G	K	100	119	20	K	Nterm	3
KRT1	P04264	KYEDEINK	-2.33675193786621	1.78665652711477	N	R	269	276	8	K	Nterm	2
KRT1	P04264	KYEDEINKR	-2.02265930175781	1.76127418380959	N	T	269	277	9	R	Nterm	3
HNRNPA3	P51991	KYHTINGHNCEVK	-1.05369440714518	0.463325059707321	Q	K	187	199	13	K	Nterm	3,4	10C(57.0215)
HSP90AA1	P07900-2	KYIDQEELNK	0.970722834269207	1.0123949550244	E	T	405	414	10	K	Nterm	2
GABARAPL2	P60520	KYPDRVPVIVEK	0.250855763753258	0.970461381009067	A	V	24	35	12	K	Nterm	3
ACTA1	P68133	KYPIEHGIITNWDDMEK	-0.842913309733071	0.230098494968705	L	I	70	86	17	K	Nterm	3
H1-4	P10412	LAAAGYDVEK	1.66350491841634	1.2696047783988	A	N	66	75	10	K	Nterm	2
BROX	Q5VW32-2	LAAFDLTK	0.308499018351235	1.9433483949524	T	R	338	345	8	K	Nterm	2
MNDA	P41218	LAAPAPTAR	-0.446929295857746	1.30625788451239	G	N	111	119	9	R	Nterm	2
LAP3	P28838-2	LADALCYAHTFNPK	1.23834228515625	0.868050677351918	I	V	340	353	14	K	Nterm	2	6C(57.0215)
FLNA	P21333	LAEDAPWKK	-0.184879302978516	0.216327007523093	D	I	35	43	9	K	Nterm	3
YWHAE	P62258	LAEFATGNDRK	-0.0604133605957031	0.775772983044271	Y	E	132	142	11	K	Nterm	2
FRYL	O94915	LAEILEK	-0.540346781412762	0.478053005441019	Y	G	2186	2192	7	K	Nterm	2
PIGT	Q969N2-5	LAEPPRDSLREELVITPLPSGDVAATFQFR	1.04357846577962	0.321726690103063	C	T	22	51	30	R	Nterm	3,4
YWHAZ	P63104	LAEVAAGDDKK	-0.0504646301269531	0.0433429053057731	Y	G	129	139	11	K	Nterm	2
GNB1	P62873	LAGHDNR	-0.899333953857422	1.57798444095898	V	V	308	314	7	R	Nterm	2
ACTB	P60709	LAGRDLTDYLMK	0.271919250488281	0.13378513675805	D	I	180	191	12	K	Nterm	2,3
ACTB	P60709	LAGRDLTDYLMK	-0.376806894938152	0.376019224972174	D	I	180	191	12	K	Nterm	2	11M(15.9949)
CCT2	P78371	LAPVNIFK	-0.179534912109375	0.0999271848734938	S	A	6	13	8	K	Nterm	2
H3C1	P68431	LATKAAR	-0.344275156656902	0.852733481825063	Q	K	21	27	7	R	Nterm	2
RPL6	Q02878	LATVTKPVGGDK	0.584164301554363	1.96066817520694	V	N	89	100	12	K	Nterm	2
HYOU1	Q9Y4L1	LAVMSVDLGSESMK	0.460095723470051	1.25431790683164	T	V	33	46	14	K	Nterm	2
AP1G1	O43747-2	LCAVHVIR	1.94906171162923	2.52638778712193	A	K	159	166	8	R	Nterm	2	2C(57.0215)
VCL	P18206-2	LDASEEAIKK	-1.83349990844727	0.605153309840789	L	D	723	732	10	K	Nterm	2
AHNAK	Q09666	LDASVPSMK	-1.0912545522054	0.588397062433714	D	V	5315	5323	9	K	Nterm	2
SAMHD1	Q9Y3Z3	LDESRFENLGVSSLGER	-0.903215408325195	0.786736615802701	C	K	81	97	17	R	Nterm	3
RPL9	P32969	LDGIYVSEK	-3.48262850443522	3.4683013845012	F	G	176	184	9	K	Nterm	2
VIM	P08670	LDIEIATYRK	0.816970189412434	0.296357283453711	A	L	393	402	10	K	Nterm	2
XRCC5	P13010	LDIIIHSLK	0.53199577331543	0.152439170514512	Q	K	147	155	9	K	Nterm	2
DDX3X	O00571	LDISNVK	0.110112508138023	0.333353104718287	G	H	505	511	7	K	Nterm	2
FTL	P02792	LDLHALGSAR	-0.631083170572918	0.723807308770328	L	T	112	121	10	R	Nterm	2
CLTC	Q00610-2	LDNSVFSEHR	1.39318339029948	0.459440064032643	V	N	1013	1022	10	R	Nterm	2
MAN2B1	O00754	LDPANITLEPMEIR	-0.251807530721031	0.483087487055916	Q	T	985	998	14	R	Nterm	2
TKT	P29401-2	LDPFTIKPLDRK	-1.20100529988607	1.48743612942953	V	L	540	551	12	K	Nterm	3
RPL19	P84098	LDPNETNEIANANSR	-1.72620646158854	1.30935374680247	W	Q	24	38	15	R	Nterm	2
CORO1C	Q9ULV4-2	LDSKPTANK	-0.091128031412758	0.179570865384156	I	K	416	424	9	K	Nterm	2
PSMA6	P60900	LDSSTVTHLFK	-0.886465708414715	0.872494495128385	L	I	61	71	11	K	Nterm	2
S100A4	P26447	LDVMVSTFHK	1.74574279785156	0.529756924194149	A	Y	9	18	10	K	Nterm	2
METTL3	Q86U44	LDVSILGK	-1.55064392089844	1.63921587866913	Y	F	381	388	8	K	Nterm	2
TALDO1	P37837	LDWHVANTDKK	-0.32819430033366	1.55555616245404	I	S	194	204	11	K	Nterm	2,3
MYH14	Q7Z406-2	LEAEVLR	1.45398203531901	0.484594745077509	G	L	1743	1749	7	R	Nterm	2
SERPINE2	P07093-2	LEELGSNTGIQVFNQIVK	2.74864705403646	3.30178560191293	S	S	27	44	18	K	Nterm	2
RPS8	P62241	LEEQFQQGK	-2.0785083770752	1.63607771077886	L	L	162	170	9	K	Nterm	2
GANAB	Q14697-2	LEFEHQR	-0.1910400390625	0.826467361603681	L	A	176	182	7	R	Nterm	2
P4HB	P07237	LEFFGLKK	-0.000520706176757813	0.000476639643800248	I	E	302	309	8	K	Nterm	2
NCF2	P19878	LEGEAHR	-0.278989156087238	0.523030017231996	A	V	240	246	7	R	Nterm	2
LMNB1	P20700	LEGEEERLK	0.249376932779946	0.129028570585111	L	L	381	389	9	K	Nterm	2
VIM	P08670	LEGEESR	0.372339248657227	0.176758709291531	L	I	404	410	7	R	Nterm	2
PPIB	P23284	LEGMEVVRK	0.0586516062418596	0.19127250140568	V	V	173	181	9	K	Nterm	2
SRP68	Q9UHB9	LEILQLLK	1.50605074564616	2.25679690933524	S	E	60	67	8	K	Nterm	2
H4C1	P62805	LENVIRDAVTYTEHAK	1.34904543558756	0.580806362574731	F	R	63	78	16	K	Nterm	2,3
TUBA1C	Q9BQE3	LEPTVIDEVR	-1.88103294372559	1.16562428897952	D	T	70	79	10	R	Nterm	2
A1BG	P04217	LETPDFQLFK	-3.58953666687012	3.04160396430637	H	N	53	62	10	K	Nterm	2
ATP5F1B	P06576	LEVAQHLGESTVR	-0.412045796712238	1.21104137714211	V	T	97	109	13	R	Nterm	2,3
PSMD6	Q15008	LFAPHYR	-0.0302607218424455	0.0225670639059922	W	Y	287	293	7	R	Nterm	2
CFL1	P23528	LFCLSEDKK	0.267568588256836	0.745419948942668	V	N	37	45	9	K	Nterm	2,3	3C(57.0215)
HMGB2	P26583	LFCSEHRPK	-0.516124725341797	0.833005336181571	F	I	104	112	9	K	Nterm	2,3	3C(57.0215)
HMGB1	P09429	LFCSEYRPK	-0.166494369506836	0.19138303036953	F	I	104	112	9	K	Nterm	2	3C(57.0215)
HOMER3	Q9NSC5-2	LFELSELREGLAR	0.926636377970379	0.933612671734311	S	L	340	352	13	R	Nterm	3
HUWE1	Q7Z6Z7-2	LFGLLVK	-0.170780181884766	0.619643429415621	E	L	1066	1072	7	K	Nterm	2
GPI	P06744	LFIIASK	-1.04175504048665	0.850805460011572	S	T	205	211	7	K	Nterm	2
FAR1	Q8WVX9	LFLAAGK	-0.00200462341308594	0.00301481296523795	G	G	253	259	7	K	Nterm	2
TOR2A	Q5JU69	LFQGGLR	-1.10953648885091	0.521642558822884	Y	S	110	116	7	R	Nterm	2
PHB1	P35232	LFRPVASQLPR	-0.391157150268555	0.900605854499522	I	I	95	105	11	R	Nterm	2
PRKDC	P78527	LFSGILK	-0.336519241333008	1.26747034169871	S	E	2812	2818	7	K	Nterm	2
LARP4	Q71RC2-4	LFVEQVASK	1.46055094401042	0.834993639212809	L	G	3	11	9	K	Nterm	2
NACA	E9PAV3-2	LFVITKPDVYK	0.0877526601155623	0.367763459315907	I	S	813	823	11	K	Nterm	2
ELANE	P08246	LGAHNLSR	-3.08067512512207	4.5944248554009	V	R	84	91	8	R	Nterm	2
S100A6	P06703	LGALALIYNEALKG	-0.282416025797527	0.293773980085984	F	-	77	90	14	G	Nterm	2
RENBP	P51606-3	LGALLSR	-0.572692235310871	2.00398458315854	M	P	394	400	7	R	Nterm	2
AHNAK	Q09666	LGATGEIK	-1.39384269714355	0.351415067919542	S	G	5465	5472	8	K	Nterm	2
FTH1	P02794	LGDHVTNLRK	-0.0392506917317732	0.0691743888603142	E	M	149	158	10	K	Nterm	3
RIPOR2	Q9Y4F9-2	LGEFSIK	-0.394112904866535	1.70308803638845	L	M	201	207	7	K	Nterm	2
NME2	P22392-2	LGETNPADSKPGTIR	0.690557479858398	0.293861100474323	M	G	91	105	15	R	Nterm	2
PKM	P14618	LGIEIPAEK	-0.470740636189781	0.298160067050523	D	V	297	305	9	K	Nterm	2
EIF4B	P23588	LGNLPYDVTEESIK	-0.755472819010414	0.518385275929035	F	E	100	113	14	K	Nterm	2
RPS8	P62241	LGRPAANTK	0.0909487406412737	0.30856039509574	E	I	29	37	9	K	Nterm	2
VIM	P08670	LGSALRPSTSR	1.02915445963541	1.59441943583089	S	S	40	50	11	R	Nterm	2,3
SDHC	Q99643	LGTTAKEEMER	-0.778597513834637	0.360757193239791	P	F	30	40	11	R	Nterm	3
FABP5	Q01469	LGVGIALRK	2.1234302520752	2.42442475879216	E	M	26	34	9	K	Nterm	2
HCLS1	P14317	LGYDYKGETEK	0.506041844685871	0.815161591803444	A	H	173	183	11	K	Nterm	2
NDUFA9	Q16795	LHHALMPHGK	-0.622153600056965	1.85526395154516	Q	G	36	45	10	K	Nterm	3
TPP1	O14773	LHLGVTPSVIR	0.217173894246422	1.63439594229926	G	K	196	206	11	R	Nterm	2,3
TPP1	O14773	LHLGVTPSVIRK	0.141566594441731	0.422975912928235	G	R	196	207	12	K	Nterm	3
LDHA	P00338-3	LHPDLGTDK	0.613686243693031	1.31616590372605	T	D	243	251	9	K	Nterm	2
RPS27	P42677	LHPSPEEEK	0.322604497273765	2.30417650283711	L	R	8	16	9	K	Nterm	2
MMUT	P22033	LHQQQPLHPEWAALAK	0.474320093790688	0.245878968669625	L	K	33	48	16	K	Nterm	3,4
EIF2A	Q9BY44	LHSFDLLK	-0.81866963704427	0.448224763359326	L	A	70	77	8	K	Nterm	2
ACADS	P16219	LHTIYQSVELPETHQMLLQTCR	0.261124928792317	0.0634825118110512	Q	D	25	46	22	R	Nterm	4	21C(57.0215)
MRPS10	P82664	LHVDVPK	-0.257621765136719	0.942564531013407	N	D	50	56	7	K	Nterm	2
ATP2A3	Q93084	LIDEALK	-0.0687192281087263	0.122112031176238	I	Y	979	985	7	K	Nterm	2
HNRNPK	P61978-2	LIGGKPDR	-0.00943120320637902	0.041986033368864	V	V	194	201	8	R	Nterm	2
RPS12	P25398	LIHDGLAR	0.0130348205566406	0.0140383853668741	A	G	26	33	8	R	Nterm	2
TTN	Q8WZ42-12	LIIKDVTR	0.685155868530273	0.256134062544458	I	K	21524	21531	8	R	Nterm	2
IREB2	P48200	LIILAGK	-0.287544886271156	0.810594030888783	P	K	841	847	7	K	Nterm	2
SACS	Q9NZJ4	LILDSIKR	-0.642215728759766	0.252673124243327	T	L	508	515	8	R	Nterm	2
HADHB	P55084-2	LIMAEEK	2.2496509552002	4.04248912485958	M	A	297	303	7	K	Nterm	2
RPS15A	P62244	LIRPCSK	-0.338856379191082	0.926189632991896	V	V	26	32	7	K	Nterm	2	5C(57.0215)
RALGAPB	Q86X10-3	LISGLAK	-0.16569709777832	0.362536150924381	E	V	783	789	7	K	Nterm	2
LACTB	P83111	LISHLSGIR	-0.327027638753254	1.47304332664916	L	H	213	221	9	R	Nterm	2
CD74	P04233	LISNNEQLPMLGR	0.699260075887047	2.88583420874975	D	R	23	35	13	R	Nterm	2
CD74	P04233	LISNNEQLPMLGR	-0.335610071818035	0.431303798757299	D	R	23	35	13	R	Nterm	2	10M(15.9949)
GPNMB	Q14956-2	LISVPDRDPASPLR	-3.15513865152995	3.20626088899124	T	M	470	483	14	R	Nterm	3
PPID	Q08752	LITEDLK	3.778045018514	0.880999603826343	L	N	221	227	7	K	Nterm	2
CTSB	P07858	LKLPASFDAR	-1.63961474100749	2.86815768804826	D	E	78	87	10	R	Nterm	3
DDX39B	Q13838	LKPELLR	-0.343832015991211	1.12149184692064	L	A	52	58	7	R	Nterm	2
LSP1	P33241	LKPSEAPELDEDEGFGDWSQRPEQR	0.832542419433594	1.09248644730538	S	Q	67	91	25	R	Nterm	3,4
ACTA1	P68133	LKYPIEHGIITNWDDMEK	0.538775126139324	1.34244254044033	T	I	69	86	18	K	Nterm	3,4
RPLP2	P05387	LLAALGGNSSPSAK	0.207067489624023	0.327960658727142	Y	D	8	21	14	K	Nterm	2
VIM	P08670	LLAELEQLK	0.0304711659749337	0.0142747817765517	I	G	131	139	9	K	Nterm	2
PIK3R4	Q99570	LLAETALR	-0.510907491048176	1.47263575441845	A	F	488	495	8	R	Nterm	2
IPO13	O94829	LLAQALK	-0.537387212117512	0.906615077641982	Q	R	796	802	7	K	Nterm	2
PELP1	Q8IZL8	LLDFLCR	-0.0078989664713518	0.030747882383914	E	T	341	347	7	R	Nterm	2	6C(57.0215)
HEATR3	Q7Z4Q2	LLDPSLAVR	2.80627950032552	0.947821594633601	L	E	88	96	9	R	Nterm	2
TPCN2	Q8NHX9	LLFAGGK	0.0629622141520194	0.0694112042202743	M	Q	236	242	7	K	Nterm	2
FOCAD	Q5VW36	LLGTTPR	-0.329471588134766	0.350678094612286	Q	L	532	538	7	R	Nterm	2
TBC1D1	Q86TI0	LLISFLR	-1.53702863057454	1.44340770604015	E	C	447	453	7	R	Nterm	2
DDX39B	Q13838	LLKPELLR	-0.393179575602215	1.06705892738841	F	A	51	58	8	R	Nterm	2
NSDHL	Q15738	LLLEAAR	-0.206543604532875	0.88514848898289	P	N	214	220	7	R	Nterm	2
ROCK2	O75116	LLLEAEK	-0.0682430267333984	0.167609461258838	N	R	753	759	7	K	Nterm	2
IARS1	P41252	LLLENPK	-0.333388010660808	0.114095114881586	V	G	1098	1104	7	K	Nterm	2
INTS7	Q9NVH2-2	LLLQYLK	-0.847558975219727	1.10936812532454	Q	N	255	261	7	K	Nterm	2
H2BC12	O60814	LLPGELAK	-3.9058157602946	1.96326932770441	L	H	102	109	8	K	Nterm	2
HACD3	Q9P035	LLQLLGR	-0.702911376953125	1.22520661543446	S	N	218	224	7	R	Nterm	2
MYH9	P35579	LLQVDDERR	0.427001317342121	2.19831610429507	V	N	1848	1856	9	R	Nterm	2
SLC25A5	P05141	LLQVQHASK	-0.210136413574219	1.47530826557553	L	Q	35	43	9	K	Nterm	2
CYB5R3	P00387-2	LLRPELEELR	-0.540486653645836	0.718912662800427	I	N	194	203	10	R	Nterm	2
LGALS9	O00182	LLSGTVLPSAQR	-0.205680847167969	2.30551974057666	I	F	242	253	12	R	Nterm	2
PEX6	Q13608-3	LLSIGLR	-1.26212819417318	0.764391262346607	E	R	642	648	7	R	Nterm	2
IARS1	P41252	LLSISGK	0.171073913574219	0.84361671138243	D	T	1144	1150	7	K	Nterm	2
LSP1	P33241	LLSLKPSEAPELDEDEGFGDWSQRPEQR	0.487646738688152	1.15917149901691	M	Q	64	91	28	R	Nterm	3,4
MRPS27	Q92552-2	LLSSAYVDSHKWEAR	-0.818341573079426	0.421517737350789	Y	E	29	43	15	R	Nterm	4
YWHAE	P62258	LLSVAYK	-0.587907791137695	0.310733728777936	N	N	44	50	7	K	Nterm	2
ACTB	P60709	LLTEAPLNPK	-7.09744135538737	6.79518946532788	V	A	104	113	10	K	Nterm	2
CLASP2	O75122-3	LLTQLLK	0.0346101125081404	0.0729544412610349	V	K	958	964	7	K	Nterm	2
SYK	P43405	LLVTQHYAK	-0.370460510253906	0.692227158861324	V	I	501	509	9	K	Nterm	2
GAPDH	P04406	LMAHMASKE	0.231516520182289	0.16611572479944	D	-	327	335	9	E	Nterm	2
HNRNPK	P61978-2	LMAYDRR	-0.869067509969074	0.259837618845305	D	G	320	326	7	R	Nterm	2
LY6E	Q16553	LMCFSCLNQK	0.951013565063477	3.21775286387923	S	S	21	30	10	K	Nterm	2	3C(57.0215),6C(57.0215)
PRKAR1A	P10644	LMGSTLRK	-0.204553604125977	0.150050412266839	I	R	235	242	8	K	Nterm	2
TNPO1	Q92973-2	LMPPLIQK	1.30160268147786	0.532579755148005	M	W	565	572	8	K	Nterm	2
RPS3	P23396	LNEFLTR	-0.296761830647785	0.54624211828853	E	E	21	27	7	R	Nterm	2
SUCLG2	Q96I99	LNLQEYQSK	-0.617371241251629	1.61218773959454	W	K	38	46	9	K	Nterm	2
RHOG	P84095	LNPTPIKR	1.64965120951335	2.84507304367435	V	G	177	184	8	R	Nterm	2
S100A8	P05109	LNSIIDVYHK	-1.74670918782552	2.1475515965246	A	Y	9	18	10	K	Nterm	2
HNRNPH1	P31943	LNSTAGASGGAYEHR	-0.469148000081379	0.584129903591988	F	Y	361	375	15	R	Nterm	3
TERF2	Q15554	LPASPALK	-1.60959370930989	3.07554898992416	A	N	362	369	8	K	Nterm	2
ACTN4	O43707	LPDADRER	-0.0324300130208357	0.0285469926864051	T	E	577	584	8	R	Nterm	2
APOB	P04114	LPDFHIPENLFLK	-5.35692151387532	4.48377929255163	G	S	1268	1280	13	K	Nterm	3
ACTB	P60709	LPDGQVITIGNER	1.66394106547038	1.11759997402219	E	F	242	254	13	R	Nterm	2
RPS13	P62277	LPEDLYHLIK	-0.150231679280601	0.11696676206784	D	K	84	93	10	K	Nterm	3
PLEC	Q15149	LPEPSPAAPTLR	-2.82319831848145	0.656966985912321	A	S	1190	1201	12	R	Nterm	2
PTPN12	Q05209	LPFDHSR	-0.243768056233723	0.388222165899131	I	V	68	74	7	R	Nterm	2
MYH9	P35579	LPFVVPR	0.126899083455402	0.659139378575564	D	R	1926	1932	7	R	Nterm	2
H2BC12	O60814	LPGELAK	-0.130367279052734	1.17847574275078	L	H	103	109	7	K	Nterm	2
ACTB	P60709	LPHAILR	0.548680623372398	1.98994311301511	A	L	171	177	7	R	Nterm	2
APOB	P04114	LPHISHTIEVPTFGK	-4.39015197753906	3.74313658695694	Q	L	2743	2757	15	K	Nterm	3,4
IDH2	P48735	LPHVDIQLK	0.213443756103516	0.110115430970165	I	Y	72	80	9	K	Nterm	2
HNRNPUL2	Q1KMD3	LPHVLCK	-0.20477803548177	0.827814863446996	L	N	400	406	7	K	Nterm	2	6C(57.0215)
MT-CO2	P00403	LPIEAPIR	-1.26050694783529	0.787346889471356	V	M	144	151	8	R	Nterm	2
VIM	P08670	LPLPNFSSLNLR	-0.4315497080485	0.297388253259555	S	E	413	424	12	R	Nterm	2
MMP7	P09237	LPLPQEAGGMSELQWEQAQDYLK	2.88976796468099	4.15258186644215	A	R	18	40	23	K	Nterm	3
VCP	P55072	LPLRHPALFK	-0.224782307942707	0.392821521550582	E	A	222	231	10	K	Nterm	3
DYNC1H1	Q14204	LPLTQLR	2.81381734212239	1.33922667711177	A	W	4585	4591	7	R	Nterm	2
S100A4	P26447	LPSFLGK	0.29769007364909	0.357021628844793	E	R	42	48	7	K	Nterm	2
UBA1	P22314-2	LPSPDKLPGFK	0.243030548095703	0.186910002088018	T	M	793	803	11	K	Nterm	2
FLNA	P21333	LPTHDASK	-1.18743387858073	2.122737764765	V	V	1540	1547	8	K	Nterm	2
IFI30	P13284	LQALDFFGNGPPVNYK	0.607599894205727	0.841104653139423	P	T	29	44	16	K	Nterm	2
CD59	P13987-2	LQCYNCPNPTADCK	0.372495651245117	1.92452980356785	S	T	26	39	14	K	Nterm	2	13C(57.0215),3C(57.0215),6C(57.0215)
IQGAP1	P46940	LQDVVSHSK	0.888774236043293	0.481257622469361	T	K	927	935	9	K	Nterm	2
MTMR9	Q96QG7	LQESLLK	-0.346234639485676	0.542269423960612	I	L	274	280	7	K	Nterm	2
USP7	Q93009-3	LQFFKPR	0.18913968404134	0.0781264886012531	L	Q	849	855	7	R	Nterm	2
H2AZ1	P0C0S5	LQFPVGR	-0.108281453450523	0.280431520049506	G	I	26	32	7	R	Nterm	2
GUSB	P08236-3	LQGGMLYPQESPSR	1.14788055419922	1.70687599485462	G	E	23	36	14	R	Nterm	2
SNRPB	P14678-2	LQHIDYR	-0.189678192138672	0.275391613185699	M	M	10	16	7	R	Nterm	2
CCZ1B	P86790	LQHYGRFLTGPLNLNDPDAK	0.470080057779949	0.610969123355262	N	C	276	295	20	K	Nterm	3
DNM2	P50570-5	LQILFSK	-0.0237560272216797	0.10916691652163	I	T	71	77	7	K	Nterm	2
RAB34	Q9BZG1	LQLWDTAGQER	-0.0574264526367188	0.546105542097473	S	F	103	113	11	R	Nterm	2,3
RECQL	P46063	LQNVFKLEK	-0.391951878865559	0.338635337716864	I	F	83	91	9	K	Nterm	2
BPI	P17213	LQPYFQTLPVMTK	-2.90157699584961	3.87561220187796	E	I	217	229	13	K	Nterm	2	11M(15.9949)
MYH9	P35579	LQVDDERR	-0.468268076578774	0.175977428061568	L	N	1849	1856	8	R	Nterm	2
SLC25A5	P05141	LQVQHASK	-0.322627385457356	3.53849019212861	L	Q	36	43	8	K	Nterm	2
HLA-DRA	P01903	LREPNVLICFIDK	-0.465631484985352	0.182404419670625	E	F	124	136	13	K	Nterm	3	9C(57.0215)
MANF	P55145	LRPGDCEVCISYLGR	0.367911020914711	2.08019584982532	A	F	25	39	15	R	Nterm	2,3	6C(57.0215),9C(57.0215)
RPL32	P62910	LRPLVKPK	-0.405694961547852	0.988818320861549	A	I	4	11	8	K	Nterm	2
ALDH2	P05091	LSAAATQAVPAPNQQPEVFCNQIFINNEWHDAVSR	1.63659604390462	2.71422771693281	L	K	17	51	35	R	Nterm	4	20C(57.0215)
ALDH2	P05091	LSAAATQAVPAPNQQPEVFCNQIFINNEWHDAVSRK	1.04973793029785	1.0502385993161	L	T	17	52	36	K	Nterm	4	20C(57.0215)
CPT2	P23786	LSAGSGPGQYLQR	-0.114165623982746	0.500321101294256	P	S	25	37	13	R	Nterm	2
MMAA	Q8IVH4	LSDGLKR	-1.12511761983236	1.87404701026433	L	K	57	63	7	R	Nterm	2
ALDOA	P04075-2	LSDIAHR	-0.728616714477539	1.39181474684682	E	I	70	76	7	R	Nterm	2
VIM	P08670	LSEAANR	-0.634848276774086	1.26970156473808	D	N	298	304	7	R	Nterm	2
VIM	P08670	LSEAANRNNDALR	0.56614875793457	0.057699452808208	D	Q	298	310	13	R	Nterm	3
ACAA1	P09110	LSGAPQASAADVVVVHGR	0.115416208902996	0.459526225346359	C	R	27	44	18	R	Nterm	3
YY1	P25490	LSGGAGAAGGGGADPGNK	2.03405952453613	2.87212652790013	Y	K	186	203	18	K	Nterm	2
TYMP	P19971	LSGHAGTQAQGAAR	0.99894905090332	2.48263219735319	W	V	316	329	14	R	Nterm	3
ANXA2	P07355	LSGHLETVILGLLK	-0.106854120890301	0.316644026315323	A	T	91	104	14	K	Nterm	2
COMMD7	Q86VX2-2	LSLGSLR	-0.296780268351235	1.35405892512096	Q	S	62	68	7	R	Nterm	2
PSMD6	Q15008	LSLPEHR	0.229679107666016	0.345757843257197	L	G	26	32	7	R	Nterm	2
GPNMB	Q14956-2	LSRIPDENCQINR	-1.96910413106282	1.65125977764764	E	Y	349	361	13	R	Nterm	3	9C(57.0215)
GM2A	P17900	LSSFSWDNCDEGKDPAVIR	-0.343864440917969	0.379427068345935	Q	S	31	49	19	R	Nterm	2,3	9C(57.0215)
GLS	O94925-3	LSSSPSEILQELGK	-0.759066263834633	1.64525786884479	G	G	72	85	14	K	Nterm	2
WDR7	Q9Y4E6-2	LSVELQINPR	-0.364704132080078	0.306964137452634	D	A	48	57	10	R	Nterm	3
MACROH2A1	O75367-1	LTAEILELAGNAAR	-0.854679107666016	0.753102050880644	Y	D	56	69	14	R	Nterm	2
ARRDC1	Q8N5I2	LTASTDLR	-0.180087407430012	0.396829715984798	V	G	168	175	8	R	Nterm	2
HNRNPA1	P09651-2	LTDCVVMRDPNTK	-3.5490665435791	5.54439385552022	T	R	40	52	13	K	Nterm	2	4C(57.0215)
ACTB	P60709	LTDYLMK	-0.0878791809082031	0.0510908131879735	D	I	185	191	7	K	Nterm	2
ACTB	P60709	LTEAPLNPK	1.7457332611084	0.429060374106734	L	A	105	113	9	K	Nterm	2
HADHB	P55084-2	LTGLLHR	-0.347478866577148	0.632269846709453	A	T	62	68	7	R	Nterm	2
RAB10	P61026	LTLAEDILRK	-0.172334035237629	0.264320645939246	F	T	164	173	10	K	Nterm	2
DENND4B	O75064	LTMAALGK	-0.00788625081380445	0.0384157207839289	F	D	1436	1443	8	K	Nterm	2
VAC14	Q08AM6	LTPNIVR	-0.705347061157227	0.618822493049517	P	A	10	16	7	R	Nterm	2
RPN2	P04844	LTPTHYLTK	-0.00987370808919152	0.0855534695819645	A	H	23	31	9	K	Nterm	2,3
GSR	P00390-2	LTPVAIAAGRK	-0.789901733398438	1.64285499676773	L	L	339	349	11	K	Nterm	2
CYRIB	Q9NUQ9	LTSTPYSPTQHLER	1.30959447224935	0.693661188739258	A	E	111	124	14	R	Nterm	2
TUBB	P07437	LVDSVLDVVRK	1.00881067911784	1.20079078978103	E	E	112	122	11	K	Nterm	2
INS-IGF2	F8WCM5	LVEALYLVCGER	-2.80396970113119	2.36306328426964	H	G	35	46	12	R	Nterm	2	9C(57.0215)
BRIX1	Q8TDN6	LVEIGPR	-1.00360107421875	0.486102177227298	A	F	229	235	7	R	Nterm	2
H3C1	P68431	LVGLFEDTNLCAIHAK	-1.88384755452474	0.884468812179571	Y	R	101	116	16	K	Nterm	2,3	11C(57.0215)
DNM1L	O00429-3	LVGQLYK	-0.519142150878906	3.13294457918622	E	S	660	666	7	K	Nterm	2
VPS29	Q9UBQ0	LVLVLGDLHIPHR	0.0336259206136056	0.0222996184078006	M	C	2	14	13	R	Nterm	2,3,4
TOMM34	Q15785	LVPFSIK	-0.0360984802246094	0.0140014001215154	A	P	80	86	7	K	Nterm	2
IAH1	Q2TAA2	LWPLIEK	-0.593347549438477	0.923702916881727	H	K	212	218	7	K	Nterm	2
ACTA1	P68133	LYANNVMSGGTTMYPGIADR	-7.61182975769043	4.38347395151575	D	M	295	314	20	R	Nterm	3	13M(15.9949),7M(15.9949)
SFXN1	Q9H9B4	LYDSAFHPDTGEK	-0.264640808105469	0.209468112308747	Y	M	74	86	13	K	Nterm	3
TMED9	Q9BVK6	LYFHIGETEK	-0.297091166178383	0.639787464293914	A	K	38	47	10	K	Nterm	2
TMED9	Q9BVK6	LYFHIGETEKK	0.695637385050457	0.298827388628473	A	C	38	48	11	K	Nterm	3
NCKAP1L	P55160	LYLTILR	-0.583697636922199	0.959281093734842	S	E	289	295	7	R	Nterm	2
PDIA6	Q15084-2	LYSSSDDVIELTPSNFNR	0.134064992268883	0.578637715253201	G	E	72	89	18	R	Nterm	2,3
HMOX2	P30519-2	MADLSELLK	-0.314855575561523	0.581519169966223	-	E	1	9	9	K	Nterm	2
COX5B	P10606	MASGGGVPTDEEQATGLER	0.0286102294921875	0.096735239625624	S	E	31	49	19	R	Nterm	2
S100A4	P26447	MCNEFFEGFPDK	0.305963516235352	1.11116268549971	M	Q	85	96	12	K	Nterm	2	2C(57.0215)
NPM1	P06748	MDMSPLRPQNYLFGCELK	-1.54970932006836	1.31192575125465	D	A	7	24	18	K	Nterm	3	15C(57.0215)
DHX15	O43143	MDRFNLPR	-0.0327987670898438	0.0179993849861826	I	R	668	675	8	R	Nterm	2
ACTB	P60709	MDSGDGVTHTVPIYEGYALPHAILR	0.996607462565102	1.39205860691479	V	L	153	177	25	R	Nterm	3,4
TBXAS1	P24557-3	MEALGFLK	0.247591018676758	0.341433243996116	-	L	1	8	8	K	Nterm	2
S100A6	P06703	MEDLDRNK	0.341801325480144	1.12635510693603	L	D	57	64	8	K	Nterm	2
TMEM258	P61165	MELEAMSR	-0.228399276733398	0.383419894598565	-	Y	1	8	8	R	Nterm	2
RPS3A	P61247	MELHGEGSSSGK	0.151122411092121	0.304119194278636	L	A	229	240	12	K	Nterm	2
HIKESHI	Q53FT3	MFGCLVAGR	1.36805470784505	1.20948995799525	-	L	1	9	9	R	Nterm	2	4C(57.0215)
NOP10	Q9NPE3	MFLQYYLNEQGDRVYTLK	-0.191160202026367	0.424556204336235	-	K	1	18	18	K	Nterm	2,3
SF3B3	Q15393	MFLYNLTLQR	-0.0970827738444022	0.172344351742889	-	A	1	10	10	R	Nterm	2
GAPDH	P04406	MFQYDSTHGK	0.167084376017254	0.460078489554641	Y	F	46	55	10	K	Nterm	3
ARF1	P84077	MGNIFANLFK	-1.73111152648926	3.1470622449324	-	G	1	10	10	K	Nterm	2
PCBP1	Q15365	MHGGTGFAGIDSSSPEVK	1.24808184305827	3.3680023940782	M	G	251	268	18	K	Nterm	2,3
SRSF3	P84103-2	MHRDSCPLDCK	0.220424016316731	0.263478304384073	-	V	1	11	11	K	Nterm	3	10C(57.0215),6C(57.0215)
AP2M1	Q96CW1-2	MIGGLFIYNHK	0.238981882731117	0.261339019574854	-	G	1	11	11	K	Nterm	3
AP3M1	Q9Y2T2	MIHSLFLINCSGDIFLEK	1.72854232788086	1.17607214707879	-	H	1	18	18	K	Nterm	3	10C(57.0215)
ARPC2	O15144	MILLEVNNR	0.495183944702145	0.694315994202898	-	I	1	9	9	R	Nterm	2
ENO1	P06733	MILPVGAANFR	0.578631718953449	1.55370642227731	F	E	169	179	11	R	Nterm	2
CSTA	P01040	MIPGGLSEAK	0.507579803466797	1.13889576678299	-	P	1	10	10	K	Nterm	2
EIF3I	Q13347	MKPILLQGHER	-0.248838424682617	0.947407609322545	-	S	1	11	11	R	Nterm	3
CMPK1	P30085-2	MKPLVVFVLGGPGAGK	0.28394889831543	1.01258809455425	-	G	1	16	16	K	Nterm	3
RPL24	P83731	MKVELCSFSGYK	0.0615183512369804	0.0230737834315744	-	I	1	12	12	K	Nterm	2,3	6C(57.0215)
SRPRA	P08240	MLDFFTIFSK	0.411994934082031	1.43766340384983	-	G	1	10	10	K	Nterm	2
PHAF1	Q9BSU1	MLDLEVVPER	0.539371490478516	1.74113272395656	-	S	1	10	10	R	Nterm	2
TDRD7	Q8NHU6	MLEGDLVSK	0.992050806681313	0.916808802847109	-	M	1	9	9	K	Nterm	2
SPCS1	Q9Y6A9	MLEHLSSLPTQMDYK	0.0423946380615234	0.477090591689989	A	G	68	82	15	K	Nterm	2,3
LSM2	Q9Y333	MLFYSFFK	0.499931335449219	0.907129762592613	-	S	1	8	8	K	Nterm	2
SERPINB1	P30740	MLMPEENFTADHPFLFFIR	-0.991727193196613	1.74354523826176	C	H	345	363	19	R	Nterm	3
LSM4	Q9Y4Z0	MLPLSLLK	0.0359350840250663	0.250725247673915	-	T	1	8	8	K	Nterm	2
SEC11A	P67812-3	MLSLDFLDDVRR	0.682454427083332	0.474640391920507	-	M	1	12	12	R	Nterm	2,3
TUBA4A	P68366	MLSNTTAIAEAWAR	-1.63405481974284	1.46161563397176	C	L	377	390	14	R	Nterm	2
VPS29	Q9UBQ0	MLVLVLGDLHIPHR	1.09015464782715	0.928989616992313	-	C	1	14	14	R	Nterm	3,4
UBXN4	Q92575	MLWFQGAIPAAIATAK	2.21502685546875	0.859969493734954	-	R	1	16	16	K	Nterm	2
PCBP1	Q15365	MMHGGTGFAGIDSSSPEVK	-1.6476853688558	1.69530640117917	A	G	250	268	19	K	Nterm	3
H2BC12	O60814	MNSFVNDIFER	-2.22349548339844	4.68997234639615	I	I	63	73	11	R	Nterm	2
AHNAK	Q09666	MPDIDLNLK	-0.461405436197914	1.28908201456962	S	G	2709	2717	9	K	Nterm	2
AHNAK	Q09666	MPDVDLHLK	-0.416842778523762	0.349077954550294	S	G	820	828	9	K	Nterm	2
GSTP1	P09211	MPPYTVVYFPVR	-0.40972582499186	4.08726336607333	-	G	1	12	12	R	Nterm	2
AP1S2	P56377	MQFMLLFSR	0.918871561686199	0.555462602260631	-	Q	1	9	9	R	Nterm	2
RPS27A	P62979	MQIFVKTLTGK	-0.451126734415691	2.77490164323332	-	T	1	11	11	K	Nterm	2,3
RPS27A	P62979	MQIFVKTLTGKTITLEVEPSDTIENVK	1.86919784545898	0.588188227265151	-	A	1	27	27	K	Nterm	3,4
UCHL1	P09936	MQLKPMEINPEMLNK	-3.63960711161296	2.78849355565458	-	V	1	15	15	K	Nterm	3
TPRKB	Q9Y3C4-3	MQLTHQLDLFPECR	-0.671326955159504	0.341587976957101	-	V	1	14	14	R	Nterm	3	13C(57.0215)
YWHAB	P31946-2	MQPTHPIR	-0.0670070648193359	0.0524352714453032	E	L	160	167	8	R	Nterm	2
LAGE3	Q14657	MRDADADAGGGADGGDGRGGHSCR	-0.27540397644043	0.0772573679004998	-	G	1	24	24	R	Nterm	4	23C(57.0215)
TUBA1C	Q9BQE3	MRECISIHVGQAGVQIGNACWELYCLEHGIQPDGQMPSDK	0.983205159505211	0.288572241221386	-	T	1	40	40	K	Nterm	4,5	20C(57.0215),25C(57.0215),4C(57.0215)
TUBB6	Q9BUF5	MREIVHIQAGQCGNQIGTK	1.78326861063639	1.96496796835361	-	F	1	19	19	K	Nterm	3,4	12C(57.0215)
TUBB	P07437	MREIVHLQAGQCGNQIGAK	0.31799189249675	1.41368077126582	-	F	1	19	19	K	Nterm	2,3,4	12C(57.0215)
RPLP2	P05387	MRYVASYLLAALGGNSSPSAK	-0.468279520670574	0.416043497629764	-	D	1	21	21	K	Nterm	2,3
COX6A1	P12074	MSSGAHGEEGSAR	-0.408325831095379	0.398827772290136	P	M	24	36	13	R	Nterm	3
ALDH9A1	P49189-3	MSTGTFVVSQPLNYR	0.0295232137044259	0.0761501902142422	A	G	25	39	15	R	Nterm	2
HNRNPF	P52597	MSVQRPGPYDRPGTAR	-3.6136589050293	3.39732903780276	F	R	202	217	16	R	Nterm	4
SDCBP	O00560-2	MVAPVTGNDVGIR	-0.66731897989909	2.75653057399697	Y	R	91	103	13	R	Nterm	2
YWHAG	P61981	MVDREQLVQK	-2.65486780802409	1.26508103023356	-	A	1	10	10	K	Nterm	2
FUBP1	Q96AE4	MVGFIIGR	0.15220832824707	0.38950295969034	G	G	111	118	8	R	Nterm	2
ACTB	P60709	MVGMGQK	0.506959279378254	2.3551868643699	V	D	44	50	7	K	Nterm	2
ACTB	P60709	MVGMGQK	-0.438760757446289	1.07467753981613	V	D	44	50	7	K	Nterm	2	4M(15.9949)
ATP5ME	P56385	MVPPVQVSPLIK	-0.336187362670898	0.874896603295154	-	L	1	12	12	K	Nterm	2
ANXA1	P04083	MVSEFLK	-0.362900416056316	0.514816347362139	A	Q	3	9	7	K	Nterm	2
HLA-B	P01889	MYGCDVGPDGR	0.760833740234375	6.77638533057532	S	L	122	132	11	R	Nterm	2	4C(57.0215)
CYBC1	Q9BQA9-2	MYLQVETR	-0.262980143229168	2.53222661279873	-	T	1	8	8	R	Nterm	2
ACTB	P60709	MYPGIADR	0.574328740437824	1.69843229216415	T	M	305	312	8	R	Nterm	2
SF3B3	Q15393	MFLYNLTLQR	-3.37484804789225	3.46952236085356	-	A	1	10	10	R	Nterm	2	1M(15.9949)
APOB	P04114	MGLPDFHIPENLFLK	-2.690247853597	2.63745586221626	N	S	1266	1280	15	K	Nterm	3	1M(15.9949)
ARPC2	O15144	MILLEVNNR	-0.639757792154949	1.22282665887005	-	I	1	9	9	R	Nterm	2	1M(15.9949)
EIF3I	Q13347	MKPILLQGHER	-2.65340805053711	1.03666985021016	-	S	1	11	11	R	Nterm	3	1M(15.9949)
LSM2	Q9Y333	MLFYSFFK	-1.79202842712402	1.64729594176156	-	S	1	8	8	K	Nterm	2	1M(15.9949)
SEC11A	P67812-3	MLSLDFLDDVRR	-0.706907272338867	2.97008194745512	-	M	1	12	12	R	Nterm	2,3	1M(15.9949)
S100A8	P05109	MLTELEK	-3.43402417500814	2.91069538044754	-	A	1	7	7	K	Nterm	2	1M(15.9949)
H2BC12	O60814	MNSFVNDIFER	-2.36695035298665	1.87984174315355	I	I	63	73	11	R	Nterm	2	1M(15.9949)
GSTP1	P09211	MPPYTVVYFPVR	-0.708117167154949	2.37296603357691	-	G	1	12	12	R	Nterm	2	1M(15.9949)
APOB	P04114	MRDAVEKPQEFTIVAFVK	-2.67491594950358	2.21755899919118	E	Y	2042	2059	18	K	Nterm	3,4	1M(15.9949)
TUBA1C	Q9BQE3	MRECISIHVGQAGVQIGNACWELYCLEHGIQPDGQMPSDK	2.44776153564453	1.2035627800678	-	T	1	40	40	K	Nterm	4,5	1M(15.9949),20C(57.0215),25C(57.0215),4C(57.0215)
TUBA1C	Q9BQE3	MRECISIHVGQAGVQIGNACWELYCLEHGIQPDGQMPSDK	0.394899368286133	0.139430800468894	-	T	1	40	40	K	Nterm	5	1M(15.9949),20C(57.0215),25C(57.0215),36M(15.9949),4C(57.0215)
TUBB	P07437	MREIVHLQAGQCGNQIGAK	-2.26999473571777	0.734401555431287	-	F	1	19	19	K	Nterm	3,4	12C(57.0215),1M(15.9949)
RPLP2	P05387	MRYVASYLLAALGGNSSPSAK	-2.3629404703776	1.02611597763427	-	D	1	21	21	K	Nterm	3	1M(15.9949)
ACTB	P60709	MVGMGQK	-0.34246508280436	0.864179807588099	V	D	44	50	7	K	Nterm	2	1M(15.9949)
HLA-B	P01889	MYGCDVGPDGR	-0.197795867919922	0.328002713098911	S	L	122	132	11	R	Nterm	2	1M(15.9949),4C(57.0215)
RPL10	P27635	NADEFEDMVAEK	-3.36016209920247	3.31524327971143	F	R	177	188	12	K	Nterm	2
RPL5	P46777	NAEVHRK	-1.2037239074707	1.16638630604439	F	H	191	197	7	K	Nterm	2
BZW1	Q7L1Q6-3	NAVAASLRK	0.500130335489906	0.884926783067798	I	V	232	240	9	K	Nterm	2
LGALS3	P17931	NDAHLLQYNHR	-0.811454772949219	1.39559473272916	V	V	214	224	11	R	Nterm	2,3
HNRNPA1	P09651-2	NDFGNYNNQSSNFGPMK	-3.24822552998861	2.25493370863045	Y	G	261	277	17	K	Nterm	2
SUMO2	P61956-2	NDHINLK	0.393279393513996	0.57181581020605	N	V	15	21	7	K	Nterm	2
MSN	P26038	NDMIHAENMR	0.649317423502605	1.66520704870814	A	L	541	550	10	R	Nterm	2
SAMHD1	Q9Y3Z3	NDPIHGHIELHPLLVR	0.321088790893555	0.387493412927936	I	I	119	134	16	R	Nterm	3,4
SAMHD1	Q9Y3Z3	NDSTSVQNPTR	0.190420150756836	0.161572207278705	W	L	599	609	11	R	Nterm	2
RPS24	P62847-2	NDTVTIR	0.393290201822918	0.78988790838983	M	T	2	8	7	R	Nterm	2
ARF1	P84077	NEAREELMR	3.62237485249837	6.21383875084416	V	M	101	109	9	R	Nterm	2
GSTO1	P78417	NECVDHTPK	0.917877197265625	0.788470637066195	L	L	190	198	9	K	Nterm	2	3C(57.0215)
S100A4	P26447	NEFFEGFPDK	-3.78312301635742	4.94322892349222	C	Q	87	96	10	K	Nterm	2
RAB7A	P51149	NEFPEPIK	-2.88264147440593	1.59184782962018	Y	L	184	191	8	K	Nterm	2
RAB7A	P51149	NEFPEPIKLDK	-2.14391899108887	2.95722582038733	Y	N	184	194	11	K	Nterm	3
ATP6AP2	O75787-2	NEFSILK	-0.243095397949219	0.742333691761421	G	S	17	23	7	K	Nterm	2
ASAP1	Q9ULH1-2	NELLEAIK	0.985036849975586	2.98454329795565	L	S	568	575	8	K	Nterm	2
HCLS1	P14317	NEMEAPTTAYKK	-0.13044548034668	0.0944227866969787	F	T	213	224	12	K	Nterm	3
FABP4	P15090	NFDDYMK	-2.71150271097819	2.23904096468537	E	E	16	22	7	K	Nterm	2
FABP7	O15540-2	NFDEYMK	1.02856508890788	4.03577862968237	Q	A	16	22	7	K	Nterm	2
PKM	P14618	NFSHGTHEYHAETIK	0.507960637410481	1.13269590761671	L	N	75	89	15	K	Nterm	3,4
TUBB	P07437	NFVFGQSGAGNNWAK	-0.0628986358642578	0.0270968026828795	D	G	89	103	15	K	Nterm	2
KLF4	O43474-1	NGGPPRTCPK	-1.43977419535319	0.716831314596998	Y	I	267	276	10	K	Nterm	3	8C(57.0215)
HNRNPA2B1	P22626	NGHNAEVR	0.0335426330566406	0.0570342032823765	I	K	178	185	8	R	Nterm	2
MLEC	Q14165	NGHVVVK	-0.175884246826172	0.23376399075334	L	D	145	151	7	K	Nterm	2
HCFC1	P51610	NGIESLGVK	-0.522804896036785	0.424810849631509	A	P	1786	1794	9	K	Nterm	2
HSPA1A	P0DMV8	NHFVEEFK	-0.0852222442626953	0.113355823352195	V	R	239	246	8	K	Nterm	2
HLA-DPA1	P20036	NIAILNNNLNTLIQR	0.284547805786133	0.491760549508824	A	S	93	107	15	R	Nterm	2
AHCY	P23526	NIKPQVDR	-0.0560932159423828	0.147074933986803	V	Y	320	327	8	R	Nterm	2
STING1	Q86WV6	NILLGLK	2.5431105295817	1.04031826518614	L	G	131	137	7	K	Nterm	2
H4C1	P62805	NIQGITKPAIR	-0.294085184733074	1.30996767166679	D	R	26	36	11	R	Nterm	2,3
H4C1	P62805	NIQGITKPAIRR	1.0737133026123	0.556333333375057	D	L	26	37	12	R	Nterm	3
PFN1	P07737	NITPAEVGVLVGK	-2.71374766031901	3.77130917919213	V	D	42	54	13	K	Nterm	2
CCR7	P32248	NITSSTCELSK	2.31786219278971	2.51460683831714	F	Q	292	302	11	K	Nterm	2	7C(57.0215)
MYH9	P35579	NKDDIQK	-1.13606834411621	1.12997185187109	V	M	68	74	7	K	Nterm	2
CANX	P27824-2	NKPFLFDTK	-0.444426854451496	1.04998223260941	L	P	171	179	9	K	Nterm	2
LCP1	P13796	NKPPYPK	-0.404553731282554	0.957864821762859	V	L	443	449	7	K	Nterm	2
RAB21	Q9UL25	NLAIWDTAGQER	-0.0236504872639962	0.0816870061166924	V	F	69	80	12	R	Nterm	2
H3C1	P68431	NLCAIHAK	-3.25772984822591	3.0263989365518	T	R	109	116	8	K	Nterm	2	3C(57.0215)
VIM	P08670	NLDSLPLVDTHSK	-4.7255179087321	1.08098660337059	T	R	427	439	13	K	Nterm	2,3
NCL	P19338	NLFVGNLNFNK	-3.73251024881999	3.80798597440651	F	S	308	318	11	K	Nterm	2
SERPINE2	P07093-2	NLHVSHILQK	2.66564432779948	2.20877722854279	E	A	332	341	10	K	Nterm	3
TOP3B	O95985-2	NLIAQGK	0.0542748769124337	0.252609954204612	L	A	569	575	7	K	Nterm	2
LGALS1	P09382	NLKPGECLR	0.429876963297527	2.42825983338779	L	V	11	19	9	R	Nterm	2,3	7C(57.0215)
CLTC	Q00610-2	NLMHAPQVADAILGNQMFTHYDR	-0.610343297322594	0.190927515983443	M	A	588	610	23	R	Nterm	4
LGALS3	P17931	NLPLPGGVVPR	-0.355632146199547	0.0393727995206509	Y	M	119	129	11	R	Nterm	2
VIM	P08670	NLRETNLDSLPLVDTHSK	0.501755396525066	0.827233731721646	L	R	422	439	18	K	Nterm	2,3,4
APOB	P04114	NMGLPDFHIPENLFLK	-3.17112986246745	3.07940707355385	Q	S	1265	1280	16	K	Nterm	2,3	2M(15.9949)
LGALS3	P17931	NNWGREER	-1.75258827209473	1.25567507064642	D	Q	179	186	8	R	Nterm	2
RHOG	P84095	NPTPIKR	1.84925333658854	1.5186742648791	L	G	178	184	7	R	Nterm	2
HSPD1	P10809	NPVEIRR	-0.208574295043945	0.384211517087012	A	G	136	142	7	R	Nterm	2
FTH1	P02794	NQSLLELHK	-0.633662541707359	1.60842669570471	V	L	112	120	9	K	Nterm	2
EIF4H	Q15056-2	NQVANPNSAIFGGARPR	-4.17702992757161	3.83022323460132	L	E	203	219	17	R	Nterm	3
THBS1	P07996	NRIPESGGDNSVFDIFELTGAAR	-0.579143524169922	0.687884115016472	T	K	19	41	23	R	Nterm	2,3
THBS1	P07996	NRIPESGGDNSVFDIFELTGAARK	-1.98855781555176	1.18879812789406	T	G	19	42	24	K	Nterm	4
FSCN1	Q16658	NRPIIVFR	3.69069608052571	2.45026677200726	I	G	382	389	8	R	Nterm	2
H2BC12	O60814	NSFVNDIFER	-0.640354156494141	1.93629397679085	M	I	64	73	10	R	Nterm	2
RPS5	P46782	NSMMMHGR	0.484431584676106	0.935983509171846	T	N	74	81	8	R	Nterm	2
HLA-DRA	P01903	NSPVELREPNVLICFIDK	1.14062309265137	1.295729130946	T	F	119	136	18	K	Nterm	2,3	14C(57.0215)
MACROH2A1	O75367-1	NSPVWGADKCEELLEK	-1.78771654764811	1.8306635978828	C	T	277	292	16	K	Nterm	3	10C(57.0215)
MRPL21	Q7Z2W9	NSQSTSYLPGYVPK	-0.457318623860676	0.166728505982303	F	T	40	53	14	K	Nterm	2
SAMD9	Q5K651	NSYISDTLGQVYK	1.97474034627279	0.938887785562193	D	S	1116	1128	13	K	Nterm	2
RPL23A	P62750	NTLIRPDGEK	-0.0269997914632185	0.0519080268583465	V	K	125	134	10	K	Nterm	2
SDCBP	O00560	NVAVVSGAPLQGQLVARPSSINYMVAPVTGNDVGIR	-2.90478324890137	1.22393463515308	A	R	69	104	36	R	Nterm	4
FLNA	P21333	NVGAGSHPNK	-0.773065567016602	1.42461588227819	V	V	762	771	10	K	Nterm	2
ATP5F1B	P06576	NVIGEPIDERGPIK	0.411036809285484	0.400726957296373	M	T	146	159	14	K	Nterm	2,3
MYO1C	O00159-2	NVLDTSWPTPPPALR	0.375315348307289	1.83434681728908	Q	E	792	806	15	R	Nterm	2
PCDHB2	Q9Y5E7	NVPEFAK	-4.01381301879883	3.06096512953817	D	L	240	246	7	K	Nterm	2
PRTN3	P24158	NVVLGAHNVR	-1.73108418782552	1.6539655259787	V	T	82	91	10	R	Nterm	2
TLN1	Q9Y490	NWLDHGR	0.155031204223633	0.304422456500726	L	T	172	178	7	R	Nterm	2
TUBA1C	Q9BQE3	NYQPPTVVPGGDLAK	-3.34046490987142	2.94638235434322	I	V	356	370	15	K	Nterm	2
AP2M1	Q96CW1-2	NYSDHDVIK	-0.0870577494303397	0.0842031953347583	L	W	410	418	9	K	Nterm	2
OGDH	Q02218	PAAAPATGNK	-0.878191630045574	0.340677502027136	D	K	990	999	10	K	Nterm	2
H1-10	Q92522	PAAATAPAPTAHK	0.380173365275066	0.636334032397469	A	A	131	143	13	K	Nterm	3
PGK1	P00558	PAAGSVILLENLR	-1.28827794392904	0.677632861488971	N	F	111	123	13	R	Nterm	2
COMMD10	Q9Y6G5	PAALLLR	-1.05555089314779	0.829029376255548	V	E	4	10	7	R	Nterm	2
H1-4	P10412	PAAPAAPAPAEK	0.624743143717449	0.221442756271967	A	T	6	17	12	K	Nterm	2
TLN1	Q9Y490	PAAPNLK	0.472003936767578	1.41152400907676	D	S	1326	1332	7	K	Nterm	2
HM13	Q8TCT9-5	PAAVTESK	0.555856068929035	2.11491617997275	D	E	312	319	8	K	Nterm	2
DEFA1	P59665	PACIAGER	-1.99258041381836	2.55114301213399	I	R	71	78	8	R	Nterm	2	3C(57.0215)
MAP4	P27816	PADLSRPK	0.676778157552082	1.55244416366758	V	S	855	862	8	K	Nterm	2
IGF2BP2	Q9Y6M1-1	PAEGPDVSER	1.72118631998698	0.410096456978348	A	M	422	431	10	R	Nterm	2
FLNA	P21333	PAEMGTHTVSVK	0.0601921081542969	0.395649405149475	V	Y	2204	2215	12	K	Nterm	2,3
PLEK	P08567	PAGAEDPLGAIHLR	1.66228612263997	1.20054156270008	D	G	280	293	14	R	Nterm	3
ACIN1	Q9UKV3	PAGNSDTEGGQPGRK	-0.437280654907227	0.274428706140467	V	R	834	848	15	K	Nterm	3
PABPC1	P11940	PAGPILSIR	0.0583960215250663	0.065613204120235	S	V	33	41	9	R	Nterm	2
SF3A1	Q15459	PAGPVQAVPPPPPVPTEPK	0.771437962849934	2.11794111681358	M	Q	2	20	19	K	Nterm	2,3
PRDX1	Q06830	PAGWKPGSDTIKPDVQK	-1.02412986755371	0.554122802162518	C	S	174	190	17	K	Nterm	3
CIAO1	O76071	PAHPDSR	1.01936149597168	1.24046138760415	V	C	12	18	7	R	Nterm	2
GRN	P28799	PAHTVGDVK	-0.363497416178383	1.07727726319173	L	C	275	283	9	K	Nterm	2
PLD3	Q8IV08	PAIDDGLRR	-2.8943042755127	2.43680619280653	W	A	343	351	9	R	Nterm	2
FBP1	P09467	PAIGEFILVDK	2.14643796284994	3.00861402809787	D	D	189	199	11	K	Nterm	2
XPO1	O14980	PAIMTMLADHAAR	0.192157109578449	0.346067518936154	M	Q	2	14	13	R	Nterm	3
PGK1	P00558	PAKIEAFR	0.0717919667561873	1.19550607680388	E	A	144	151	8	R	Nterm	2
RNH1	P13489	PALAELNLR	-0.286644617716473	0.142712231238827	N	S	56	64	9	R	Nterm	2
ASCC2	Q9H1I8	PALPLDQLQITHK	0.536532719930012	0.225916805605213	M	D	2	14	13	K	Nterm	3
CORO1A	P31146	PALTAEEWLGGR	0.221363703409832	0.394987825860111	D	D	372	383	12	R	Nterm	2
CORO1A	P31146	PALTAEEWLGGRDAGPLLISLK	-0.256080627441406	0.145115242708561	D	D	372	393	22	K	Nterm	3
HSPD1	P10809	PAMTIAK	-0.0535074869791643	0.290890420958909	I	N	475	481	7	K	Nterm	2
ARCN1	P48444	PAPARPSGPSK	0.148210525512695	0.389440554634062	A	A	214	224	11	K	Nterm	2,3
AHSA1	O95433	PAPEEERTR	-0.161879857381184	0.5544130774523	I	Q	308	316	9	R	Nterm	2,3
TAPBP	O15533-3	PAPHCEMSR	-0.371999104817707	0.682917783468848	A	F	87	95	9	R	Nterm	3	5C(57.0215)
TKT	P29401-2	PAPLQHQMDIYQK	-0.274351119995117	0.30309166299825	D	R	200	212	13	K	Nterm	2,3
STX7	O15400-2	PAQLAQR	0.679527918497719	2.11125758029003	D	I	11	17	7	R	Nterm	2
EIF4B	P23588	PAQPSEEGPGRKDENK	0.688755671183266	1.65486723356071	A	V	514	529	16	K	Nterm	3
CPT1A	P50416	PAQTVEQR	0.103069305419922	0.506804269737045	D	L	622	629	8	R	Nterm	2
BASP1	P80723	PASDSKPGSSEAAPSSK	1.52262624104818	2.07951523490619	A	E	168	184	17	K	Nterm	2,3
CTSB	P07858	PASFDAR	1.89595286051432	0.649508364421264	L	E	81	87	7	R	Nterm	2
FNBP1	Q96RU3-2	PASLDHK	-0.00690650939941406	0.00219661531549957	D	L	446	452	7	K	Nterm	2
HNRNPL	P14866	PASPVVHIR	-0.0564314524332659	0.268549433448512	T	G	99	107	9	R	Nterm	2
ACO2	Q99798	PASQEIER	0.106931686401367	0.303804525667666	D	G	77	84	8	R	Nterm	2
CLTC	Q00610-2	PATHNALAK	0.301425298055012	1.33606333278827	E	I	873	881	9	K	Nterm	2
SEPTIN11	Q9NVA2	PATHNEPGVR	-0.229712168375649	0.190319114061516	D	L	70	79	10	R	Nterm	3
RPL7	P18124	PAVPETLK	0.103425979614258	0.212878157517719	V	K	12	19	8	K	Nterm	2
RPL7	P18124	PAVPETLKK	0.0869134267171212	0.39029464054859	V	K	12	20	9	K	Nterm	2
UBA1	P22314-2	PAVQQNNLDEDLIRK	-1.07368151346843	0.504555268145036	L	L	331	345	15	K	Nterm	3
WDFY4	Q6ZS81	PAVTALAVSR	0.274361292521156	0.65662916398961	S	N	3154	3163	10	R	Nterm	2
PRDX3	P30048	PAVTQHAPYFK	-0.590826670328777	0.573096640411961	A	G	63	73	11	K	Nterm	2,3
HSPA8	P11142	PAYFNDSQR	0.18189811706543	0.136081544890727	V	Q	147	155	9	R	Nterm	2
EIF3A	Q14152	PAYFQRPENALK	-0.0857734680175781	0.686976834451363	M	R	2	13	12	K	Nterm	3
ARPC3	O15145	PAYHSSLMDPDTK	0.262944539388023	1.70846017188044	M	L	2	14	13	K	Nterm	3
PDIA4	P13667	PAYQQYQDAANNLREDYK	1.17493120829264	1.52763271946081	D	F	318	335	18	K	Nterm	3
RPN1	P04843	PAYSQDTFK	-0.159901301066082	0.236977892875087	V	V	207	215	9	K	Nterm	2
FLNA	P21333	PCFDASK	0.314982732137043	0.817601246439606	V	V	1156	1162	7	K	Nterm	2	2C(57.0215)
VDAC1	P21796	PDACFSAK	-0.00725428263346473	0.0253559631618738	D	V	229	236	8	K	Nterm	2	4C(57.0215)
CALR	P27797	PDASKPEDWDER	1.20375823974609	0.643426938534803	D	A	211	222	12	R	Nterm	3
HSP90AA1	P07900-2	PDDITNEEYGEFYK	0.759511947631836	0.969726151378292	N	S	423	436	14	K	Nterm	2
GSTO1	P78417	PDDPYEK	0.0963738759358712	0.266797937819218	L	A	104	110	7	K	Nterm	2
APOB	P04114	PDFHIPENLFLK	-1.16604169209798	0.933823214314667	L	S	1269	1280	12	K	Nterm	3
ACTB	P60709	PDGQVITIGNER	0.939022699991863	1.31872872785503	L	F	243	254	12	R	Nterm	2
LGALS1	P09382	PDGYEFK	-0.221611658732098	0.314778207866901	L	F	102	108	7	K	Nterm	2
RPS13	P62277	PDLPEDLYHLIK	-0.041624704996746	0.0889864422415259	A	K	82	93	12	K	Nterm	2,3
H2BC18	Q5QNW6-2	PDPAKSAPAPK	0.182687123616535	0.669184572893785	M	K	2	12	11	K	Nterm	2,3
GSN	P06396	PDQTDGLGLSYLSSHIANVER	0.260856628417969	0.455666343807947	D	V	399	419	21	R	Nterm	3
PRDX3	P30048	PDSPTIKPSPAASK	-0.153265635172527	1.31963871703378	T	E	235	248	14	K	Nterm	2
HNRNPH1	P31943	PDTANDGFVR	-1.17383511861165	0.843236958926047	S	L	105	114	10	R	Nterm	2
H2BC12	O60814	PDTGISSK	-0.524163564046226	0.702285722926957	H	A	51	58	8	K	Nterm	2
LCP1	P13796	PDTIDER	-0.0487969716389962	0.0471402200891596	V	T	172	178	7	R	Nterm	2
CORO1A	P31146	PDTNIVYLCGK	0.232561111450195	0.540751506485726	D	G	277	287	11	K	Nterm	2	9C(57.0215)
ILF3	Q12906	PDTPLALDANKK	0.120042165120442	0.275296490312135	F	K	590	601	12	K	Nterm	2
AHNAK	Q09666	PDVDVHGPDWHLK	0.582344055175781	0.79002250780849	A	M	736	748	13	K	Nterm	2,3
AHNAK	Q09666	PDVGLHLK	-0.0993614196777344	0.0422133124894681	I	G	1454	1461	8	K	Nterm	2
RPS18	P62269	PDWFLNR	-0.983109156290691	1.04913198537843	I	Q	80	86	7	R	Nterm	2
ACTB	P60709	PEALFQPSFLGMESCGIHETTFNSIMK	-0.547191619873047	0.355611779841751	C	C	258	284	27	K	Nterm	3	15C(57.0215)
CORO1A	P31146	PEASGTPSSDAVSRLEEEMRK	1.12451489766439	0.349667435863708	A	L	419	439	21	K	Nterm	4
VPS35	Q96QK1	PEDFADEQSLVGR	0.721594492594402	0.607584973653603	D	F	481	493	13	R	Nterm	2
P4HB	P07237	PEEEDHVLVLR	0.0473581949869768	0.072581364729132	A	K	20	30	11	R	Nterm	3
P4HB	P07237	PEEEDHVLVLRK	0.452768961588543	0.531281606630006	A	S	20	31	12	K	Nterm	3
ACTB	P60709	PEEHPVLLTEAPLNPK	0.212056477864586	0.434061839125338	A	A	98	113	16	K	Nterm	2,3
LCP1	P13796	PEELLLR	-0.0681336720784493	0.178016992614162	S	W	266	272	7	R	Nterm	2
PRPF19	Q9UMS4	PEELVKPEELSK	-0.148883819580078	0.441921899955087	V	Y	195	206	12	K	Nterm	2
HEXB	P07686	PEFDTPGHTLSWGK	-0.728638966878254	2.43719041327544	L	G	287	300	14	K	Nterm	2,3
TMPO	P42166	PEFLEDPSVLTK	0.0403925577799455	0.241688485047265	M	D	2	13	12	K	Nterm	2
NAP1L1	P55209-2	PEFWLTVFK	0.0933812459309884	0.151271249445431	I	N	168	176	9	K	Nterm	2
SQOR	Q9Y6N5	PEGFAHPK	0.135073343912762	0.478344132414344	L	I	158	165	8	K	Nterm	2
NAMPT	P43490	PEGFVIPR	-0.0476773579915353	0.0894706014460399	V	G	120	127	8	R	Nterm	2
GSN	P06396	PEGGETPLFK	1.03103955586751	1.06630961291861	L	Q	381	390	10	K	Nterm	2
GANAB	Q14697-2	PEGHFETPIWIER	0.903091430664063	0.70710482086683	D	V	901	913	13	R	Nterm	3
HNRNPU	Q00839	PEHAVLK	0.150505701700848	0.411116905276939	L	M	629	635	7	K	Nterm	2
STAT6	P42226	PEHFLFLAQK	0.665170669555664	0.853523250639636	L	I	471	480	10	K	Nterm	2
CCT4	P50991	PEIELALR	0.404446919759117	0.626066578613167	A	L	428	435	8	R	Nterm	2
CDC42	P60953	PEITHHCPK	0.363697687784828	1.94569896996423	V	T	99	107	9	K	Nterm	2,3	7C(57.0215)
LTA4H	P09960	PEIVDTCSLASPASVCR	-0.195933659871418	1.11778157475487	M	T	2	18	17	R	Nterm	2,3	16C(57.0215),7C(57.0215)
SUB1	P53999	PEKPVKK	-0.383925120035808	0.799188005839382	A	Q	33	39	7	K	Nterm	2
KHDRBS1	Q07666	PELMAEK	0.870256423950195	0.74939399905819	L	D	105	111	7	K	Nterm	2
TUBB	P07437	PELTQQVFDAK	0.0107313791910819	0.00949588184938724	V	N	287	297	11	K	Nterm	2
MPO	P05164-2	PELTSMHTLLLR	-3.19554964701335	2.91993344290407	M	E	315	326	12	R	Nterm	3
TAPBP	O15533-3	PELYLSVHDPAGALQAAFR	2.02018483479818	1.15851361784915	D	R	62	80	19	R	Nterm	3
TMOD3	Q9NYL9	PENALLPAGFR	0.466466267903645	0.928381342795461	D	Q	41	51	11	R	Nterm	2
RAB7A	P51149	PENFPFVVLGNK	0.595303217569985	0.224008657871496	D	I	115	126	12	K	Nterm	2
CCT4	P50991	PENVAPR	-0.87807337443034	1.82676221038641	M	S	2	8	7	R	Nterm	2
H2BC12	O60814	PEPAKSAPAPK	0.0498510996500627	0.166306785789773	M	K	2	12	11	K	Nterm	3
H2BC12	O60814	PEPAKSAPAPKK	0.113990783691406	0.242198025816546	M	G	2	13	12	K	Nterm	3
HP1BP3	Q5SSJ5	PEPQVKLEDVLPLAFTR	0.239269256591797	0.418776297398329	D	L	253	269	17	R	Nterm	3
H2BC5	P58876	PEPTKSAPAPK	0.305514653523762	0.671144596796406	M	K	2	12	11	K	Nterm	2,3
FDPS	P14324-2	PEQYQILK	-1.77706146240234	1.3205552587462	T	E	280	287	8	K	Nterm	2
PGK1	P00558	PERPFLAILGGAK	1.62705421447754	0.643371478774627	S	V	204	216	13	K	Nterm	2
FTH1	P02794	PESGLAEYLFDK	1.75421206156413	0.39289490430315	A	H	162	173	12	K	Nterm	2
TLN1	Q9Y490	PETQVVLINAVK	0.309940973917641	0.523193234791771	D	D	2074	2085	12	K	Nterm	2
COX6C	P09669	PEVLPKPR	0.201000849405922	0.377316022790294	A	M	3	10	8	R	Nterm	2
UGGT1	Q9NYU2-2	PEWQDYDQEIK	0.301414489746094	1.95585728405406	V	Q	1487	1497	11	K	Nterm	2
ANXA6	P08133	PEYFAER	0.552547454833984	2.2435587921791	T	L	253	259	7	R	Nterm	2
HNRNPM	P52272	PFDFTWK	-0.189826965332031	0.17133622627813	L	M	661	667	7	K	Nterm	2
ENO1	P06733	PFDQDDWGAWQK	0.379896799723305	1.39901612221286	D	F	295	306	12	K	Nterm	2
RPS23	P62266	PFGGASHAK	-0.866785685221355	1.98030700839502	N	G	40	48	9	K	Nterm	2
GAPDH	P04406	PFIDLNYMVYMFQYDSTHGK	-0.206669489542644	0.1940223563281	D	F	36	55	20	K	Nterm	3
TPP2	P29144	PFIVSHR	0.465961456298828	0.667924503749843	L	L	907	913	7	R	Nterm	2
NDUFS5	O43920	PFLDIQK	-0.276384353637695	0.523894673505902	M	R	2	8	7	K	Nterm	2
DDT	P30046	PFLELDTNLPANRVPAGLEK	-0.279904683430992	0.415242656584629	M	R	2	21	20	K	Nterm	2,3
CCR1	P32246	PFLSVDRLER	0.37812932332357	0.172953365735993	L	V	329	338	10	R	Nterm	2
FLNA	P21333	PFMADIR	0.00650151570637902	0.0269092359860289	S	D	658	664	7	R	Nterm	2
MVP	Q14764	PFPLYPGEVLEK	1.45569483439128	1.44256858081569	D	D	96	107	12	K	Nterm	2
ATP6V0A1	Q93050-1	PFSFEHIR	-1.425230662028	0.612095279233663	L	E	818	825	8	R	Nterm	2
COX7C	P15954	PFSVENK	0.668432871500652	0.512997296331353	L	W	28	34	7	K	Nterm	2
TKT	P29401-2	PFTIKPLDRK	-1.14871406555176	1.87643564002101	D	L	542	551	10	K	Nterm	2,3
RPL26	P61254	PFVTSDR	0.387228012084961	1.13669597565758	N	S	5	11	7	R	Nterm	2
NONO	Q15233	PGAEFAPNK	-0.0405820210774763	0.4643395463875	A	R	459	467	9	K	Nterm	2
UGGT1	Q9NYU2-2	PGAWILR	0.530223210652668	0.695901156673105	N	L	1136	1142	7	R	Nterm	2
FLNA	P21333	PGAYTVTIK	-0.670314788818359	0.224575029424511	C	Y	1226	1234	9	K	Nterm	2
TARS1	P26639	PGCTLNK	-1.72546195983887	1.01562738801587	D	K	654	660	7	K	Nterm	2	3C(57.0215)
NOMO2	Q5JPE7-2	PGCVYHVQLK	-1.10135332743327	0.522044861732606	L	A	1010	1019	10	K	Nterm	2	3C(57.0215)
RPL30	P62888	PGDSDIIR	0.407616297403969	1.27154346512718	D	S	99	106	8	R	Nterm	2
ATP5F1A	P25705	PGDVFYLHSR	0.0767523447672538	0.141101908219801	Y	L	338	347	10	R	Nterm	2,3
TUBB	P07437	PGFAPLTSR	1.27948570251465	0.649904669462513	M	G	268	276	9	R	Nterm	2
RNPEP	Q9H4A4	PGFEFDR	-0.110134760538735	0.469083581270505	I	W	475	481	7	R	Nterm	2
AHNAK	Q09666	PGFKGEGPDVDVNLPK	0.398090362548828	0.530991558870737	M	A	2777	2792	16	K	Nterm	3
AHNAK	Q09666	PGFKGEGPEVDVNLPK	0.765707651774086	0.862572473252215	M	A	2254	2269	16	K	Nterm	2,3
S100A10	P60903	PGFLENQK	0.0604298909505196	0.153099388563608	F	D	40	47	8	K	Nterm	2
PPIA	P62937	PGFMCQGGDFTR	0.352185567220051	0.903379512068536	I	H	58	69	12	R	Nterm	2	5C(57.0215)
SLC29A3	Q9BZD2-2	PGFVLLR	-1.41042645772298	1.73519168361903	L	T	234	240	7	R	Nterm	2
MX1	P20591	PGFVNYR	2.00510597229004	1.62873431522045	L	T	446	452	7	R	Nterm	2
PRDX6	P30041	PGGLLLGDVAPNFEANTTVGR	-0.556503931681313	0.175288224077792	M	I	2	22	21	R	Nterm	2,3
LGALS9B	Q3B8N2-2	PGGLYPSK	0.331980387369793	0.695363775469457	I	S	232	239	8	K	Nterm	2
SERBP1	Q8NC51-3	PGHLQEGFGCVVTNRFDQLF	-2.16451772054036	3.26265589273435	M	D	2	21	20	F	Nterm	3	10C(57.0215)
SERBP1	Q8NC51-3	PGHLQEGFGCVVTNRFDQLFDDESDPFEVLK	0.704173405965168	1.41205775169074	M	A	2	32	31	K	Nterm	3,4	10C(57.0215)
APPL1	Q9UKG1	PGIDKLPIEETLEDSPQTR	0.456029256184898	0.0799029766811939	M	S	2	20	19	R	Nterm	3
CNDP2	Q96KP4	PGINEAVAAVTEEEHK	0.697405497233074	0.247173318575998	I	L	260	275	16	K	Nterm	2,3
RPL4	P36578	PGITLLNVSK	0.0229422251383475	0.0960813494621437	I	L	225	234	10	K	Nterm	2
NDUFA8	P51970	PGIVELPTLEELK	-0.0322303771972656	0.0796292977951298	M	V	2	14	13	K	Nterm	2
NDUFA8	P51970	PGIVELPTLEELKVDEVK	-0.00339698791503906	0.00754294493952998	M	I	2	19	18	K	Nterm	2,3
FLNA	P21333	PGLEPSGNIANK	-1.63254483540853	1.02265913713482	G	T	389	400	12	K	Nterm	2
RPS6	P62753	PGLTDTTVPR	-0.0356585184733085	0.118307412118172	I	R	122	131	10	R	Nterm	2
COX17	Q14061	PGLVDSNPAPPESQEK	1.09381039937337	2.74273217607554	M	K	2	17	16	K	Nterm	2
COPE	O14579	PGPASGGSGEVDELFDVK	-0.0526383717854841	0.0530192368658594	A	N	6	23	18	K	Nterm	2
PELP1	Q8IZL8	PGPENHR	1.84806696573893	2.12309972897447	L	A	725	731	7	R	Nterm	2
FLNA	P21333	PGPGPADASK	-0.174664179484047	0.241503241650945	A	V	2550	2559	10	K	Nterm	2
TRIP6	Q15654	PGPPPAHGAALQPHPR	0.434198379516602	0.501270968265957	T	V	28	43	16	R	Nterm	4
VASP	P50552	PGPSEHIER	0.104373931884766	0.16553833110325	Q	R	146	154	9	R	Nterm	2
SEC61B	P60468	PGPTPSGTNVGSSGR	0.219092686971031	1.90428062398691	M	S	2	16	15	R	Nterm	2
LMAN2	Q12907	PGPVFGSK	-0.135700225830078	0.438838072066022	V	D	144	151	8	K	Nterm	2
GSTP1	P09211	PGQLKPFETLLSQNQGGK	-0.0374425252278634	0.0570951834477652	L	T	124	141	18	K	Nterm	2,3
TUBB	P07437	PGQLNADLRK	0.262543996175129	0.161133173777515	F	L	243	252	10	K	Nterm	2,3
NCF2	P19878	PGRPQLSPGQK	0.0776151021321603	0.0686603737135458	A	Q	326	336	11	K	Nterm	3
SLC3A2	P08195-3	PGSLLSLFR	2.32632319132487	1.27694608677288	D	R	454	462	9	R	Nterm	2
HMGCS1	Q01581	PGSLPLNAEACWPK	0.420569101969402	0.547075106093656	M	D	2	15	14	K	Nterm	2	11C(57.0215)
FLNA	P21333	PGSPFQFTVGPLGEGGAHK	1.7389087677002	2.31287207017744	V	V	2222	2240	19	K	Nterm	3
FLNA	P21333	PGSPFTAR	-0.612269719441731	0.459124881358931	V	V	1944	1951	8	R	Nterm	2
VIM	P08670	PGTASRPSSSR	0.364132563273113	0.519727957775866	G	S	18	28	11	R	Nterm	2,3
RPL18	Q07020	PGTPHSHTKPYVR	0.0540943145751953	0.151449631127239	A	S	156	168	13	R	Nterm	4
PGK1	P00558	PGVDALSNI	-0.0460306803385429	0.389428506577978	L	-	409	417	9	I	Nterm	2
AZU1	P20160	PGVSTVVLGAYDLR	1.18748156229655	1.45090363318427	N	R	74	87	14	R	Nterm	2
IDH2	P48735	PGWTKPITIGR	-0.151195526123047	0.408618825308675	V	H	162	172	11	R	Nterm	3
CS	O75390	PGYGHAVLR	-0.297498067220051	1.45242225421489	V	K	343	351	9	R	Nterm	2
CS	O75390	PGYGHAVLRK	-0.15052604675293	0.565652610580275	V	T	343	352	10	K	Nterm	2,3
SLC3A2	P08195-3	PHEGLLLR	-1.2064692179362	0.690656098643613	E	F	556	563	8	R	Nterm	2
TLN1	Q9Y490	PHFQDALMQLAK	-0.183146794637043	0.117133161097053	D	A	662	673	12	K	Nterm	3
FTH1	P02794	PHLCDFIETHYLNEQVK	-0.029294331868492	0.0531797941896142	D	A	128	144	17	K	Nterm	3,4	4C(57.0215)
FTL	P02792	PHLCDFLETHFLDEEVK	-0.387561798095703	0.836848229853983	D	L	124	140	17	K	Nterm	3,4	4C(57.0215)
MYH9	P35579	PHLVLDQLR	-0.401679356892902	0.580521183187502	D	C	685	693	9	R	Nterm	2
RPS4X	P62701	PHLVTHDAR	0.229235331217446	0.141948990397538	I	T	137	145	9	R	Nterm	2,3
STIP1	P31948	PHNHVLYSNR	0.861620585123699	0.925653765157506	D	S	35	44	10	R	Nterm	3
STING1	Q86WV6	PHSSLHPSIPCPR	0.472160975138344	0.725856770991917	M	G	2	14	13	R	Nterm	3,4	11C(57.0215)
ATP13A1	Q9HD20-2	PHVQVFAR	-0.197168986002605	0.658494417407823	I	V	714	721	8	R	Nterm	2
HP	P00738	PICLPSK	-2.31873385111491	2.30489854330105	M	D	264	270	7	K	Nterm	2	3C(57.0215)
ATP5F1B	P06576	PIDERGPIK	0.194777170817058	0.115350600820446	E	T	151	159	9	K	Nterm	2
HSP90AA1	P07900-2	PIDEYCVQQLK	1.26628621419271	1.72373988627705	E	E	646	656	11	K	Nterm	2	6C(57.0215)
ALDH2	P05091	PIDGDFFSYTR	0.239240010579429	0.367878422308323	I	H	162	172	11	R	Nterm	2
SAMHD1	Q9Y3Z3	PIDHVSFYCK	0.378250122070313	0.873334454450974	N	T	514	523	10	K	Nterm	2,3	9C(57.0215)
MT-CO2	P00403	PIEAPIR	-1.26254526774088	0.866326717192335	L	M	145	151	7	R	Nterm	2
CLTC	Q00610-2	PIEGHAASFAQFK	-1.32972017923991	0.819844293710303	Q	M	193	205	13	K	Nterm	2
SAMHD1	Q9Y3Z3	PIHGHIELHPLLVR	0.259641647338867	0.251549388498417	D	I	121	134	14	R	Nterm	3,4
PKM	P14618	PIIAVTR	-0.152271270751953	1.51653190365965	A	N	449	455	7	R	Nterm	2
ADCK5	Q3MIX3	PIILGAR	-0.397091547648113	0.947732877699736	A	Y	59	65	7	R	Nterm	2
RHOA	P61586	PIILVGNKK	0.25526555379232	1.2779445689658	V	D	111	119	9	K	Nterm	2
WIPF1	O43516-3	PILDKPK	-0.219479242960613	0.262963649413932	A	G	57	63	7	K	Nterm	2
ARAP1	Q96P48	PILHGLGTDSHLVVK	-0.912272135416668	1.12606465640067	L	K	1243	1257	15	K	Nterm	3
PKM	P14618	PILYRPVAVALDTK	-0.198851267496746	0.412863470050604	D	G	102	115	14	K	Nterm	2,3
PKM	P14618	PILYRPVAVALDTKGPEIR	0.533232371012367	0.300811931812533	D	T	102	120	19	R	Nterm	3,4
FERMT3	Q86UX7-2	PIQQLNLK	-0.155619939168293	0.772586996712948	D	G	394	401	8	K	Nterm	2
RPL26	P61254	PIRKDDEVQVVR	0.501483281453453	1.52476128423955	M	G	48	59	12	R	Nterm	3
RPL4	P36578	PIRPDIVNFVHTNLRK	0.649197896321613	0.770057821103262	A	N	31	46	16	K	Nterm	4,5
IMPDH2	P12268	PITDTGR	-1.15604718526205	0.47237642226506	I	M	143	149	7	R	Nterm	2
GAPDH	P04406	PITIFQERDPSK	-0.107266108194988	0.33319107588485	N	I	73	84	12	K	Nterm	3
HSP90AA1	P07900-2	PITLFVEK	-0.65989049275716	0.348368417050806	Y	E	339	346	8	K	Nterm	2
HSP90AB1	P08238	PITLYLEK	1.21156120300293	0.789677063909693	Y	E	212	219	8	K	Nterm	2
QARS1	P47897	PIVFIER	0.788108825683594	0.384754043758849	A	T	610	616	7	R	Nterm	2
ACTB	P60709	PIYEGYALPHAILR	1.01312383015951	2.45114303364997	V	L	164	177	14	R	Nterm	2,3
PTBP1	P26599-2	PIYIQFSNHK	0.127593358357746	0.389603326560789	Q	E	125	134	10	K	Nterm	2
HNRNPA3	P51991	PKEPEQLRK	0.250343958536785	0.583498884552127	D	L	28	36	9	K	Nterm	2,3
HMGN2	P05204	PKPEPKPK	-0.770423253377277	1.31492897637126	P	K	35	42	8	K	Nterm	2
VAPA	Q9P0L0	PKPHSVSLNDTETRK	-0.818947474161785	0.504198654692121	M	L	160	174	15	K	Nterm	4
EZR	P15311	PKPINVR	-0.734481811523438	1.09757533306517	M	V	2	8	7	R	Nterm	2
CD74	P04233	PKPPKPVSK	2.99656041463216	1.18537699895327	L	M	98	106	9	K	Nterm	2
SNU13	P55769	PLADAHLTK	-0.280584971110024	2.26706118470602	Y	K	12	20	9	K	Nterm	2
APOB	P04114	PLAFTFSHDYK	-0.966860453287762	1.05409960409171	E	G	1937	1947	11	K	Nterm	2,3
SEPTIN6	Q14141-2	PLAGHVGFDSLPDQLVNK	2.62421735127767	1.43309751745454	V	S	18	35	18	K	Nterm	2,3
TYMP	P19971	PLALVLHELGAGR	1.02790514628093	2.44070406073661	L	S	396	408	13	R	Nterm	3
ADH5	P11766	PLAPLDK	0.294607162475586	0.144593905245566	D	V	162	168	7	K	Nterm	2
RPS6KA3	P51812	PLAQLADPWQK	0.239072799682617	1.86131948481769	M	M	2	12	11	K	Nterm	2
SAMHD1	Q9Y3Z3	PLARPEVK	-0.00967152913411695	0.0392044277934955	I	W	223	230	8	K	Nterm	2
NIBAN1	Q9BZQ8	PLASSEK	1.0560843149821	3.89888982111318	D	E	143	149	7	K	Nterm	2
DYNC1H1	Q14204	PLDEGEDEAQRR	0.678527196248371	0.742378327464873	I	R	2386	2397	12	R	Nterm	2,3
ATP5F1B	P06576	PLDSTSR	0.287253697713219	2.23295285795891	D	I	400	406	7	R	Nterm	2
ERP29	P30040	PLDTVTFYK	-0.357753753662109	1.58253673028276	L	V	40	48	9	K	Nterm	2
EHD1	Q9H4M9	PLEEHYR	0.498170852661133	1.47787312958659	L	F	35	41	7	R	Nterm	2
PSMD6	Q15008	PLENLEEEGLPK	-0.190899531046551	2.00477718355255	M	N	2	13	12	K	Nterm	2
TTN	Q8WZ42-12	PLESDSVVAK	1.87523460388184	1.81151112411231	E	N	29619	29628	10	K	Nterm	2
STAM	Q92783-2	PLFATNPFDQDVEK	0.143355687459309	0.352486772056797	M	A	2	15	14	K	Nterm	2
LAP3	P28838-2	PLFEHYTR	1.70030530293782	1.23171764241731	M	Q	402	409	8	R	Nterm	2
STAM2	O75886	PLFTANPFEQDVEK	0.288345972696938	0.728327417779182	M	A	2	15	14	K	Nterm	2
PSMD2	Q13200	PLGLGLNHLGK	-0.80858866373698	0.989729691854714	L	G	559	569	11	K	Nterm	2
RPS3A	P61247	PLHDVFVRK	-0.0292847951253279	0.0381804596619003	Y	V	206	214	9	K	Nterm	2
AIP	O00170	PLIHQEGNR	0.161924997965496	1.40414034724244	V	L	180	188	9	R	Nterm	2,3
LBR	Q14739	PLILKPFGNSISR	0.0663274129231759	0.0966502891913944	T	Y	119	131	13	R	Nterm	3
CLPP	Q16740	PLIPIVVEQTGR	-0.258638381958008	0.958523893208228	L	G	57	68	12	R	Nterm	2
CLPP	Q16740	PLIPIVVEQTGRGER	-1.76421546936035	0.403890888371523	L	A	57	71	15	R	Nterm	3
CAT	P04040	PLIPVGK	0.326407114664715	0.244379645747206	Y	L	309	315	7	K	Nterm	2
PABPC1	P11940	PLIQAMHPTLAGK	-0.263165156046547	0.143664120286082	F	I	568	580	13	K	Nterm	2,3
FASN	P49327	PLISPLIK	-1.05916913350423	0.838200258394037	T	W	828	835	8	K	Nterm	2
ERAP1	Q9NZ08-2	PLITITVR	0.115421930948894	0.073282143241341	F	G	531	538	8	R	Nterm	2
HP1BP3	Q5SSJ5	PLIVGAQLIHADK	-0.350243886311848	1.14466440851109	L	L	17	29	13	K	Nterm	3
PGD	P52209	PLLDTGDIIIDGGNSEYRDTTRR	0.722073237101235	0.280605794431707	V	C	90	112	23	R	Nterm	3,4
MX1	P20591	PLLENQIK	2.54856173197429	1.24910953600013	L	E	340	347	8	K	Nterm	2
AMFR	Q9UKV5	PLLFLER	0.18180211385091	0.421584414044748	M	F	2	8	7	R	Nterm	2
PTPRC	P08575-10	PLLIHCR	0.264020919799805	2.11966223133091	T	D	1051	1057	7	R	Nterm	2	6C(57.0215)
NNT	Q13423	PLLIPGR	-0.562920888264973	2.77316195404312	A	H	771	777	7	R	Nterm	2
CORO1A	P31146	PLLISLK	-0.329060872395832	0.801123351223068	G	D	387	393	7	K	Nterm	2
MPDU1	O75352-2	PLLLPEK	-1.01281420389811	0.804878407069203	V	C	15	21	7	K	Nterm	2
CORO1B	Q9BR76	PLLLSLR	0.839723587036133	1.73424069287232	D	E	387	393	7	R	Nterm	2
PRKDC	P78527	PLLPGNR	-0.084442138671875	0.447228386069694	V	S	1196	1202	7	R	Nterm	2
EPHX1	P07099	PLLTDPK	-0.78197733561198	1.62275757648593	I	N	162	168	7	K	Nterm	2
TLN1	Q9Y490	PLLVQGVR	0.600231806437176	2.23269718801531	I	G	964	971	8	R	Nterm	2
LAMP2	P13473	PLNDLFR	-0.360359191894531	0.299319348763118	I	C	146	152	7	R	Nterm	2
SERPINC1	P01008	PLNTIIFMGR	-1.93066088358561	0.716639803370689	V	V	448	457	10	R	Nterm	2
VIM	P08670	PLPNFSSLNLR	1.30531946818034	0.567164041543632	L	E	414	424	11	R	Nterm	2
PQBP1	O60828-2	PLPVALQTR	0.160302480061848	0.248144742615318	M	L	2	10	9	R	Nterm	2
MPIG6B	O95866-2	PLQPFVGR	0.567665735880535	0.51786454984197	P	L	76	83	8	R	Nterm	2
BCS1L	Q9Y276	PLSDFILALK	-1.03729438781738	1.36915957797174	M	D	2	11	10	K	Nterm	2
NDUFS3	O75489	PLSGYVELR	-0.75902493794759	0.286644762346683	F	Y	203	211	9	R	Nterm	2
EIF2S3	P41091	PLSHEVISR	-0.207777659098308	0.72009715910101	T	Q	30	38	9	R	Nterm	2
CES1	P23141-3	PLVCIAK	-3.19053268432617	1.09132709037889	Y	E	386	392	7	K	Nterm	2	4C(57.0215)
VIM	P08670	PLVDTHSK	-0.644605000813801	0.217084668658883	L	R	432	439	8	K	Nterm	2
RBM26	Q5T8P6-2	PLVQQPILPVVK	-0.00172042846679688	0.00432191873561074	Q	Q	622	633	12	K	Nterm	2
PYGB	P11216	PLVSDEVFIRDVAK	-1.07798639933268	0.478376555067402	L	V	524	537	14	K	Nterm	3
DPYSL2	Q16555	PLVVISQGK	-0.780378341674805	1.29193065380678	S	I	443	451	9	K	Nterm	2
DDB1	Q16531	PLYESPRK	0.0375868479410784	0.205996623269416	V	I	716	723	8	K	Nterm	2
IDH1	O75874	PLYLSTK	-0.150341033935547	0.562056583271657	W	N	206	212	7	K	Nterm	2
USP14	P54578	PLYSVTVK	-0.0393466949462891	0.312382864529764	M	W	2	9	8	K	Nterm	2
RPS15	P62841	PMEKPEVVK	-0.949334462483726	0.584870220887587	P	T	69	77	9	K	Nterm	2
MIF	P14174	PMFIVNTNVPR	0.162759145100907	1.29098380473761	M	A	2	12	11	R	Nterm	2
GSTM2	P28161	PMTLGYWNIR	0.596083323160808	0.927263909368328	M	G	2	11	10	R	Nterm	2
HPRT1	P00492	PMTVDFIR	-0.583088556925453	0.296827509871114	I	L	94	101	8	R	Nterm	2
MIF	P14174	PMFIVNTNVPR	-0.261670430501301	0.91739925598604	M	A	2	12	11	R	Nterm	2	2M(15.9949)
EIF3M	Q7L2H7	PNAFLFDHLLTLKPVK	0.0218442281087228	0.0162967048273844	D	F	215	230	16	K	Nterm	4
ARL8B	Q9NVJ2	PNALDEK	0.0230782826741525	0.0436413144251145	L	Q	135	141	7	K	Nterm	2
RPL19	P84098	PNETNEIANANSR	-1.64557139078776	0.365553732742347	D	Q	26	38	13	R	Nterm	2
VIM	P08670	PNFSSLNLR	0.446461995442707	0.725393518664715	L	E	416	424	9	R	Nterm	2
CES1	P23141-3	PNGEGLPHWPEYNQK	-2.1134827931722	0.822575229808409	N	E	508	522	15	K	Nterm	2,3
PTPRE	P23469-2	PNGILEEQEQQR	0.625807444254558	1.07095041629743	M	V	29	40	12	R	Nterm	2
H2AC18	Q6FI13	PNIQAVLLPK	0.129442850748699	0.269162934791081	L	K	110	119	10	K	Nterm	2
ATP5F1B	P06576	PNIVGSEHYDVAR	0.22447395324707	0.853960099113918	D	G	410	422	13	R	Nterm	2,3
PDIA3	P30101	PNIVIAK	0.329954147338867	0.557093357035075	D	M	427	433	7	K	Nterm	2
CYCS	P99999	PNLHGLFGR	0.921364466349285	0.308285411263155	G	K	31	39	9	R	Nterm	2
RPS10	P46783	PNLHVMK	1.93384552001953	0.434062970226525	V	A	41	47	7	K	Nterm	2
EDF1	O60869	PNNQVLGK	1.56044069925944	0.386661884673267	I	I	116	123	8	K	Nterm	2
WARS1	P23381	PNSEPASLLELFNSIATQGELVR	0.298113505045574	0.554525030522419	M	S	2	24	23	R	Nterm	2,3
PLEC	Q15149	PNTHENLTYR	0.614395141601563	0.524240347572228	D	Q	3652	3661	10	R	Nterm	3
LCP1	P13796	PNTNDLFNAVGDGIVLCK	0.931684494018555	0.619968086948016	N	M	148	165	18	K	Nterm	2	17C(57.0215)
FLNA	P21333	PNVDEHSVMTYLSQFPK	0.144010543823242	0.313676775568817	D	A	250	266	17	K	Nterm	3
CS	O75390	PNVLLEQGK	-2.01741091410319	0.380624739068698	V	A	385	393	9	K	Nterm	2
EIF3L	Q9Y262	PNYDNVHPNYHK	0.113940556844074	0.0706507565944681	V	E	426	437	12	K	Nterm	3
HEBP1	Q9NRV9	PPAPSDK	-0.303571701049805	2.48666502153662	D	S	112	118	7	K	Nterm	2
PARP1	P09874	PPEAPVTGYMFGK	1.26020431518555	0.384280942722834	A	G	881	893	13	K	Nterm	2
APOB	P04114	PPETEEAK	-2.59529113769531	2.32201086018456	V	Q	167	174	8	K	Nterm	2
HLA-DPA1	P20036	PPEVTVFPK	0.448705037434898	1.59670946639226	D	E	117	125	9	K	Nterm	2
PDIA4	P13667	PPIPVAK	0.569933573404949	1.18288078314477	D	I	113	119	7	K	Nterm	2
HMGN2	P05204	PPKPEPK	-1.16484196980794	0.637353755066402	A	P	34	40	7	K	Nterm	2
HMGN2	P05204	PPKPEPKPK	-0.779026031494141	1.17966319451717	A	K	34	42	9	K	Nterm	2
TICAM2	Q86XR7-2	PPLFPSENR	-0.0114936828613281	0.0244845049205122	D	V	132	140	9	R	Nterm	2
WIPF1	O43516-3	PPLPPLPR	0.402620315551758	0.147656999494027	A	P	496	503	8	R	Nterm	2
EEF1A1	P68104	PPMEAAGFTAQVIILNHPGQISAGYAPVLDCHTAHIACK	1.51166343688965	0.889169081957416	D	F	333	371	39	K	Nterm	4,5,6	31C(57.0215),38C(57.0215)
RPS15	P62841	PPMEKPEVVK	0.678803761800129	1.57435930183424	A	T	68	77	10	K	Nterm	2,3
LARP1	Q6PKG0	PPMGEEGNHK	0.612615585327148	2.03491887739112	D	R	1028	1037	10	K	Nterm	3
EEF1A1	P68104	PPMEAAGFTAQVIILNHPGQISAGYAPVLDCHTAHIACK	1.24208577473959	0.551699644008372	D	F	333	371	39	K	Nterm	5	31C(57.0215),38C(57.0215),3M(15.9949)
ELMO1	Q92556	PPPADIVK	-1.29993693033854	0.53135929915392	M	V	2	9	8	K	Nterm	2
CLNS1A	P54105	PPPGPAEGLLR	-0.200223286946617	0.942324157725851	F	Q	8	18	11	R	Nterm	2
PSME2	Q9UL46	PPPKDDEMETDKQEK	0.943279902140301	0.736471064600792	D	K	71	85	15	K	Nterm	3,4
RNPS1	Q15287-2	PPPPMWR	1.60913213094076	1.06805951586062	L	R	235	241	7	R	Nterm	2
IRGQ	Q8WZA9	PPPQGDVTALFLGPPGLGK	1.66995175679525	0.77526031889318	M	S	2	20	19	K	Nterm	2,3
CES1	P23141-3	PPQPAEPWSFVK	-1.23491287231445	0.720296820245541	T	N	67	78	12	K	Nterm	2
PTPRC	P08575-10	PPSEPSPLEAEFQR	0.735778172810871	1.72537826794867	D	L	824	837	14	R	Nterm	2
TLN1	Q9Y490	PPSWSVLAGHSR	0.325337727864582	2.82584078985692	D	T	1627	1638	12	R	Nterm	3
TPI1	P60174-3	PPTAYIDFAR	0.137554168701172	0.114411627633955	A	Q	81	90	10	R	Nterm	2
LAD1	O00515	PPTVASR	0.458669026692711	0.657456828979259	D	L	329	335	7	R	Nterm	2
TUBA1C	Q9BQE3	PPTVVPGGDLAK	-0.436471939086914	1.3036529305355	Q	V	359	370	12	K	Nterm	2
VDAC1	P21796	PPTYADLGK	0.389176686604817	0.0887621438721735	V	S	4	12	9	K	Nterm	2
PDIA3	P30101	PPVIQEEKPK	0.385954538981121	0.417633224402101	N	K	487	496	10	K	Nterm	2
IGHG1	P01857-1	PPVLDSDGSFFLYSK	-0.345882415771484	0.195735598752837	T	L	278	292	15	K	Nterm	2
H1-5	P16401	PPVSELITK	0.789975484212238	0.470214682571022	G	A	41	49	9	K	Nterm	2
GSTP1	P09211	PPYTVVYFPVR	0.367347717285156	1.98069555539462	M	G	2	12	11	R	Nterm	2
FLNA	P21333	PQDFHPDRVK	0.364901224772133	1.21521577549429	A	A	667	676	10	K	Nterm	2,3
HMOX1	P09601	PQDLSEALK	0.861878712972008	0.355248076977107	M	E	10	18	9	K	Nterm	2
HLA-DQA1	P01909	PQFALTNIAVLK	1.39205741882324	2.35821966692108	D	H	81	92	12	K	Nterm	2
RAC2	P15153	PQGLALAK	-0.0621649424235038	0.148225832755899	Y	E	140	147	8	K	Nterm	2
HDLBP	Q00341	PQGVQQAK	0.540891011555988	3.05526151079686	D	R	487	494	8	K	Nterm	2
RPL6	Q02878	PQLQGYLR	-0.0622145334879569	0.0866287631849059	I	S	265	272	8	R	Nterm	2
NUCB1	Q02818	PQNQHTFEAR	0.416952768961586	0.390744515770233	D	D	143	152	10	R	Nterm	3
CAPZA1	P52907	PQPEEADGGLK	0.702009836832683	1.69267970823408	D	S	108	118	11	K	Nterm	2
APMAP	Q9HDC9	PQPLSFKEPPLLLGVLHPNTK	0.894014994303383	0.456072250366035	D	L	67	87	21	K	Nterm	4
TPI1	P60174-3	PQQAQEVHEK	-0.231450398763023	0.179001656973001	T	L	216	225	10	K	Nterm	2
MAPRE1	Q15691	PQRPISTQR	0.610928853352863	1.11571351677421	A	T	160	168	9	R	Nterm	2
EFHD2	Q96C19	PQTHLGLK	-0.691335042317707	0.229999804120603	A	N	127	134	8	K	Nterm	2
GCA	P28676	PQTLTTIVK	-1.1377436319987	1.85368887673818	S	R	157	165	9	K	Nterm	2
RNF213	Q63HN8-4	PQVDESR	-0.571660995483398	0.464092609601053	D	V	2077	2083	7	R	Nterm	2
HLA-DRB3	P79483	PQVTVYPAK	3.87188975016276	2.74377232397377	H	T	126	134	9	K	Nterm	2
SRP9	P49458	PQYQTWEEFSR	0.222063700358074	0.954156996743779	M	A	2	12	11	R	Nterm	2
SRSF3	P84103-2	PRDAADAVR	-0.136657079060871	0.132963990796581	D	E	56	64	9	R	Nterm	2
SRSF7	Q16629-4	PRDAEDAVR	0.992056528727211	1.07373142833108	D	G	57	65	9	R	Nterm	2
RPL13	P26373	PRPASGPIRPIVR	0.141688664754234	1.44203478956313	A	C	48	60	13	R	Nterm	3
UNC13D	Q70J99	PRTETYPDR	-0.186543146769207	0.404232467739973	E	G	265	273	9	R	Nterm	3
MRPS6	P82932	PRYELALILK	0.591005961100262	0.256365897490702	M	A	2	11	10	K	Nterm	3
GAPDH	P04406	PSADAPMFVMGVNHEK	0.106757481892902	0.327517674256549	A	Y	124	139	16	K	Nterm	2,3
GAPDH	P04406	PSADAPMFVMGVNHEK	-0.0222396850585938	0.0164443748267021	A	Y	124	139	16	K	Nterm	3	10M(15.9949)
PSMD4	P55036	PSADPELALALR	0.594732920328774	1.8480264710758	D	V	210	221	12	R	Nterm	2
HLA-DPA1	P20036	PSAEDFYDCRVEHWGLDQPLLK	1.28747240702311	1.20611622491678	V	H	186	207	22	K	Nterm	4	9C(57.0215)
RPLP0	P05388	PSAFVAAAPVAAATTAAPAAAAAPAK	0.65875752766927	0.937957537198563	D	V	272	297	26	K	Nterm	3
RPL12	P30050	PSASALIIK	0.725607554117836	0.445953990290026	V	A	75	83	9	K	Nterm	2
CSTB	P04080	PSATQPATAETQHIADQVR	-0.298869450887043	0.210825551093482	A	S	6	24	19	R	Nterm	2
DDX3X	O00571	PSDIEEYVHR	-0.243927637736	0.317984590668848	L	I	519	528	10	R	Nterm	2
FLNA	P21333	PSEAGLHEMDIR	0.242561340332031	0.782112465126964	A	Y	1834	1845	12	R	Nterm	2,3
VASP	P50552	PSEHIER	0.00905418395996094	0.0103728967364828	G	R	148	154	7	R	Nterm	2
VASP	P50552	PSEHIERR	-1.27600034077962	0.848069467497901	G	V	148	155	8	R	Nterm	2
TLN1	Q9Y490	PSELRDEH	0.237924575805664	2.0207863948665	L	-	2534	2541	8	H	Nterm	2
KHDRBS1	Q07666	PSFTHAMQLLTAEIEK	0.199867884318031	0.161987747936878	D	I	116	131	16	K	Nterm	3
ENO1	P06733	PSGASTGIYEALELRDNDK	0.295320510864258	0.21268198201182	V	T	36	54	19	K	Nterm	2,3
APEX1	P27695	PSGKPATLK	-1.06012217203776	1.60446109047394	S	I	55	63	9	K	Nterm	2
SPATS2L	Q9NUQ6-3	PSHQTMPANK	0.00112406412760535	0.000387860827359379	D	Q	447	456	10	K	Nterm	3
ATP5PO	P48047	PSILGGMIVR	-2.00301424662272	2.84058846299122	D	I	179	188	10	R	Nterm	2
PHB1	P35232	PSITTEILK	-0.566563924153648	2.47102612206875	L	S	120	128	9	K	Nterm	2
ACTB	P60709	PSIVGRPR	0.301022847493492	3.28397658045157	F	H	32	39	8	R	Nterm	2
ACTB	P60709	PSIVHRK	0.584170023600265	2.36854148969588	G	C	367	373	7	K	Nterm	2
PHB2	Q99623	PSIVNEVLK	-0.78912862141927	1.02280124355005	L	S	134	142	9	K	Nterm	2
APOB	P04114	PSLELPVLHVPR	-2.88838259379069	2.49322963548161	L	N	3300	3311	12	R	Nterm	3
DDOST	P39656-3	PSLSLIK	-0.0283336639404297	0.114002178929523	D	Y	82	88	7	K	Nterm	2
UBA1	P22314-2	PSPDKLPGFK	2.35500335693359	3.07168852242491	L	M	794	803	10	K	Nterm	2
SQSTM1	Q13501	PSPFGHLSEGFSHSR	-0.740086873372398	0.403563997948041	F	W	169	183	15	R	Nterm	2,3
SQSTM1	Q13501	PSQEGPTGLK	-0.985857009887695	0.697975545610649	D	E	369	378	10	K	Nterm	2
RPS6KA3	P51812	PSQFELLK	-0.514605204264324	0.369850665769461	D	V	65	72	8	K	Nterm	2
RPS13	P62277	PSQIGVILR	-0.22334098815918	0.169408048363303	T	D	47	55	9	R	Nterm	2
S100A10	P60903	PSQMEHAMETM	-0.268801371256508	0.517278881191097	M	M	2	12	11	M	Nterm	2
S100A10	P60903	PSQMEHAMETMMFTFHK	0.216779708862305	0.322338461710038	M	F	2	18	17	K	Nterm	2,4
S100A10	P60903	PSQMEHAMETMMFTFHK	-0.45771090189616	1.73089872663063	M	F	2	18	17	K	Nterm	4	12M(15.9949)
S100A10	P60903	PSQMEHAMETMMFTFHK	-0.870278040568035	0.630228585666782	M	F	2	18	17	K	Nterm	4	4M(15.9949)
CD74	P04233	PSSGLGVTK	0.797033945719399	3.80665972261062	D	Q	280	288	9	K	Nterm	2
LIG3	P49916-3	PSSPTPK	0.50834528605143	1.73918691104706	A	R	153	159	7	K	Nterm	2
HLA-DRA	P01903	PSTEDVYDCR	1.46947415669759	0.668813216979442	L	V	180	189	10	R	Nterm	2	9C(57.0215)
HLA-DRA	P01903	PSTEDVYDCRVEHWGLDEPLLK	0.965993245442707	0.932977236638066	L	H	180	201	22	K	Nterm	3,4	9C(57.0215)
EVL	Q9UI08-2	PSTSPSPGTR	-1.51268450419108	3.26324164786707	D	A	303	312	10	R	Nterm	2
SQSTM1	Q13501	PSVNFLK	-0.0930118560791016	0.346896615227513	D	N	232	238	7	K	Nterm	2
MTHFD1	P11586	PSVNGVR	0.0782184600830078	0.188656228568075	V	R	481	487	7	R	Nterm	2
MTHFD1	P11586	PSVNGVRR	0.0582383473714181	0.154717557605738	V	F	481	488	8	R	Nterm	2
AK2	P54819-2	PSVPAAEPEYPK	0.0348612467447893	0.16440175727924	A	G	3	14	12	K	Nterm	2
PFN1	P07737	PSVWAAVPGK	0.319695154825848	1.71923679171833	S	T	29	38	10	K	Nterm	2
HSPA8	P11142	PSYVAFTDTER	0.463700612386067	0.859346482984962	T	L	39	49	11	R	Nterm	2
HSPA5	P11021	PSYVAFTPEGER	1.89077186584473	0.981724539456623	T	L	63	74	12	R	Nterm	2
FIG4	Q92562	PTAAAPIISSVQK	0.580556233723957	0.606671655450869	M	L	2	14	13	K	Nterm	2
PKM	P14618	PTEATAVGAVEASFK	0.0751253763834647	0.0615506265817373	D	C	408	422	15	K	Nterm	2
AHNAK	Q09666	PTFSTPGAK	-0.0445079803466797	0.0193045051124275	M	G	634	642	9	K	Nterm	2
EIF3G	O75821	PTGDFDSKPSWADQVEEEGEDDK	0.953170776367188	0.385935063111516	M	C	2	24	23	K	Nterm	3
MTHFD1	P11586	PTGFILPIR	-0.268252690633137	0.210402123002757	V	D	881	889	9	R	Nterm	2
MTHFD1	P11586	PTGFILPIRDIR	0.0780480702718087	0.124835753138457	V	A	881	892	12	R	Nterm	3
DECR1	Q16698-2	PTGTFEK	-0.727956771850586	0.222295245764547	D	E	245	251	7	K	Nterm	2
TUBB	P07437	PTGTYHGDSDLQLDR	0.451228459676109	0.176532629435235	D	I	32	46	15	R	Nterm	3
TUBB4B	P68371	PTGTYHGDSDLQLER	0.283023834228516	0.697558518076303	D	I	32	46	15	R	Nterm	3
FLNA	P21333	PTHDASK	-0.806794484456379	2.25102402261297	L	V	1541	1547	7	K	Nterm	2
RPN2	P04844	PTHYLTK	-3.45408058166504	0.670551848443987	T	H	25	31	7	K	Nterm	2
KRAS	P01116-2	PTIEDSYRK	0.169734954833984	0.875353806634501	D	Q	34	42	9	K	Nterm	2,3
PDIA3	P30101	PTIYFSPANKK	0.00498898824055871	0.0155308405069668	F	L	451	461	11	K	Nterm	2,3
TXNDC9	O14530-2	PTLALLK	-0.320226669311523	0.768872040208441	I	D	144	150	7	K	Nterm	2
HNRNPK	P61978-3	PTLEEYQHYK	0.171040852864582	0.589723217100657	I	G	106	115	10	K	Nterm	2
TXNDC5	Q8NBS9-2	PTLLLFR	0.550075531005859	0.537973589189024	Y	G	289	295	7	R	Nterm	2
TXNDC5	Q8NBS9-2	PTLLWFR	-0.394719441731773	0.235555526808939	Y	D	155	161	7	R	Nterm	2
CAP1	Q01518-2	PTLSLNK	0.110099792480469	0.484981207356944	V	T	405	411	7	K	Nterm	2
TXNRD1	Q16881-3	PTPLGTR	-0.838307062784828	1.67609817806306	T	W	145	151	7	R	Nterm	2
RPS3	P23396	PTRTEIIILATR	0.307286580403645	0.662399038555886	T	T	43	54	12	R	Nterm	2
ITGB2	P05107	PTSLAETQEDHNGGQK	0.681645075480141	1.1511029955197	D	Q	81	96	16	K	Nterm	3
TIPRL	O75663	PTTDHIDTEK	0.201354344685875	0.377700457298582	V	L	131	140	10	K	Nterm	2
VPS35	Q96QK1	PTTQQSPQDEQEK	-0.72313626607259	0.560675499057632	M	L	2	14	13	K	Nterm	2
API5	Q9BZZ5-2	PTVEELYR	-0.0553792317708321	0.452204391863183	M	N	2	9	8	R	Nterm	2
ENO1	P06733	PTVEVDLFTSK	1.82984670003255	0.769890182808858	N	G	18	28	11	K	Nterm	2
TUBA1C	Q9BQE3	PTVIDEVR	-0.467016855875649	0.203805504670097	E	T	72	79	8	R	Nterm	2
CD2BP2	O95400	PVAGSGGPGSR	-0.3355712890625	0.242314647835459	D	F	30	40	11	R	Nterm	2
ROMO1	P60602-2	PVAVGPYGQSQPSCFDR	-0.23962910970052	0.513683039698369	M	V	2	18	17	R	Nterm	2	14C(57.0215)
APMAP	Q9HDC9	PVCGRPLGIR	0.141171137491863	0.197230686510657	E	A	147	156	10	R	Nterm	3	3C(57.0215)
SACM1L	Q9NTJ5	PVFWSQRPNLK	-2.06898816426595	0.656169104721606	I	Y	261	271	11	K	Nterm	2
ENO1	P06733	PVGAANFR	-0.83635139465332	0.459380304397912	L	E	172	179	8	R	Nterm	2
ATP5F1A	P25705	PVGEELLGR	-0.292725880940754	1.36242693789158	V	V	141	149	9	R	Nterm	2
PSMB1	P20618	PVGSYQR	1.63600730895996	1.36545079675003	D	D	154	160	7	R	Nterm	2
EEF1B2	P24534	PVGYGIK	0.0203119913736991	0.038904621177267	V	K	179	185	7	K	Nterm	2
EEF1B2	P24534	PVGYGIKK	0.167070388793945	0.583346537884073	V	L	179	186	8	K	Nterm	2
EEF1D	P29692	PVGYGIR	0.00756708780924598	0.0200051408851875	V	K	235	241	7	R	Nterm	2
EEF1D	P29692	PVGYGIRK	0.353151957194008	1.62386331833536	V	L	235	242	8	K	Nterm	2
FLNA	P21333	PVHDVTDASK	0.419462839762371	2.25239876435082	V	V	1441	1450	10	K	Nterm	2
IMPDH2	P12268	PVIADGGIQNVGHIAK	1.69712829589844	1.35223843003435	V	A	360	375	16	K	Nterm	3
PHB1	P35232	PVITGSK	0.297658920288086	0.437224199147975	V	D	77	83	7	K	Nterm	2
EEF2	P13639	PVLGTVGFGSGLHGWAFTLK	0.37310473124186	0.497445095865542	D	Q	207	226	20	K	Nterm	3
ACTB	P60709	PVLLTEAPLNPK	0.74896240234375	3.66244329629218	H	A	102	113	12	K	Nterm	2
CTNND1	O60716-2	PVLVGLLDHPKK	-1.08412742614746	0.583229357793234	I	E	411	422	12	K	Nterm	3
TNPO1	Q92973-2	PVLVNGMK	-0.938866297403973	0.835467250162477	I	Y	302	309	8	K	Nterm	2
RPS3	P23396	PVNYYVDTAVR	-0.0824394226074219	0.0411288021666095	D	H	163	173	11	R	Nterm	2
ENO1	P06733	PVPAFNVINGGSHAGNK	1.70119539896647	0.416736788668409	L	L	146	162	17	K	Nterm	2
SKP1	P63208	PVPLPNVNAAILK	0.0420347849527971	0.157509840476418	D	K	44	56	13	K	Nterm	2
KYNU	Q16719	PVPLYNSFHDVYK	-1.03349367777507	2.56228075544183	A	F	437	449	13	K	Nterm	2,3
ATP5PB	P24539	PVPPLPEYGGK	-0.274206797281899	1.03857851195236	V	V	43	53	11	K	Nterm	2
WIPF1	O43516-3	PVPPPPAPPPPPTFALANTEKPTLNK	0.721101760864258	1.99347771290435	M	T	2	27	26	K	Nterm	3,4
H1-5	P16401	PVSELITK	3.87903912862142	4.80756380334197	P	A	42	49	8	K	Nterm	2
SHTN1	A0MZ66-3	PVSTHEPQTK	0.102554957071941	0.0897311828555507	D	D	584	593	10	K	Nterm	3
IARS1	P41252	PVSVQDK	0.399984995524086	1.60990376719687	D	D	790	796	7	K	Nterm	2
PTBP1	P26599-2	PVTLDVLHQIFSK	0.0986073811848982	0.0665404671672559	Y	F	194	206	13	K	Nterm	3
ALDH3A2	P51648-2	PVTLELGGK	-0.130393346150715	1.09670402899151	T	S	203	211	9	K	Nterm	2
ZYX	Q15942	PVVAPKPK	0.618673324584961	0.93835442406509	G	V	28	35	8	K	Nterm	2
NMT1	P30419-2	PVVHQLLTR	0.921669006347656	0.243981015142026	I	Y	267	275	9	R	Nterm	2,3
HSPA1A	P0DMV8	PVVQSDMK	1.61028353373209	0.943955126962532	D	H	81	88	8	K	Nterm	2
HMOX1	P09601	PVYFPEELHRK	-0.31389045715332	0.295536839813814	A	A	76	86	11	K	Nterm	3
HLA-A	P04439	PWIEQEGPEYWDQETR	1.0869509379069	1.89510174750339	A	N	74	89	16	R	Nterm	2
ACTN4	O43707	PWLEDRVPQK	-0.928882598876953	0.290184210159636	I	T	314	323	10	K	Nterm	2,3
CDC37	Q16543	PWNVDTLSK	-0.0810648600260429	0.112321726008123	M	D	113	121	9	K	Nterm	2
PTPN6	P29350-3	PWTFLVR	-0.0413856506347656	0.169725315513313	E	E	132	138	7	R	Nterm	2
SLC17A5	Q9NRA2	PWVPILK	-1.53114763895671	2.6378694441775	V	S	281	287	7	K	Nterm	2
CFL1	P23528	PYATFVK	0.406454086303711	2.5321401257572	D	M	67	73	7	K	Nterm	2
SFPQ	P23246	PYGSGGQK	0.494061152140301	2.32351602688604	D	F	623	630	8	K	Nterm	2
CLTC	Q00610-2	PYITNVLQNPDLALR	0.357072830200195	0.339876753735823	I	M	336	350	15	R	Nterm	2
SND1	Q7KZF4	PYMFEAR	0.50481669108073	0.901701462001371	I	E	397	403	7	R	Nterm	2
RBM25	P49756	PYPLITK	0.33371861775716	0.258487170604613	I	E	255	261	7	K	Nterm	2
ALDOA	P04075-2	PYQYPALTPEQK	-1.06464195251464	0.312448701944168	M	K	56	67	12	K	Nterm	2
ALDOA	P04075-2	PYQYPALTPEQKK	-0.101999282836914	2.22303353510331	M	E	56	68	13	K	Nterm	2,3
PTPN23	Q9H3S7	QAGAISITSK	0.233047485351563	0.160306288529573	G	A	479	488	10	K	Nterm	2
ARPC2	O15144	QAHGADELLK	-0.157268524169922	0.122144381846477	L	R	68	77	10	K	Nterm	2
LMNB1	P20700	QALHEMR	0.0102227528889962	0.0795171215932682	A	E	244	250	7	R	Nterm	2
WDR1	O75083	QCLTVHK	-2.98813501993815	1.15591217346678	I	N	324	330	7	K	Nterm	2	2C(57.0215)
SLC25A24	Q6NUK1	QDAEQPTRYETLFQALDR	-0.865264256795246	0.644734596176292	C	N	16	33	18	R	Nterm	3
MSN	P26038	QELEEQTRR	0.244714101155598	0.163343644557332	Q	A	363	371	9	R	Nterm	2
ACTB	P60709	QEMATAASSSSLEK	1.7579657236735	2.09252267715518	E	S	225	238	14	K	Nterm	2	3M(15.9949)
H2AC18	Q6FI13	QGGVLPNIQAVLLPK	-3.00094731648763	2.26639176932333	A	K	105	119	15	K	Nterm	2
H4C1	P62805	QGITKPAIR	-0.00573603312174242	0.032252081398919	I	R	28	36	9	R	Nterm	2
H4C1	P62805	QGITKPAIRR	0.292802810668945	0.876492886379536	I	L	28	37	10	R	Nterm	2,3
AHNAK	Q09666	QGPSLESGDHGK	4.11897087097168	1.00683316712041	V	I	292	303	12	K	Nterm	2
SAMHD1	Q9Y3Z3	QIHVDTMK	1.78903325398763	0.913008631070006	V	V	109	116	8	K	Nterm	2
PPP2R1A	P30153	QILPCIK	-0.227823257446289	1.0873459227961	S	E	325	331	7	K	Nterm	2	5C(57.0215)
INSC	Q1MX18-2	QLLELALTR	-1.10670979817709	0.308411636336297	G	E	182	190	9	R	Nterm	2
CES1	P23141-3	QLLSELFTNRK	-0.335425694783531	0.4206099531762	G	E	95	105	11	K	Nterm	3
IFI30	P13284	QLMHANAQR	1.14574940999349	3.47109311492933	M	T	186	194	9	R	Nterm	2
COG2	Q14746-2	QLPELLEIIK	0.00164985656738281	0.00405399978844468	E	P	526	535	10	K	Nterm	2
SART3	Q15020-4	QLSLLPR	1.01762262980143	0.25214008934199	T	A	876	882	7	R	Nterm	2
YWHAB	P31946-2	QPTHPIR	0.0768121083577462	0.148789809299375	M	L	161	167	7	R	Nterm	2
ACTB	P60709	QQMWISK	1.25350570678711	0.587269715376412	F	Q	353	359	7	K	Nterm	2
HNRNPA1	P09651-2	QRPGAHLTVK	0.0650100708007813	0.143262427071608	S	K	96	105	10	K	Nterm	3
FLNA	P21333	QSGTTNKPNK	-0.0714619954427071	0.111148446125495	I	F	1366	1375	10	K	Nterm	2
ATP7A	Q04656-2	QSIEGVISK	4.15160369873047	0.964563161931642	V	K	407	415	9	K	Nterm	2
ETFA	P13804	QSTLVIAEHANDSLAPITLNTITAATR	0.0617987314860038	0.10316288134632	F	L	20	46	27	R	Nterm	3
ZC3H14	Q6PJT7-5	QTRDLVQPDK	0.139811833699543	0.411715553178397	M	P	478	487	10	K	Nterm	2
HECTD1	Q9ULT8	QVAKTLLR	-5.96614265441895	3.39874363864867	P	H	441	448	8	R	Nterm	2
HSPA8	P11142	QVEYKGETK	-0.0481630961100237	0.081040318040534	V	S	104	112	9	K	Nterm	2
VIM	P08670	QVINETSQHHDDLE	-1.61843808492025	1.34517749366256	G	-	453	466	14	E	Nterm	3
LGALS3	P17931	QVLVEPDHFK	-1.0283940633138	1.29237621908409	I	V	201	210	10	K	Nterm	2
HSPA1A	P0DMV8	QVSYKGETK	1.0363597869873	1.59745423263914	V	A	104	112	9	K	Nterm	2
WBP11	Q9Y2W2	QYFDAVK	-0.389482498168945	0.580177692010109	S	N	123	129	7	K	Nterm	2
TUBB	P07437	QAGQCGNQIGAK	0.642587025960289	0.17264845842806	I	F	8	19	12	K	Nterm	2	1Q(-17.0265),5C(57.0215)
WDR1	O75083	QCLTVHK	0.41309928894043	1.01450653352517	I	N	324	330	7	K	Nterm	2	1Q(-17.0265),2C(57.0215)
SLC25A24	Q6NUK1	QDAEQPTRYETLFQALDR	0.466072082519531	0.487637530566343	C	N	16	33	18	R	Nterm	2,3	1Q(-17.0265)
FTH1	P02794	QDSEAAINR	-0.644205729166668	0.798219344537636	H	Q	15	23	9	R	Nterm	2	1Q(-17.0265)
LAIR1	Q6GTX8-2	QEEDLPRPSISAEPGTVIPLGSHVTFVCR	3.5402406056722	3.09920153527014	T	G	22	50	29	R	Nterm	3	1Q(-17.0265),28C(57.0215)
RPS2	P15880	QEFTDHLVK	-5.20775604248047	2.67997755693797	Y	T	267	275	9	K	Nterm	2	1Q(-17.0265)
CSN3	P02668	QEQNQEQPIRCEK	-0.0278669993082659	0.0806271290984618	A	D	22	34	13	K	Nterm	2	11C(57.0215),1Q(-17.0265)
DPP4	P27487	QERISLQWLR	-0.0312302907307966	0.083533777338942	T	R	308	317	10	R	Nterm	3	1Q(-17.0265)
ABLIM1	O14639-2	QGGFFLK	-0.128311157226563	0.691098979129356	A	N	74	80	7	K	Nterm	2	1Q(-17.0265)
H4C1	P62805	QGITKPAIR	-1.63053321838379	0.34532617863698	I	R	28	36	9	R	Nterm	2	1Q(-17.0265)
H4C1	P62805	QGITKPAIRR	0.250100453694664	0.0500906405719662	I	L	28	37	10	R	Nterm	2,3	1Q(-17.0265)
HLA-DOB	P13765	QGTDSPEDFVIQAK	1.32058334350586	2.25480521658658	T	A	25	38	14	K	Nterm	2	1Q(-17.0265)
ASAH1	Q13510	QHAPPWTEDCRK	-0.717845280965172	1.9723028913855	A	S	22	33	12	K	Nterm	2,3	10C(57.0215),1Q(-17.0265)
SHMT2	P34897-3	QHSNAAQTQTGEANR	-0.710084915161133	0.38881733333498	A	G	6	20	15	R	Nterm	2	1Q(-17.0265)
MYO7A	Q13402-2	QHSWIEQQVLEATPILEAFGNAK	1.31649525960286	0.843489571950756	G	T	181	203	23	K	Nterm	3	1Q(-17.0265)
GLA	P06280	QKPNYTEIR	-1.20099957784017	0.439910871973265	F	Q	212	220	9	R	Nterm	3	1Q(-17.0265)
H2AC18	Q6FI13	QLAIRNDEELNK	-1.09707450866699	0.870700086310162	L	L	85	96	12	K	Nterm	2	1Q(-17.0265)
CTSS	P25774	QLHKDPTLDHHWHLWK	-0.0838184356689453	0.256868157794917	A	K	17	32	16	K	Nterm	5	1Q(-17.0265)
STK3	Q13188-2	QLLQHPFIK	-1.71822992960612	0.371682404844517	T	N	299	307	9	K	Nterm	3	1Q(-17.0265)
CEACAM8	P31997	QLTIEAVPSNAAEGK	-1.8032341003418	1.87542592349401	A	E	35	49	15	K	Nterm	2	1Q(-17.0265)
YWHAH	Q04917	QMQPTHPIR	-0.0954729715983085	0.147810742276632	E	L	164	172	9	R	Nterm	3	1Q(-17.0265)
CCL2	P13500	QPDAINAPVTCCYNFTNRK	2.54466883341471	1.60656552738835	A	I	24	42	19	K	Nterm	2	11C(57.0215),12C(57.0215),1Q(-17.0265)
YWHAB	P31946-2	QPTHPIR	-0.106403986612957	0.131482138176905	M	L	161	167	7	R	Nterm	2	1Q(-17.0265)
LGALS3	P17931	QRGNDVAFHFNPR	-0.0433699289957694	0.190939972537728	F	F	150	162	13	R	Nterm	3	1Q(-17.0265)
PTPN6	P29350-3	QRLEGQRPENK	-2.04962476094564	2.30104898958901	H	G	263	273	11	K	Nterm	3	1Q(-17.0265)
HNRNPH1	P31943	QSTTGHCVHMR	-0.499548594156899	0.716095216972519	F	G	284	294	11	R	Nterm	3	1Q(-17.0265),7C(57.0215)
IGHV3-11	P01762	QVQLVESGGGLVKPGGSLR	-2.13698069254557	5.0811355037728	C	L	20	38	19	R	Nterm	2	1Q(-17.0265)
WARS1	P23381	RATGQRPHHFLR	0.652052561442055	2.10422082295511	E	R	122	133	12	R	Nterm	4
HLA-DPB1	P04440	RATPENYLFQGR	0.0787696838378906	0.469179558955703	G	Q	30	41	12	R	Nterm	2,3
VIM	P08670	RDGQVINETSQHHDDLE	-4.99844169616699	3.46867088090524	T	-	450	466	17	E	Nterm	2,3
SRSF1	Q07955	RDGTGVVEFVRK	-0.280789057413738	0.292725826698745	Y	E	154	165	12	K	Nterm	3
H4C1	P62805	RDNIQGITK	-3.44625409444173	1.4480668459241	L	P	24	32	9	K	Nterm	2
H4C1	P62805	RDNIQGITKPAIR	-2.57453791300456	1.20479263981827	L	R	24	36	13	R	Nterm	3,4
LUC7L2	Q9Y383	RDQDLASCDRDR	-0.935898462931316	1.71266589762959	F	S	341	352	12	R	Nterm	3	8C(57.0215)
RPS13	P62277	RDSHGVAQVR	1.40283075968425	1.68478884486787	L	F	55	64	10	R	Nterm	3
HLA-DQB1	P01920	RDSPEDFVYQFK	0.549137115478516	1.75188612216112	G	A	33	44	12	K	Nterm	2,3
RBMX	P38159	RDYGHSSSRDDYPSR	-2.78068733215332	3.08436587028661	Y	G	244	258	15	R	Nterm	3,4
NIPSNAP2	O75323	REDSWLK	-0.715301513671875	1.104958705516	S	S	41	47	7	K	Nterm	2
TUBB	P07437	REEYPDR	-0.162408828735352	0.225284241108084	I	I	156	162	7	R	Nterm	2
DSP	P15924	RESLLVK	-0.0962715148925781	0.26923368545785	E	I	1812	1818	7	K	Nterm	2
VIM	P08670	RETNLDSLPLVDTHSK	-0.0359338124593087	0.0158024765796815	L	R	424	439	16	K	Nterm	2,3,4
HLA-DQA1	P01909	RFDPQFALTNIAVLK	0.662157694498699	1.54013850451271	F	H	78	92	15	K	Nterm	2,3
PDIA4	P13667	RFDVSGYPTIK	0.261712392171219	1.5039739473944	S	I	131	141	11	K	Nterm	2,3
PSTPIP1	O43586-2	RFSGLLHGSPK	0.0576540629069022	0.14438891434598	S	T	291	301	11	K	Nterm	3
PSMB1	P20618	RFSPYVFNGGTILAIAGEDFAIVASDTR	0.0468915303548201	0.0790595453631603	L	L	29	56	28	R	Nterm	3
TAGLN2	P37802-2	RGPAYGLSR	2.24685414632161	2.56143607047465	N	E	25	33	9	R	Nterm	2
TCERG1	O14776-2	RGPPPPPR	-0.984989802042644	1.27543409690726	M	P	57	64	8	R	Nterm	2
ACTB	P60709	RGYSFTTTAER	0.29132906595866	0.644824321485887	E	E	196	206	11	R	Nterm	2
ACTB	P60709	RHQGVMVGMGQK	0.409844716389973	0.806951993499299	P	D	39	50	12	K	Nterm	3	6M(15.9949)
ACTB	P60709	RHQGVMVGMGQK	-0.508975982666016	1.06170925538515	P	D	39	50	12	K	Nterm	3	6M(15.9949),9M(15.9949)
MRPS9	P82933	RHTAFVIPK	-0.206700642903645	1.49443186878602	L	K	50	58	9	K	Nterm	3
HSPA8	P11142	RIINEPTAAAIAYGLDK	0.462278366088867	2.25171567328721	L	K	171	187	17	K	Nterm	2,3
GPNMB	Q14956-2	RIPDENCQINR	-2.21305020650228	3.02101126807012	S	Y	351	361	11	R	Nterm	2,3	7C(57.0215)
GMPPB	Q9Y5P6-2	RIQLQPTSIEK	0.0747203826904297	0.327862620359747	Q	E	185	195	11	K	Nterm	2
PIGQ	Q9BRB3-2	RLAAGVK	-1.33041572570801	1.68339924358571	Y	F	508	514	7	K	Nterm	2
ACTB	P60709	RLDLAGR	-4.51784896850586	1.14308467154461	L	D	177	183	7	R	Nterm	2
RPL36A	P83881	RLECVEPNCR	-3.89770762125651	3.53727857391942	L	S	69	78	10	R	Nterm	2	4C(57.0215),9C(57.0215)
VAMP7	P51809	RLELLIDK	-0.45514742533366	0.196389844743589	E	T	153	160	8	K	Nterm	2
VIM	P08670	RLGDLYEEEMRELR	0.447647730509438	0.290393806385664	S	R	145	158	14	R	Nterm	3
H2BC12	O60814	RLLLPGELAK	-4.07460912068685	5.97526629087366	V	H	100	109	10	K	Nterm	2
[truncated: 2,370 more rows]
