# Supplementary material for: Proteome and Secretome Profiling of the Melanoma-Induced Transition Toward Immune Incompetent Dendritic Cells Reveals Enhanced IDO1, Cathepsin, and Legumain Activity
Source: Mol Cell Proteomics. 2025 Aug 9;24(9):101048. doi: 10.1016/j.mcpro.2025.101048 (PMC12454896; doi:10.1016/j.mcpro.2025.101048)
Supplement: Supplemental Table S10 [file mmc4.xlsx]

## Sheet: Description
proteinGroups	Shows the proteinGroups table resulting from MaxQuant analysis for the proteomes. No further filtering or modifications were applied.
DEP_results	Shows the results after analysis with the DEP package. The 'ratio' column shows the log2 CM/Ctrl values. Significance threshold are set at p.adj < 0.05 & |FC| > 2
Used search database is the human Uniprot database with Accession #: UP000005640.

## Sheet: proteinGroups
Protein IDs	Majority protein IDs	Peptide counts (all)	Peptide counts (razor+unique)	Peptide counts (unique)	Protein names	Gene names	Fasta headers	Number of proteins	Peptides	Razor + unique peptides	Unique peptides	Peptides CM_1	Peptides CM_2	Peptides CM_3	Peptides Ctrl_1	Peptides Ctrl_2	Peptides Ctrl_3	Razor + unique peptides CM_1	Razor + unique peptides CM_2	Razor + unique peptides CM_3	Razor + unique peptides Ctrl_1	Razor + unique peptides Ctrl_2	Razor + unique peptides Ctrl_3	Unique peptides CM_1	Unique peptides CM_2	Unique peptides CM_3	Unique peptides Ctrl_1	Unique peptides Ctrl_2	Unique peptides Ctrl_3	Sequence coverage [%]	Unique + razor sequence coverage [%]	Unique sequence coverage [%]	Mol. weight [kDa]	Sequence length	Sequence lengths	Q-value	Score	Identification type CM_1	Identification type CM_2	Identification type CM_3	Identification type Ctrl_1	Identification type Ctrl_2	Identification type Ctrl_3	Sequence coverage CM_1 [%]	Sequence coverage CM_2 [%]	Sequence coverage CM_3 [%]	Sequence coverage Ctrl_1 [%]	Sequence coverage Ctrl_2 [%]	Sequence coverage Ctrl_3 [%]
D2Y6Y7;D3WYZ0;A0A098CMI8;A0A098CL94;A0A098CL77;A0A098CJX4;Q14XY3;A0A0D4WP22;A6ZHM2;K7WIJ6;A0A059QQB7;A0A075X6H8;A0A075X6V9;A6ZGJ0;G9LC49;A0A0Y0GJV2;X5CJR1;X5CIF1;X5CFG7;X5CDZ8;X5BZD6;X5BWE9;X5BW47;X5BSQ0;X5BSN2;X2CNL3;X2C587;W8DFC5;W8DBL0;W8D9J2;W8D8V4;W8D860;W8D5L5;W8D5F7;W8D2P9;W5VMK3;W0C8M5;W0C6Y6;W0C6A8;V9NAZ0;V9N8I7;V9N5U4;V9N4L5;V9M6K4;V9K6C5;V9K4I6;V9K052;V9JTU3;V9JF96;V9JB23;V5JTX2;V5JSZ5…	D2Y6Y7;D3WYZ0;A0A098CMI8;A0A098CL94;A0A098CL77;A0A098CJX4;Q14XY3;A0A0D4WP22;A6ZHM2;K7WIJ6;A0A059QQB7;A0A075X6H8;A0A075X6V9;A6ZGJ0;G9LC49;A0A0Y0GJV2;X5CJR1;X5CIF1;X5CFG7;X5CDZ8;X5BZD6;X5BWE9;X5BW47;X5BSQ0;X5BSN2;X2CNL3;X2C587;W8DFC5;W8DBL0;W8D9J2;W8D8V4;W8D860;W8D5L5;W8D5F7;W8D2P9;W5VMK3;W0C8M5;W0C6Y6;W0C6A8;V9NAZ0;V9N8I7;V9N5U4;V9N4L5;V9M6K4;V9K6C5;V9K4I6;V9K052;V9JTU3;V9JF96;V9JB23;V5JTX2;V5JSZ5…	1;1;1;1;1;1;1;1;1;1;1;1;1;1;1;1;1;1;1;1;1;1;1;1;1;1;1;1;1;1;1;1;1;1;1;1;1;1;1;1;1;1;1;1;1;1;1;1;1;1;1;1;1;1;1;1;1;1;1;1;1;1;1;1;1;1;1;1;1;1;1;1;1;1;1;1;1;1;1;1;1;1;1;1;1;1;1;1;1;1;1;1;1;1;1;1;1;1;1;1;1;1;1;1;1;1;1;1;1;1;1;1;1;1;1;1;1;1;1;1;1;1;1;1;1;1;1;1;1;1;1;1;1;1;1;1;1;1;1;1;1;1;1;1;1;1;1;1;1;1;1;1;1;1;1;1;1;1;1;1;1;1;1;1;1;1;1;1;1;1;1;1;1;1;1;1;1;1;1;1;1;1;1;1;1;1;1;1;1;1;1;1;1;1;1;1;1;1;1;1…	1;1;1;1;1;1;1;1;1;1;1;1;1;1;1;1;1;1;1;1;1;1;1;1;1;1;1;1;1;1;1;1;1;1;1;1;1;1;1;1;1;1;1;1;1;1;1;1;1;1;1;1;1;1;1;1;1;1;1;1;1;1;1;1;1;1;1;1;1;1;1;1;1;1;1;1;1;1;1;1;1;1;1;1;1;1;1;1;1;1;1;1;1;1;1;1;1;1;1;1;1;1;1;1;1;1;1;1;1;1;1;1;1;1;1;1;1;1;1;1;1;1;1;1;1;1;1;1;1;1;1;1;1;1;1;1;1;1;1;1;1;1;1;1;1;1;1;1;1;1;1;1;1;1;1;1;1;1;1;1;1;1;1;1;1;1;1;1;1;1;1;1;1;1;1;1;1;1;1;1;1;1;1;1;1;1;1;1;1;1;1;1;1;1;1;1;1;1;1;1…	1;1;1;1;1;1;1;1;1;1;1;1;1;1;1;1;1;1;1;1;1;1;1;1;1;1;1;1;1;1;1;1;1;1;1;1;1;1;1;1;1;1;1;1;1;1;1;1;1;1;1;1;1;1;1;1;1;1;1;1;1;1;1;1;1;1;1;1;1;1;1;1;1;1;1;1;1;1;1;1;1;1;1;1;1;1;1;1;1;1;1;1;1;1;1;1;1;1;1;1;1;1;1;1;1;1;1;1;1;1;1;1;1;1;1;1;1;1;1;1;1;1;1;1;1;1;1;1;1;1;1;1;1;1;1;1;1;1;1;1;1;1;1;1;1;1;1;1;1;1;1;1;1;1;1;1;1;1;1;1;1;1;1;1;1;1;1;1;1;1;1;1;1;1;1;1;1;1;1;1;1;1;1;1;1;1;1;1;1;1;1;1;1;1;1;1;1;1;1;1…	ATP synthase subunit a	ATP6;atp6;MTATP6;ATPase 6;MT-ATP6	;;;;;;;;;;;;;;;;;;;;;;;;;;;;;;;;;;;;;;;;;;;;;;;;;;;;;;;;;;;;;;;;;;;;;;;;;;;;;;;;;;;;;;;;;;;;;;;;;;;;;;;;;;;;;;;;;;;;;;;;;;;;;;;;;;;;;;;;;;;;;;;;;;;;;;;;;;;;;;;;;;;;;;;;;;;;;;;;;;;;;;;;;;;;;;;;;;;;;;;;;;;;;;;;;;;;;;;;;;;;;;;;;;;;;;;;;;;;;;;;;;;;;;;;;;;;;;;;	1003	1	1	1	1	1	1	1	1	1	1	1	1	1	1	1	1	1	1	1	1	1	23.3	23.3	23.3	5.1111	43	43;46;89;89;89;89;91;188;213;220;220;221;223;224;225;225;226;226;226;226;226;226;226;226;226;226;226;226;226;226;226;226;226;226;226;226;226;226;226;226;226;226;226;226;226;226;226;226;226;226;226;226;226;226;226;226;226;226;226;226;226;226;226;226;226;226;226;226;226;226;226;226;226;226;226;226;226;226;226;226;226;226;226;226;226;226;226;226;226;226;226;226;226;226;226;226;226;226;226;226;226;22…	0	14.227	By MS/MS	By MS/MS	By MS/MS	By MS/MS	By MS/MS	By MS/MS	23.3	23.3	23.3	23.3	23.3	23.3
Q14WI3;X2C0V4;A0A0N6W1Y9;A0A075XDP0;A0A075X7J5;A0A098CLD5;A0A098CK12;A0A0N6YNN2;A0A075X7D1;Q8W9B1;A0A075X7E4;A0A075X6R1;A0A075XDG3;A6ZHG8;Q4R1L7;V9N787;S5RP67;Q8WCX9;Q4F4Q9;L7P4B9;L7P4B8;J7HWH1;J7HR73;J7HLK4;J7HKC6;H9S4I5;H9P359;H9MYH0;H9MWB6;H9MSR8;H9MS34;H9MRT0;H9MRG3;H9MQG2;H9MQ71;H9MQ45;H9MPV4;H9MJW2;H9MJU9;G9LHL8;G9LB43;F6N878;A0A097PZK9;A0A097PZK0;A0A097PZ19;A0A097PX89;A0A097PX64;A0A097PWD6…	Q14WI3;X2C0V4;A0A0N6W1Y9;A0A075XDP0;A0A075X7J5;A0A098CLD5;A0A098CK12;A0A0N6YNN2;A0A075X7D1;Q8W9B1;A0A075X7E4;A0A075X6R1;A0A075XDG3;A6ZHG8;Q4R1L7;V9N787;S5RP67;Q8WCX9;Q4F4Q9;L7P4B9;L7P4B8;J7HWH1;J7HR73;J7HLK4;J7HKC6;H9S4I5;H9P359;H9MYH0;H9MWB6;H9MSR8;H9MS34;H9MRT0;H9MRG3;H9MQG2;H9MQ71;H9MQ45;H9MPV4;H9MJW2;H9MJU9;G9LHL8;G9LB43;F6N878;A0A097PZK9;A0A097PZK0;A0A097PZ19;A0A097PX89;A0A097PX64;A0A097PWD6…	1;1;1;1;1;1;1;1;1;1;1;1;1;1;1;1;1;1;1;1;1;1;1;1;1;1;1;1;1;1;1;1;1;1;1;1;1;1;1;1;1;1;1;1;1;1;1;1;1;1;1;1;1;1;1;1;1;1;1;1;1;1;1;1;1;1;1;1;1;1;1;1;1;1;1;1;1;1;1;1;1;1;1;1;1;1;1;1;1;1;1;1;1;1;1;1;1;1;1;1;1;1;1;1;1;1;1;1;1;1;1;1;1;1;1;1;1;1;1;1;1;1;1;1;1;1;1;1;1;1;1;1;1;1;1;1;1;1;1;1;1;1;1;1;1;1;1;1;1;1;1;1;1;1;1;1;1;1;1;1;1;1;1;1;1;1;1;1;1;1;1;1;1;1;1;1;1;1;1;1;1;1;1;1;1;1;1;1;1;1;1;1;1;1;1;1;1;1;1;1…	1;1;1;1;1;1;1;1;1;1;1;1;1;1;1;1;1;1;1;1;1;1;1;1;1;1;1;1;1;1;1;1;1;1;1;1;1;1;1;1;1;1;1;1;1;1;1;1;1;1;1;1;1;1;1;1;1;1;1;1;1;1;1;1;1;1;1;1;1;1;1;1;1;1;1;1;1;1;1;1;1;1;1;1;1;1;1;1;1;1;1;1;1;1;1;1;1;1;1;1;1;1;1;1;1;1;1;1;1;1;1;1;1;1;1;1;1;1;1;1;1;1;1;1;1;1;1;1;1;1;1;1;1;1;1;1;1;1;1;1;1;1;1;1;1;1;1;1;1;1;1;1;1;1;1;1;1;1;1;1;1;1;1;1;1;1;1;1;1;1;1;1;1;1;1;1;1;1;1;1;1;1;1;1;1;1;1;1;1;1;1;1;1;1;1;1;1;1;1;1…	1;1;1;1;1;1;1;1;1;1;1;1;1;1;1;1;1;1;1;1;1;1;1;1;1;1;1;1;1;1;1;1;1;1;1;1;1;1;1;1;1;1;1;1;1;1;1;1;1;1;1;1;1;1;1;1;1;1;1;1;1;1;1;1;1;1;1;1;1;1;1;1;1;1;1;1;1;1;1;1;1;1;1;1;1;1;1;1;1;1;1;1;1;1;1;1;1;1;1;1;1;1;1;1;1;1;1;1;1;1;1;1;1;1;1;1;1;1;1;1;1;1;1;1;1;1;1;1;1;1;1;1;1;1;1;1;1;1;1;1;1;1;1;1;1;1;1;1;1;1;1;1;1;1;1;1;1;1;1;1;1;1;1;1;1;1;1;1;1;1;1;1;1;1;1;1;1;1;1;1;1;1;1;1;1;1;1;1;1;1;1;1;1;1;1;1;1;1;1;1…	NADH-ubiquinone oxidoreductase chain 1	ND1;NDI;ndh1;NADH1;MT-ND1	;;;;;;;;;;;;;;;;;;;;;;;;;;;;;;;;;;;;;;;;;;;;;;;;;;;;;;;;;;;;;;;;;;;;;;;;;;;;;;;;;;;;;;;;;;;;;;;;;;;;;;;;;;;;;;;;;;;;;;;;;;;;;;;;;;;;;;;;;;;;;;;;;;;;;;;;;;;;;;;;;;;;;;;;;;;;;;;;;;;;;;;;;;;;;;;;;;;;;;;;;;;;;;;;;;;;;;;;;;;;;;;;;;;;;;;;;;;;;;;;;;;;;;;;;;;;;;;;	641	1	1	1	1	1	1	0	1	1	1	1	1	0	1	1	1	1	1	0	1	1	25.6	25.6	25.6	8.5895	78	78;98;100;191;193;200;200;243;264;266;268;268;273;287;307;316;316;316;316;316;316;316;316;316;316;316;316;316;316;316;316;316;316;316;316;316;316;316;316;316;316;316;316;316;316;316;316;316;316;316;316;316;316;316;317;317;317;318;318;318;318;318;318;318;318;318;318;318;318;318;318;318;318;318;318;318;318;318;318;318;318;318;318;318;318;318;318;318;318;318;318;318;318;318;318;318;318;318;318;318;3…	0	8.7141	By MS/MS	By MS/MS	By MS/MS		By MS/MS	By MS/MS	25.6	25.6	25.6	0	25.6	25.6
A0A141ZSL4;A0A141ZQA8;Q1ZY32;X5CDJ3;X5BLB3;W0C568;V9N9T2;V9N518;V9JFH6;V9J5G3;V9J548;V9J0Z6;V9IZQ9;V5JGF7;U5ZDA5;U5YYT3;U5YXJ5;U5YT86;U3LDR4;U3LCU1;U3L9L1;U3L8Y8;U3L8P3;U3L6U8;U3L6N6;U3L6H7;U3L372;T2HMQ7;T1Q5B1;T1Q517;S5RPJ8;S4UQT8;R9Y4Q4;R9Y4D9;R9Y457;R9Y323;R9Y0J8;Q9T9Y1;Q9B2Y7;Q9B2Y5;Q9B2X8;Q9B2W5;Q9B2W2;Q9B1S7;Q9B188;Q9B0T8;Q8WCZ0;Q8W8T1;Q8HNR0;Q8HG25;Q8HCA7;Q8HB66;Q85KY1;Q7YEE1;Q7YCF7;Q7YCD8…	A0A141ZSL4;A0A141ZQA8;Q1ZY32;X5CDJ3;X5BLB3;W0C568;V9N9T2;V9N518;V9JFH6;V9J5G3;V9J548;V9J0Z6;V9IZQ9;V5JGF7;U5ZDA5;U5YYT3;U5YXJ5;U5YT86;U3LDR4;U3LCU1;U3L9L1;U3L8Y8;U3L8P3;U3L6U8;U3L6N6;U3L6H7;U3L372;T2HMQ7;T1Q5B1;T1Q517;S5RPJ8;S4UQT8;R9Y4Q4;R9Y4D9;R9Y457;R9Y323;R9Y0J8;Q9T9Y1;Q9B2Y7;Q9B2Y5;Q9B2X8;Q9B2W5;Q9B2W2;Q9B1S7;Q9B188;Q9B0T8;Q8WCZ0;Q8W8T1;Q8HNR0;Q8HG25;Q8HCA7;Q8HB66;Q85KY1;Q7YEE1;Q7YCF7;Q7YCD8…	4;4;4;4;4;4;4;4;4;4;4;4;4;4;4;4;4;4;4;4;4;4;4;4;4;4;4;4;4;4;4;4;4;4;4;4;4;4;4;4;4;4;4;4;4;4;4;4;4;4;4;4;4;4;4;4;4;4;4;4;4;4;4;4;4;4;4;4;4;4;4;4;4;4;4;4;4;4;4;4;4;4;4;4;4;4;4;4;4;4;4;4;4;4;4;4;4;4;4;4;4;4;4;4;4;4;4;4;4;4;4;4;4;4;4;4;4;4;4;4;4;4;4;4;4;4;4;4;4;4;4;4;4;4;4;4;4;4;4;4;4;4;4;4;4;4;4;4;4;4;4;4;4;4;4;4;4;4;4;4;4;4;4;4;4;4;4;4;4;4;4;4;4;4;4;4;4;4;4;4;4;4;4;4;4;4;4;4;4;4;4;4;4;4;4;4;4;4;4;4…	4;4;4;4;4;4;4;4;4;4;4;4;4;4;4;4;4;4;4;4;4;4;4;4;4;4;4;4;4;4;4;4;4;4;4;4;4;4;4;4;4;4;4;4;4;4;4;4;4;4;4;4;4;4;4;4;4;4;4;4;4;4;4;4;4;4;4;4;4;4;4;4;4;4;4;4;4;4;4;4;4;4;4;4;4;4;4;4;4;4;4;4;4;4;4;4;4;4;4;4;4;4;4;4;4;4;4;4;4;4;4;4;4;4;4;4;4;4;4;4;4;4;4;4;4;4;4;4;4;4;4;4;4;4;4;4;4;4;4;4;4;4;4;4;4;4;4;4;4;4;4;4;4;4;4;4;4;4;4;4;4;4;4;4;4;4;4;4;4;4;4;4;4;4;4;4;4;4;4;4;4;4;4;4;4;4;4;4;4;4;4;4;4;4;4;4;4;4;4;4…	4;4;4;4;4;4;4;4;4;4;4;4;4;4;4;4;4;4;4;4;4;4;4;4;4;4;4;4;4;4;4;4;4;4;4;4;4;4;4;4;4;4;4;4;4;4;4;4;4;4;4;4;4;4;4;4;4;4;4;4;4;4;4;4;4;4;4;4;4;4;4;4;4;4;4;4;4;4;4;4;4;4;4;4;4;4;4;4;4;4;4;4;4;4;4;4;4;4;4;4;4;4;4;4;4;4;4;4;4;4;4;4;4;4;4;4;4;4;4;4;4;4;4;4;4;4;4;4;4;4;4;4;4;4;4;4;4;4;4;4;4;4;4;4;4;4;4;4;4;4;4;4;4;4;4;4;4;4;4;4;4;4;4;4;4;4;4;4;4;4;4;4;4;4;4;4;4;4;4;4;4;4;4;4;4;4;4;4;4;4;4;4;4;4;4;4;4;4;4;4…	NADH-ubiquinone oxidoreductase chain 4	ND4;ndh4;NADH4;MT-ND4	;;;;;;;;;;;;;;;;;;;;;;;;;;;;;;;;;;;;;;;;;;;;;;;;;;;;;;;;;;;;;;;;;;;;;;;;;;;;;;;;;;;;;;;;;;;;;;;;;;;;;;;;;;;;;;;;;;;;;;;;;;;;;;;;;;;;;;;;;;;;;;;;;;;;;;;;;;;;;;;;;;;;;;;;;;;;;;;;;;;;;;;;;;;;;;;;;;;;;;;;;;;;;;;;;;;;;;;;;;;;;;;;;;;;;;;;;;;;;;;;;;;;;;;;;;;;;;;;	463	4	4	4	3	3	3	3	4	2	3	3	3	3	4	2	3	3	3	3	4	2	10.3	10.3	10.3	51.259	456	456;456;458;459;459;459;459;459;459;459;459;459;459;459;459;459;459;459;459;459;459;459;459;459;459;459;459;459;459;459;459;459;459;459;459;459;459;459;459;459;459;459;459;459;459;459;459;459;459;459;459;459;459;459;459;459;459;459;459;459;459;459;459;459;459;459;459;459;459;459;459;459;459;459;459;459;459;459;459;459;459;459;459;459;459;459;459;459;459;459;459;459;459;459;459;459;459;459;459;459…	0.00021017	4.6423	By MS/MS	By MS/MS	By MS/MS	By MS/MS	By MS/MS	By MS/MS	8.3	8.3	8.3	7.7	10.3	4.2
A0A075X871;A0A059QTG6;H9E795;A0A075X6R4;H9E7H3;H9E7J9;Q5Y0G2;Q5Y0J7;Q5Y0H4;Q5Y0F3;Q5Y0E5;Q5Y078;Q5Y070;Q5Y065;Q5Y011;Q5XZY3;Q5XZX9;Q5XZT6;Q5XZR9;Q5XZP7;Q5XZL8;Q5XZK9;Q5XZI9;Q5XZI8;Q5XZI3;Q5XZI2;Q5XZH6;B4YCG0;T1Q6R9;T1Q5Q2;T1Q5P3;T1Q5B9;S4T6M3;Q9B2X0;Q9B2W9;Q9B2U6;Q9B1S6;Q9B1S4;Q8WCY1;Q8HNQ7;Q85L10;Q85L04;Q85KZ1;Q85KW2;Q85KW0;Q7YEF1;Q7YCF3;Q7YCE5;Q7YCE0;Q7YCC7;Q7Y664;Q6WQG6;Q6WQA1;Q6RRW7;Q6RPE6;Q6…	A0A075X871;A0A059QTG6;H9E795;A0A075X6R4;H9E7H3;H9E7J9;Q5Y0G2;Q5Y0J7;Q5Y0H4;Q5Y0F3;Q5Y0E5;Q5Y078;Q5Y070;Q5Y065;Q5Y011;Q5XZY3;Q5XZX9;Q5XZT6;Q5XZR9;Q5XZP7;Q5XZL8;Q5XZK9;Q5XZI9;Q5XZI8;Q5XZI3;Q5XZI2;Q5XZH6;B4YCG0;T1Q6R9;T1Q5Q2;T1Q5P3;T1Q5B9;S4T6M3;Q9B2X0;Q9B2W9;Q9B2U6;Q9B1S6;Q9B1S4;Q8WCY1;Q8HNQ7;Q85L10;Q85L04;Q85KZ1;Q85KW2;Q85KW0;Q7YEF1;Q7YCF3;Q7YCE5;Q7YCE0;Q7YCC7;Q7Y664;Q6WQG6;Q6WQA1;Q6RRW7;Q6RPE6;Q6…	1;1;1;1;1;1;1;1;1;1;1;1;1;1;1;1;1;1;1;1;1;1;1;1;1;1;1;1;1;1;1;1;1;1;1;1;1;1;1;1;1;1;1;1;1;1;1;1;1;1;1;1;1;1;1;1;1;1;1;1;1;1;1;1;1;1;1;1;1;1;1;1;1;1;1;1;1;1;1;1;1;1;1;1;1;1;1;1;1;1;1;1;1;1;1;1;1;1;1;1;1;1;1;1;1;1;1;1;1;1;1;1;1;1;1;1;1;1;1;1;1;1;1;1;1;1;1;1;1;1;1;1;1;1;1;1;1;1;1;1;1;1;1;1;1;1;1;1;1;1;1;1;1;1;1;1;1;1;1;1;1;1;1;1;1;1;1;1;1;1;1;1;1;1;1;1;1;1;1;1;1;1;1;1;1;1;1;1;1;1;1;1;1;1;1;1;1;1;1;1…	1;1;1;1;1;1;1;1;1;1;1;1;1;1;1;1;1;1;1;1;1;1;1;1;1;1;1;1;1;1;1;1;1;1;1;1;1;1;1;1;1;1;1;1;1;1;1;1;1;1;1;1;1;1;1;1;1;1;1;1;1;1;1;1;1;1;1;1;1;1;1;1;1;1;1;1;1;1;1;1;1;1;1;1;1;1;1;1;1;1;1;1;1;1;1;1;1;1;1;1;1;1;1;1;1;1;1;1;1;1;1;1;1;1;1;1;1;1;1;1;1;1;1;1;1;1;1;1;1;1;1;1;1;1;1;1;1;1;1;1;1;1;1;1;1;1;1;1;1;1;1;1;1;1;1;1;1;1;1;1;1;1;1;1;1;1;1;1;1;1;1;1;1;1;1;1;1;1;1;1;1;1;1;1;1;1;1;1;1;1;1;1;1;1;1;1;1;1;1;1…	1;1;1;1;1;1;1;1;1;1;1;1;1;1;1;1;1;1;1;1;1;1;1;1;1;1;1;1;1;1;1;1;1;1;1;1;1;1;1;1;1;1;1;1;1;1;1;1;1;1;1;1;1;1;1;1;1;1;1;1;1;1;1;1;1;1;1;1;1;1;1;1;1;1;1;1;1;1;1;1;1;1;1;1;1;1;1;1;1;1;1;1;1;1;1;1;1;1;1;1;1;1;1;1;1;1;1;1;1;1;1;1;1;1;1;1;1;1;1;1;1;1;1;1;1;1;1;1;1;1;1;1;1;1;1;1;1;1;1;1;1;1;1;1;1;1;1;1;1;1;1;1;1;1;1;1;1;1;1;1;1;1;1;1;1;1;1;1;1;1;1;1;1;1;1;1;1;1;1;1;1;1;1;1;1;1;1;1;1;1;1;1;1;1;1;1;1;1;1;1…	Cytochrome c oxidase subunit 3	COX3;COIII;CO3;coxIII;MT-CO3	;;;;;;;;;;;;;;;;;;;;;;;;;;;;;;;;;;;;;;;;;;;;;;;;;;;;;;;;;;;;;;;;;;;;;;;;;;;;;;;;;;;;;;;;;;;;;;;;;;;;;;;;;;;;;;;;;;;;;;;;;;;;;;;;;;;;;;;;;;;;;;;;;;;;;;;;;;;;;;;;;;;;;;;;;;;;;;;;;;;;;;;;;;;;;;;;;;;;;;;;;;;;;;;;;;;;;;;;;;;;;;;;;;;;;;;;;;;;;;;;;;;;;;;;;;;;;;;;	533	1	1	1	1	1	1	1	1	1	1	1	1	1	1	1	1	1	1	1	1	1	9.8	9.8	9.8	16.103	143	143;241;243;248;249;250;255;256;256;256;256;256;256;256;256;256;256;256;256;256;256;256;256;256;256;256;256;259;260;260;260;260;260;260;260;260;260;260;260;260;260;260;260;260;260;260;260;260;260;260;260;260;260;260;260;260;260;260;260;260;260;260;260;260;260;260;260;260;260;260;260;260;260;260;260;260;260;260;260;260;260;260;260;260;260;260;260;260;260;260;260;260;260;260;260;260;260;260;260;260…	0	47.093	By MS/MS	By MS/MS	By MS/MS	By MS/MS	By MS/MS	By MS/MS	9.8	9.8	9.8	9.8	9.8	9.8
A0A075XDK3;Q8HNR5;A6ZGZ8;A0A059RS30;A0A059RUV4;A0A059QPH2;E7E2P6;A0A075X768;G3CA53;A0A141ZSL2;A0A141ZQA6;A0A059QT02;H9E7H4;H9E7C2;A0A059QIM8;A0A141ZSJ9;A0A141ZRF9;O21102;H9E7V4;A0A059RBC5;H9E7R5;A0A059RP26;V9NA97;H9E783;A0A059R8S9;H9E796;H9E7Q2;A0A059RIY5;X5CFF7;X5CF60;X5BZL0;V9PAU6;V9N9E3;V9IWL9;U5ZAD9;U3KVH5;T1Q5E5;S5SA55;R9YBA6;R9Y638;R9Y4I0;R9Y3S3;Q9B0N2;Q9B0N1;Q8WCY4;Q8WCW0;Q8HG27;Q8HG26;Q7Y…	A0A075XDK3;Q8HNR5;A6ZGZ8;A0A059RS30;A0A059RUV4;A0A059QPH2;E7E2P6;A0A075X768;G3CA53;A0A141ZSL2;A0A141ZQA6;A0A059QT02;H9E7H4;H9E7C2;A0A059QIM8;A0A141ZSJ9;A0A141ZRF9;O21102;H9E7V4;A0A059RBC5;H9E7R5;A0A059RP26;V9NA97;H9E783;A0A059R8S9;H9E796;H9E7Q2;A0A059RIY5;X5CFF7;X5CF60;X5BZL0;V9PAU6;V9N9E3;V9IWL9;U5ZAD9;U3KVH5;T1Q5E5;S5SA55;R9YBA6;R9Y638;R9Y4I0;R9Y3S3;Q9B0N2;Q9B0N1;Q8WCY4;Q8WCW0;Q8HG27;Q8HG26;Q7Y…	1;1;1;1;1;1;1;1;1;1;1;1;1;1;1;1;1;1;1;1;1;1;1;1;1;1;1;1;1;1;1;1;1;1;1;1;1;1;1;1;1;1;1;1;1;1;1;1;1;1;1;1;1;1;1;1;1;1;1;1;1;1;1;1;1;1;1;1;1;1;1;1;1;1;1;1;1;1;1;1;1;1;1;1;1;1;1;1;1;1;1;1;1;1;1;1;1;1;1;1;1;1;1;1;1;1;1;1;1;1;1;1;1;1;1;1;1;1;1;1;1;1;1;1;1;1;1;1;1;1;1;1;1;1;1;1;1;1;1;1;1;1;1;1;1;1;1;1;1;1;1;1;1;1;1;1;1;1;1;1;1;1;1;1;1;1;1;1;1;1;1;1;1;1;1;1;1;1;1;1;1;1;1;1;1;1;1;1;1;1;1;1;1;1;1;1;1;1;1;1…	1;1;1;1;1;1;1;1;1;1;1;1;1;1;1;1;1;1;1;1;1;1;1;1;1;1;1;1;1;1;1;1;1;1;1;1;1;1;1;1;1;1;1;1;1;1;1;1;1;1;1;1;1;1;1;1;1;1;1;1;1;1;1;1;1;1;1;1;1;1;1;1;1;1;1;1;1;1;1;1;1;1;1;1;1;1;1;1;1;1;1;1;1;1;1;1;1;1;1;1;1;1;1;1;1;1;1;1;1;1;1;1;1;1;1;1;1;1;1;1;1;1;1;1;1;1;1;1;1;1;1;1;1;1;1;1;1;1;1;1;1;1;1;1;1;1;1;1;1;1;1;1;1;1;1;1;1;1;1;1;1;1;1;1;1;1;1;1;1;1;1;1;1;1;1;1;1;1;1;1;1;1;1;1;1;1;1;1;1;1;1;1;1;1;1;1;1;1;1;1…	1;1;1;1;1;1;1;1;1;1;1;1;1;1;1;1;1;1;1;1;1;1;1;1;1;1;1;1;1;1;1;1;1;1;1;1;1;1;1;1;1;1;1;1;1;1;1;1;1;1;1;1;1;1;1;1;1;1;1;1;1;1;1;1;1;1;1;1;1;1;1;1;1;1;1;1;1;1;1;1;1;1;1;1;1;1;1;1;1;1;1;1;1;1;1;1;1;1;1;1;1;1;1;1;1;1;1;1;1;1;1;1;1;1;1;1;1;1;1;1;1;1;1;1;1;1;1;1;1;1;1;1;1;1;1;1;1;1;1;1;1;1;1;1;1;1;1;1;1;1;1;1;1;1;1;1;1;1;1;1;1;1;1;1;1;1;1;1;1;1;1;1;1;1;1;1;1;1;1;1;1;1;1;1;1;1;1;1;1;1;1;1;1;1;1;1;1;1;1;1…	NADH-ubiquinone oxidoreductase chain 3	ND3;NADH3;MT-ND3	;;;;;;;;;;;;;;;;;;;;;;;;;;;;;;;;;;;;;;;;;;;;;;;;;;;;;;;;;;;;;;;;;;;;;;;;;;;;;;;;;;;;;;;;;;;;;;;;;;;;;;;;;;;;;;;;;;;;;;;;;;;;;;;;;;;;;;;;;;;;;;;;;;;;;;;;;;;;;;;;;;;;;;;;;;;;;;;;;;;;;;;;;;;;;;;;;;;;;;;;;;;;;;;;;;;;;;;;;;;;;;;;;;;;;;;;;;;;;;;;;;;;;;;;	249	1	1	1	1	1	1	1	1	1	1	1	1	1	1	1	1	1	1	1	1	1	28.3	28.3	28.3	6.0853	53	53;66;74;77;81;90;92;93;94;97;97;99;104;104;104;105;105;106;107;107;108;108;110;110;111;112;113;114;115;115;115;115;115;115;115;115;115;115;115;115;115;115;115;115;115;115;115;115;115;115;115;115;115;115;115;115;115;115;115;115;115;115;115;115;115;115;115;115;115;115;115;115;115;115;115;115;115;115;115;115;115;115;115;115;115;115;115;115;115;115;115;115;115;115;115;115;115;115;115;115;115;115;115…	0.00096768	3.2576	By MS/MS	By MS/MS	By MS/MS	By MS/MS	By MS/MS	By MS/MS	28.3	28.3	28.3	28.3	28.3	28.3
A0A075X6N5;A0A143FYJ4;A0A1B1PEP8;V9M714;V9JTG4;V5JPT0;U5YV54;T2HIA7;T1SWT3;Q9B1A3;Q8W8E1;Q85KW5;Q7YEE7;Q7YCG7;Q6RM58;Q6RLG0;Q5XTF0;Q5S8W6;Q5S8S7;Q4F675;Q4F196;Q3S937;Q3S924;Q0Z7D7;M1LM67;K9R3Q7;I3Q9B1;H9T6C8;H9T2R7;H9RZ55;H9PSV8;H6TVP0;G9LL05;G9LF90;F2WHR5;E2DFE6;E1B2Y7;D6C0Z2;D1GI26;D1G3X0;B8X5B2;A8JMT6;A8JL09;A6Z3V4;A6YTJ7;A4ZL69;A1DT13;A0SBU5;A0S208;A0A1S6M160;A0A1B1PEM9;A0A1B0W0U4;A0A161GI05;…	A0A075X6N5;A0A143FYJ4;A0A1B1PEP8;V9M714;V9JTG4;V5JPT0;U5YV54;T2HIA7;T1SWT3;Q9B1A3;Q8W8E1;Q85KW5;Q7YEE7;Q7YCG7;Q6RM58;Q6RLG0;Q5XTF0;Q5S8W6;Q5S8S7;Q4F675;Q4F196;Q3S937;Q3S924;Q0Z7D7;M1LM67;K9R3Q7;I3Q9B1;H9T6C8;H9T2R7;H9RZ55;H9PSV8;H6TVP0;G9LL05;G9LF90;F2WHR5;E2DFE6;E1B2Y7;D6C0Z2;D1GI26;D1G3X0;B8X5B2;A8JMT6;A8JL09;A6Z3V4;A6YTJ7;A4ZL69;A1DT13;A0SBU5;A0S208;A0A1S6M160;A0A1B1PEM9;A0A1B0W0U4;A0A161GI05;…	4;4;4;4;4;4;4;4;4;4;4;4;4;4;4;4;4;4;4;4;4;4;4;4;4;4;4;4;4;4;4;4;4;4;4;4;4;4;4;4;4;4;4;4;4;4;4;4;4;4;4;4;4;4;4;4;4;4;4;4;4;4;4;4;3;3;3;3;3;3;3;3;3;3;3;3;3;3;3;3;3;3;3;3;3;3;3;3;3;3;3;3;3;3;3;3;3;3;3;3;3;3;3;3;3;3;3;3;3;3;3;3;3;3;3;3;3;3;3;3;3;3;3;3;3;2;2;2;2;2;2;2;2;2;2;2;2;2;2;2;2;2;2;2;2;2;2;2;2;2;2;2;2;2;2;2;2;2;2;2;2;2;2;2;2;2;2;2;2;2;2;2;2;2;2;2;2;2;2;2;2;2;2;2;2;2;2;1;1;1;1;1;1;1;1	4;4;4;4;4;4;4;4;4;4;4;4;4;4;4;4;4;4;4;4;4;4;4;4;4;4;4;4;4;4;4;4;4;4;4;4;4;4;4;4;4;4;4;4;4;4;4;4;4;4;4;4;4;4;4;4;4;4;4;4;4;4;4;4;3;3;3;3;3;3;3;3;3;3;3;3;3;3;3;3;3;3;3;3;3;3;3;3;3;3;3;3;3;3;3;3;3;3;3;3;3;3;3;3;3;3;3;3;3;3;3;3;3;3;3;3;3;3;3;3;3;3;3;3;3;2;2;2;2;2;2;2;2;2;2;2;2;2;2;2;2;2;2;2;2;2;2;2;2;2;2;2;2;2;2;2;2;2;2;2;2;2;2;2;2;2;2;2;2;2;2;2;2;2;2;2;2;2;2;2;2;2;2;2;2;2;2;1;1;1;1;1;1;1;1	1;1;1;1;1;1;1;1;1;1;1;1;1;1;1;1;1;1;1;1;1;1;1;1;1;1;1;1;1;1;1;1;1;1;1;1;1;1;1;1;1;1;1;1;1;1;1;1;1;1;1;1;1;1;1;1;1;1;1;1;1;1;1;1;1;1;1;1;1;1;1;1;1;1;1;1;1;1;1;1;1;1;1;1;1;1;1;1;1;1;1;1;1;1;1;1;1;1;1;0;0;0;0;0;0;0;0;0;0;0;0;0;0;0;0;0;0;0;0;0;0;0;0;1;1;0;0;0;0;0;0;0;0;0;0;0;0;0;0;0;0;0;1;1;1;1;1;1;1;1;1;1;1;1;1;1;1;1;1;1;1;1;1;1;1;1;1;1;1;1;1;1;1;1;1;1;1;1;1;1;1;1;1;1;1;1;0;0;1;1;1;0;0;0;0	ATP synthase protein 8	ATP8;atp8;MT-ATP8;ATPase 8	;;;;;;;;;;;;;;;;;;;;;;;;;;;;;;;;;;;;;;;;;;;;;;;;;;;;;;;;;;;;;;;;;;;;;;;;;;;;;;;;;;;;;;;;;;;;;;;;;;;;;;;;;;;;;;;;;;;;;;;;;;;;;;;;;;;;;;;;;;;;;;;;;;;;;;;;;;;;;;;;;;;;;;;;;;;;;;;;;;;;;;;;;;	195	4	4	1	4	4	4	4	4	4	4	4	4	4	4	4	1	1	1	1	1	1	64.3	64.3	16.1	6.5909	56	56;63;67;68;68;68;68;68;68;68;68;68;68;68;68;68;68;68;68;68;68;68;68;68;68;68;68;68;68;68;68;68;68;68;68;68;68;68;68;68;68;68;68;68;68;68;68;68;68;68;68;68;68;68;68;68;68;68;68;68;68;68;68;68;60;68;68;68;68;68;68;68;68;68;68;68;68;68;68;68;68;68;68;68;68;68;68;68;68;68;68;68;68;68;68;68;68;68;68;68;68;68;68;68;68;68;68;68;68;68;68;68;68;68;68;68;68;68;68;68;68;68;68;69;95;37;42;50;52;53;68;68;68;…	0	9.248	By MS/MS	By MS/MS	By MS/MS	By MS/MS	By MS/MS	By MS/MS	64.3	64.3	64.3	64.3	64.3	64.3
A0A023T6R1;Q96A72;F5H6P7;F5H6N1;F5H3U9;F5H124	A0A023T6R1;Q96A72;F5H6P7	11;11;8;5;2;1	1;1;0;1;0;1	1;1;0;1;0;1	Protein mago nashi homolog 2	FLJ10292;MAGOHB	;;	6	11	1	1	11	10	11	11	11	11	1	1	1	1	1	1	1	1	1	1	1	1	82.4	6.1	6.1	17.276	148	148;148;102;90;44;81	0.0016633	2.608	By MS/MS	By MS/MS	By MS/MS	By MS/MS	By MS/MS	By MS/MS	82.4	82.4	82.4	82.4	82.4	82.4
A0A023T787;Q9Y5S9;A0A0J9YW13	A0A023T787;Q9Y5S9;A0A0J9YW13	6;6;3	6;6;3	6;6;3	RNA-binding protein 8A	RBM8;RBM8A	;;	3	6	6	6	5	5	5	6	6	6	5	5	5	6	6	6	5	5	5	6	6	6	47.1	47.1	47.1	19.889	174	174;174;106	0	21.37	By MS/MS	By MS/MS	By MS/MS	By MS/MS	By MS/MS	By MS/MS	40.8	40.8	40.8	47.1	47.1	47.1
O78117;A0A024F9U8;A0A024F9S8;A0A024F986;A0A024F8Q5;X5D2U9;Q2LIR4;A0A0G2JJQ8;P13762;Q30152;Q861F4;A0A0P1GKP1;A0A0H5CBI3;D6CJH3;Q9NQ54;Q9MYE4;Q9GJ49;Q9GIJ6;O19743;O19738;O19719;A0A1S5QRK2;A0A1S5QRJ4;A0A1S5QRI9;A0A1S5QRI7;A0A1S5QRI6;A0A1S5QRI3;A0A1S5QRH8;A0A1S5QRH3;A0A1S5QRG5;A0A1L2BMV2;A0A1L2BMU7;A0A1L2BMT5;A0A1L2BMT3;A0A1L2BMS9;A0A1G4P1H4;A0A180H736;A0A180H6J7;A0A180H6D0;A0A180H5Q4;A0A180H5N7;O197…	O78117;A0A024F9U8;A0A024F9S8;A0A024F986;A0A024F8Q5;X5D2U9;Q2LIR4;A0A0G2JJQ8;P13762;Q30152;Q861F4;A0A0P1GKP1;A0A0H5CBI3;D6CJH3;Q9NQ54;Q9MYE4;Q9GJ49;Q9GIJ6;O19743;O19738;O19719;A0A1S5QRK2;A0A1S5QRJ4;A0A1S5QRI9;A0A1S5QRI7;A0A1S5QRI6;A0A1S5QRI3;A0A1S5QRH8;A0A1S5QRH3;A0A1S5QRG5;A0A1L2BMV2;A0A1L2BMU7;A0A1L2BMT5;A0A1L2BMT3;A0A1L2BMS9;A0A1G4P1H4;A0A180H736;A0A180H6J7;A0A180H6D0;A0A180H5Q4;A0A180H5N7;O197…	11;11;11;11;11;11;11;11;11;10;9;8;8;6;6;6;6;6;6;6;6;6;6;6;6;6;6;6;6;6;6;6;6;6;6;6;6;6;6;6;6;6;5;5;5;5;5;5;5;5;5;5;5;5;5;5;5;5;5;5;5;5;5;5;5;5;5;5;3;3;3;3;2;2;2;2;2;1;1	5;5;5;5;5;5;5;5;5;5;3;2;3;3;3;3;3;3;3;3;3;3;3;3;3;3;3;3;3;3;3;3;3;3;3;3;3;3;3;3;3;3;2;2;3;2;2;2;2;2;2;2;2;2;2;2;2;2;2;2;2;2;2;2;2;2;2;2;0;3;3;0;2;0;0;2;0;1;1	0;0;0;0;0;0;0;0;0;0;0;0;0;0;0;0;0;0;0;0;0;0;0;0;0;0;0;0;0;0;0;0;0;0;0;0;0;0;0;0;0;0;0;0;0;0;0;0;0;0;0;0;0;0;0;0;0;0;0;0;0;0;0;0;0;0;0;0;0;0;0;0;0;0;0;0;0;0;0	HLA class II histocompatibility antigen, DR beta 4 chain	HLA-DR;HLA-DRB4;HLA-DRB4* variant allele;DRB4;HLA-DRB1;HLA-DRB2	;;;;;;;;;;;;;;;;;;;;;;;;;;;;;;;;;;;;;;;;;	79	11	5	0	10	10	10	10	9	10	5	4	5	4	4	4	0	0	0	0	0	0	70.8	39.3	0	24.993	219	219;226;226;226;226;266;266;266;266;237;183;183;183;85;89;89;89;89;89;89;89;89;89;89;89;89;89;89;89;89;89;89;89;89;89;89;89;89;89;89;89;94;73;86;89;89;89;89;89;89;89;89;89;89;89;89;89;89;89;89;89;89;89;89;89;89;89;89;81;89;89;93;57;72;72;73;87;22;54	0	90.937	By MS/MS	By MS/MS	By MS/MS	By MS/MS	By MS/MS	By MS/MS	70.8	64.8	67.6	64.8	64.8	64.8
A0A024F979;O19507;P79483;A0A0H4LTP9;Q9TQD7;A0A0P1GLA1;Q7JFU8;Q6LBW9;Q6LBW6;Q4PNL5;A0A1L2BMT4;A0A1L2BMR5;A0A1C8DXF2;A0A1C8DTN8;A0A180H6I9;A0A180H5P5;O78187;A0A1S5QRF0;Q9TQ22;Q95358;O78199;O78188;O19593;Q30135	A0A024F979;O19507;P79483;A0A0H4LTP9;Q9TQD7;A0A0P1GLA1;Q7JFU8;Q6LBW9;Q6LBW6;Q4PNL5;A0A1L2BMT4;A0A1L2BMR5;A0A1C8DXF2;A0A1C8DTN8;A0A180H6I9;A0A180H5P5;O78187;A0A1S5QRF0	15;15;15;13;12;11;9;9;9;9;9;9;9;9;9;9;9;8;7;7;7;7;5;2	7;7;7;6;6;6;4;4;4;4;4;4;4;4;4;4;4;4;4;4;4;4;2;2	1;1;1;0;0;0;0;0;0;0;0;0;0;0;0;0;0;0;0;0;0;0;0;0	HLA class II histocompatibility antigen, DR beta 3 chain	HLA-DRB3	;;;;;;;;;;;;;;;;;	24	15	7	1	15	14	13	13	13	14	7	7	7	6	6	6	1	1	1	1	1	1	67.3	25.7	10.2	25.688	226	226;237;266;183;145;183;89;89;89;89;89;89;89;89;89;89;91;89;78;78;81;86;78;20	0	41.881	By MS/MS	By MS/MS	By MS/MS	By MS/MS	By MS/MS	By MS/MS	67.3	67.3	61.9	67.3	67.3	67.3
A0A024F9S2;Q30131;A0A182DWH4;Q30137;A0A1W1RNL8;A0A0P1JEH2;F2QL93;D0AB37	A0A024F9S2;Q30131;A0A182DWH4;Q30137;A0A1W1RNL8;A0A0P1JEH2;F2QL93;D0AB37	12;12;12;11;10;10;9;9	2;2;2;2;2;2;2;1	0;0;0;0;0;0;0;0		HLA-DRB3	;;;;;;;	8	12	2	0	12	12	11	12	12	12	2	2	2	2	2	2	0	0	0	0	0	0	69	10.6	0	25.709	226	226;239;266;252;183;183;183;183	0	28.021	By MS/MS	By MS/MS	By MS/MS	By MS/MS	By MS/MS	By MS/MS	69	69	63.7	69	69	69
A0A0C4DFM1;A0A024QYR3;Q92544;B4DKC1;B4DYH6;B4DH88;Q6ZTK5;F8WCN2;F2Z2L1	A0A0C4DFM1;A0A024QYR3;Q92544;B4DKC1;B4DYH6;B4DH88	9;9;9;7;6;6;4;1;1	9;9;9;7;6;6;4;1;1	9;9;9;7;6;6;4;1;1	Transmembrane 9 superfamily member 4	TM9SF4	;;;;;	9	9	9	9	7	7	8	6	7	8	7	7	8	6	7	8	7	7	8	6	7	8	20.6	20.6	20.6	72.54	625	625;642;642;601;250;549;528;68;85	0	55.754	By MS/MS	By MS/MS	By MS/MS	By MS/MS	By MS/MS	By MS/MS	17.9	17.9	17.4	14.7	17.9	17.4
F6KD02;F6KD01;F6KCZ5;F6KCZ4;F6KCZ3;A0A1V0DNR7;A0A0U1RR63;A0A024QYR6;P60484;A0A087X033;A0A087WT17;O14781;O43460	F6KD02;F6KD01;F6KCZ5;F6KCZ4;F6KCZ3;A0A1V0DNR7;A0A0U1RR63;A0A024QYR6;P60484	3;3;3;3;3;3;3;3;3;1;1;1;1	3;3;3;3;3;3;3;3;3;1;1;1;1	3;3;3;3;3;3;3;3;3;1;1;1;1	Phosphatidylinositol 3,4,5-trisphosphate 3-phosphatase and dual-specificity protein phosphatase PTEN	PTEN	;;;;;;;;	13	3	3	3	3	3	3	3	3	3	3	3	3	3	3	3	3	3	3	3	3	3	7.2	7.2	7.2	46.874	403	403;403;403;403;403;549;576;576;403;153;156;338;403	0	5.28	By MS/MS	By MS/MS	By MS/MS	By matching	By MS/MS	By MS/MS	7.2	7.2	7.2	7.2	7.2	7.2
A0A024QYR8;Q99805;B3KSG9	A0A024QYR8;Q99805;B3KSG9	13;13;12	13;13;12	13;13;12	Transmembrane 9 superfamily member 2	TM9SF2	;;	3	13	13	13	8	12	11	9	12	10	8	12	11	9	12	10	8	12	11	9	12	10	23.4	23.4	23.4	75.775	663	663;663;573	0	97.37	By MS/MS	By MS/MS	By MS/MS	By MS/MS	By MS/MS	By MS/MS	14.2	23.4	19.5	16.6	23.4	17.9
Q96JZ5;A0A024QYS2;Q9HD45;Q5TB53;Q8WUB5;Q8NCC4;B4DN13;Q96K55	Q96JZ5;A0A024QYS2;Q9HD45;Q5TB53;Q8WUB5	11;11;11;9;9;4;2;2	11;11;11;9;9;4;2;2	11;11;11;9;9;4;2;2	Transmembrane 9 superfamily member 3	SMBP;TM9SF3	;;;;	8	11	11	11	10	10	11	9	11	11	10	10	11	9	11	11	10	10	11	9	11	11	22.8	22.8	22.8	62.941	545	545;589;589;253;521;399;254;329	0	54.129	By MS/MS	By MS/MS	By MS/MS	By MS/MS	By MS/MS	By MS/MS	18	21.3	22.8	16.5	22.8	22.8
A0A024QYT5;P05121;B7ZAB0;B7Z4X6;B7Z1D9	A0A024QYT5;P05121;B7ZAB0;B7Z4X6;B7Z1D9	6;6;5;5;3	6;6;5;5;3	6;6;5;5;3	Plasminogen activator inhibitor 1	SERPINE1	;;;;	5	6	6	6	4	5	5	3	1	2	4	5	5	3	1	2	4	5	5	3	1	2	20.9	20.9	20.9	45.059	402	402;402;335;335;179	0	23.403	By MS/MS	By MS/MS	By MS/MS	By matching	By matching	By matching	12.9	17.9	15.2	9.5	2.5	5.2
A0A024QYT6;H7C1E4;P61966;B8ZZZ1;Q53R44;Q96PC3	A0A024QYT6;H7C1E4;P61966	4;4;4;1;1;1	2;2;2;0;0;0	2;2;2;0;0;0	AP-1 complex subunit sigma-1A	AP1S1	;;	6	4	2	2	3	4	4	3	3	3	1	2	2	1	1	2	1	2	2	1	1	2	19.6	10.1	10.1	18.733	158	158;191;158;137;143;154	0.004532	1.8827	By MS/MS	By MS/MS	By MS/MS	By MS/MS	By matching	By MS/MS	13.9	19.6	19.6	13.9	15.2	15.2
B4DVQ5;A1KYQ7;A0A024QYU9;Q99613;B5ME19;B4DRU0;B4DVU3;B4DDN4;B4E2Z6;B3KNZ4;A0A024QYX7;Q3B7B9;H3BPE3;H3BPE4;H3BTY8	B4DVQ5;A1KYQ7;A0A024QYU9;Q99613;B5ME19;B4DRU0;B4DVU3;B4DDN4;B4E2Z6;B3KNZ4;A0A024QYX7	30;30;30;30;29;28;28;28;27;25;24;5;3;3;1	30;30;30;30;29;28;28;28;27;25;24;5;3;3;1	30;30;30;30;29;28;28;28;27;25;24;5;3;3;1	Eukaryotic translation initiation factor 3 subunit C;Eukaryotic translation initiation factor 3 subunit C-like protein	EIF3C;EIF3CL	;;;;;;;;;;	15	30	30	30	27	26	28	27	28	28	27	26	28	27	28	28	27	26	28	27	28	28	37.1	37.1	37.1	103.64	898	898;913;913;913;914;735;761;792;784;699;597;252;132;148;79	0	323.31	By MS/MS	By MS/MS	By MS/MS	By MS/MS	By MS/MS	By MS/MS	34.2	34.4	35	33.5	35.9	35.4
A0A024QYW3;Q04941	A0A024QYW3;Q04941	2;2	2;2	2;2	Proteolipid protein 2	PLP2	;	2	2	2	2	2	2	2	2	2	2	2	2	2	2	2	2	2	2	2	2	2	2	18.4	18.4	18.4	16.691	152	152;152	0	10.208	By MS/MS	By MS/MS	By MS/MS	By MS/MS	By MS/MS	By MS/MS	18.4	18.4	18.4	18.4	18.4	18.4
C9JE01;A0A0U1RQS7;C9J5L0;C9J7Q8;C9JUS5;C9JBX7;C9J471;A0A0U1RQR1;H0Y329;A0A0U1RR06;A0A024QYX1;A0A024QYW6;Q9Y484;A0A0U1RQJ7;A0A0U1RR42;B4DVH6;C9JVT3;C9J0A8;A0A0U1RQG6;A0A0U1RQM7;G8JLI5;C9JYH8	C9JE01;A0A0U1RQS7;C9J5L0;C9J7Q8;C9JUS5;C9JBX7;C9J471;A0A0U1RQR1;H0Y329;A0A0U1RR06;A0A024QYX1;A0A024QYW6;Q9Y484;A0A0U1RQJ7;A0A0U1RR42;B4DVH6;C9JVT3;C9J0A8;A0A0U1RQG6;A0A0U1RQM7;G8JLI5;C9JYH8	2;2;2;2;2;2;2;2;2;2;2;2;2;1;1;1;1;1;1;1;1;1	2;2;2;2;2;2;2;2;2;2;2;2;2;1;1;1;1;1;1;1;1;1	2;2;2;2;2;2;2;2;2;2;2;2;2;1;1;1;1;1;1;1;1;1	WD repeat domain phosphoinositide-interacting protein 4	WDR45	;;;;;;;;;;;;;;;;;;;;;	22	2	2	2	1	2	2	2	1	2	1	2	2	2	1	2	1	2	2	2	1	2	18.4	18.4	18.4	17.995	158	158;162;175;194;208;213;256;276;287;346;360;371;360;59;80;127;138;241;289;293;321;325	0.0004075	4.0279	By MS/MS	By MS/MS	By MS/MS	By matching	By matching	By MS/MS	9.5	18.4	18.4	18.4	8.9	18.4
A0A024QYX0;Q15125;C9J719;C9JJ78	A0A024QYX0;Q15125;C9J719;C9JJ78	3;3;2;2	3;3;2;2	3;3;2;2	3-beta-hydroxysteroid-Delta(8),Delta(7)-isomerase	EBP	;;;	4	3	3	3	3	2	2	3	3	2	3	2	2	3	3	2	3	2	2	3	3	2	16.5	16.5	16.5	26.352	230	230;230;145;160	0	41.062	By MS/MS	By MS/MS	By MS/MS	By MS/MS	By MS/MS	By MS/MS	16.5	12.2	12.2	16.5	16.5	12.2
A0A024QYX3;P98179	A0A024QYX3;P98179	9;9	9;9	9;9	RNA-binding protein 3	RBM3	;	2	9	9	9	7	9	9	8	7	8	7	9	9	8	7	8	7	9	9	8	7	8	66.9	66.9	66.9	17.17	157	157;157	0	272.37	By MS/MS	By MS/MS	By MS/MS	By MS/MS	By MS/MS	By MS/MS	62.4	66.9	66.9	62.4	61.1	66.9
A0A024QYX5;A0A0S2Z5C9;Q9UET6;B3KN91	A0A024QYX5;A0A0S2Z5C9;Q9UET6;B3KN91	2;2;2;1	2;2;2;1	2;2;2;1	Putative tRNA (cytidine(32)/guanosine(34)-2-O)-methyltransferase	FTSJ1	;;;	4	2	2	2	2	2	2	1	2	2	2	2	2	1	2	2	2	2	2	1	2	2	8.5	8.5	8.5	36.079	329	329;337;329;327	0	5.8549	By MS/MS	By MS/MS	By MS/MS	By MS/MS	By MS/MS	By MS/MS	8.5	8.5	8.5	3	8.5	8.5
A0A024QYX8;P42768;C9J3B7;Q2PAL5	A0A024QYX8;P42768	18;18;7;1	18;18;7;1	18;18;7;1	Wiskott-Aldrich syndrome protein	WAS	;	4	18	18	18	18	15	17	18	17	15	18	15	17	18	17	15	18	15	17	18	17	15	52.6	52.6	52.6	52.912	502	502;502;216;73	0	174.35	By MS/MS	By MS/MS	By MS/MS	By MS/MS	By MS/MS	By MS/MS	52.6	42.2	50.6	52.6	50.2	42.4
B2R7R5;A0A024QYY3;O60256;E7EPA1;C9JDU5;C9JJS3;C9K0K7;I3L0S1;C9JDH0;E7EW35;I3L4G9;Q6ZTP6;I3L331;I3L164	B2R7R5;A0A024QYY3;O60256;E7EPA1;C9JDU5;C9JJS3;C9K0K7	11;11;11;8;6;6;6;5;4;4;3;3;2;2	11;11;11;8;6;6;6;5;4;4;3;3;2;2	10;10;10;7;6;6;6;4;4;4;2;3;2;2	Phosphoribosyl pyrophosphate synthase-associated protein 2	PRPSAP2	;;;;;;	14	11	11	10	8	10	10	11	11	11	8	10	10	11	11	11	7	9	9	10	10	10	41.2	41.2	37.4	40.883	369	369;369;369;268;176;194;244;260;140;161;143;156;93;104	0	41.41	By MS/MS	By MS/MS	By MS/MS	By MS/MS	By MS/MS	By MS/MS	26.8	37.4	37.4	41.2	41.2	41.2
A0A024QYY9;Q5M775;B4E2A4;B4DIW7;B4DQ24;J3KSG2;J3QQM0;J3KRN9;B4DW07;J3KTI9;J3QRQ9;J3QS22;J3KRD8;J3KRB9	A0A024QYY9;Q5M775;B4E2A4;B4DIW7;B4DQ24;J3KSG2	16;16;14;13;11;8;7;6;4;2;2;2;1;1	16;16;14;13;11;8;7;6;4;2;2;2;1;1	16;16;14;13;11;8;7;6;4;2;2;2;1;1	Cytospin-B	SPECC1	;;;;;	14	16	16	16	13	12	11	12	13	13	13	12	11	12	13	13	13	12	11	12	13	13	19.5	19.5	19.5	118.58	1068	1068;1068;987;844;665;534;202;167;408;101;102;132;73;78	0	53.539	By MS/MS	By MS/MS	By MS/MS	By MS/MS	By MS/MS	By MS/MS	13.8	13.5	14	12.4	13.5	15.4
A0A024QYZ0;P60059	A0A024QYZ0;P60059	2;2	2;2	2;2	Protein transport protein Sec61 subunit gamma	SEC61G	;	2	2	2	2	2	2	2	2	2	2	2	2	2	2	2	2	2	2	2	2	2	2	36.8	36.8	36.8	7.7412	68	68;68	0	9.8482	By MS/MS	By MS/MS	By MS/MS	By MS/MS	By MS/MS	By MS/MS	36.8	36.8	36.8	36.8	36.8	36.8
A0A024QYZ6;O60645;D6RB59;Q69YP2;Q6ZNJ2;H0Y995;D6RBR9;B2RE06	A0A024QYZ6;O60645;D6RB59;Q69YP2	11;11;10;8;3;3;2;2	11;11;10;8;3;3;2;2	11;11;10;8;3;3;2;2	Exocyst complex component 3	EXOC3;DKFZp762K123	;;;	8	11	11	11	9	8	9	7	8	10	9	8	9	7	8	10	9	8	9	7	8	10	17.9	17.9	17.9	85.566	745	745;756;462;673;472;473;68;449	0	24.521	By MS/MS	By MS/MS	By MS/MS	By MS/MS	By MS/MS	By MS/MS	15	13	14.5	11.1	13.3	16.4
B3KWW5;A0A024QZ02;A0A024QZ55;O00182;B4DJD7;J3KS82;B4DWP7;J3KSY2;Q6DKI2;Q3B8N2;B4DKP4;J3QS92;K7EPS0;J3KSA0;J3QSH0;J3KT17;J3QR96;J3QRN8;J3KSV0	B3KWW5;A0A024QZ02;A0A024QZ55;O00182;B4DJD7	15;15;15;15;13;6;5;5;5;5;4;3;2;2;2;2;2;1;1	15;15;15;15;13;6;5;5;5;5;4;3;2;2;2;2;2;1;1	15;15;15;15;13;6;5;5;5;5;4;3;2;2;2;2;2;1;1	Galectin;Galectin-9	LGALS9	;;;;	19	15	15	15	15	14	15	14	14	15	15	14	15	14	14	15	15	14	15	14	14	15	57.6	57.6	57.6	35.918	323	323;323;355;355;266;175;221;323;356;356;268;125;115;137;175;234;246;51;53	0	318.51	By MS/MS	By MS/MS	By MS/MS	By MS/MS	By MS/MS	By MS/MS	57.6	53.3	57.6	53.3	53.3	57.6
A0A024QZ03;O60826;B7ZAR0;B4DPB6;B4DLA4	A0A024QZ03;O60826;B7ZAR0;B4DPB6	20;20;17;16;9	20;20;17;16;9	20;20;17;16;9	Coiled-coil domain-containing protein 22	CCDC22	;;;	5	20	20	20	17	16	12	18	17	16	17	16	12	18	17	16	17	16	12	18	17	16	44.7	44.7	44.7	70.755	627	627;627;580;580;355	0	72.522	By MS/MS	By MS/MS	By MS/MS	By MS/MS	By MS/MS	By MS/MS	38.1	35.9	26.3	38.3	39.1	35.6
B3KN29;A0A024QZ22;O60831;A6NP52;A6NM71	B3KN29;A0A024QZ22;O60831;A6NP52;A6NM71	2;2;2;1;1	2;2;2;1;1	2;2;2;1;1	PRA1 family protein 2	PRAF2	;;;;	5	2	2	2	1	1	2	1	1	2	1	1	2	1	1	2	1	1	2	1	1	2	13.5	13.5	13.5	19.29	178	178;178;178;160;292	0.00039888	3.7051	By matching	By matching	By MS/MS	By matching	By MS/MS	By MS/MS	7.3	7.3	13.5	7.3	7.3	13.5
B3KNA1;Q9NSW6;A0A024QZ26;B4DZH6;Q9UBN7;B4DZN1;A6NDI8;E7EPS2;Q9NZS3;B4DJ18;B3KT76;C9J172;Q9BRX7;E9PEH1;E7EP63;E7ER52;B3KMC3;B3KVK5;C9JEF4	B3KNA1;Q9NSW6;A0A024QZ26;B4DZH6;Q9UBN7;B4DZN1;A6NDI8;E7EPS2;Q9NZS3;B4DJ18;B3KT76	6;6;6;6;6;5;4;4;4;3;3;2;2;2;2;2;2;2;1	6;6;6;6;6;5;4;4;4;3;3;2;2;2;2;2;2;2;1	6;6;6;6;6;5;4;4;4;3;3;2;2;2;2;2;2;2;1	Histone deacetylase 6	DKFZp566E044;HDAC6	;;;;;;;;;;	19	6	6	6	4	4	4	3	5	4	4	4	4	3	5	4	4	4	4	3	5	4	12.9	12.9	12.9	89.748	817	817;1209;1215;1229;1215;1205;210;269;1066;296;876;142;146;161;167;171;726;863;51	0	20.376	By MS/MS	By MS/MS	By MS/MS	By MS/MS	By MS/MS	By MS/MS	8.1	8.2	8.2	4.8	11.5	6.1
A0A024QZ30;P31040;D6RFM5;B3KT34;Q0QF12;A0A087X1I3;B4DYN5;B3KYA5;H0Y8X1;B4DNB2;B7Z668	A0A024QZ30;P31040;D6RFM5;B3KT34;Q0QF12;A0A087X1I3;B4DYN5	24;24;22;19;19;18;18;11;5;2;1	24;24;22;19;19;18;18;11;5;2;1	24;24;22;19;19;18;18;11;5;2;1	Succinate dehydrogenase [ubiquinone] flavoprotein subunit, mitochondrial	SDHA	;;;;;;	11	24	24	24	22	24	23	24	22	23	22	24	23	24	22	23	22	24	23	24	22	23	51.1	51.1	51.1	72.691	664	664;664;583;439;550;519;668;258;126;125;106	0	216.06	By MS/MS	By MS/MS	By MS/MS	By MS/MS	By MS/MS	By MS/MS	46.7	51.1	49.4	51.1	45.6	48.3
J3KMZ7;B4DQZ5;A0A024QZ48;Q9H0H0;J3KRH0	J3KMZ7;B4DQZ5;A0A024QZ48;Q9H0H0;J3KRH0	4;4;4;4;2	4;4;4;4;2	4;4;4;4;2	Integrator complex subunit 2	INTS2	;;;;	5	4	4	4	2	2	2	3	2	3	2	2	2	3	2	3	2	2	2	3	2	3	5.9	5.9	5.9	133.38	1196	1196;1196;1196;1204;79	0	12.008	By MS/MS	By MS/MS	By MS/MS	By MS/MS	By MS/MS	By MS/MS	2.2	3.1	1.9	3.4	2.2	4.3
A0A024QZ57;Q9UBY8;A0A1B0GU79;A0A0J9YXY6;A0A0J9YYK8;A0A1B0GVR1;A0A0J9YX19;A0A1B0GTJ5;A0A1B0GUR8;A0A0J9YWD2	A0A024QZ57;Q9UBY8	3;3;1;1;1;1;1;1;1;1	3;3;1;1;1;1;1;1;1;1	3;3;1;1;1;1;1;1;1;1	Protein CLN8	CLN8	;	10	3	3	3	3	3	3	3	2	3	3	3	3	3	2	3	3	3	3	3	2	3	13.6	13.6	13.6	32.787	286	286;286;77;80;135;169;171;212;216;216	0	16.456	By MS/MS	By MS/MS	By MS/MS	By MS/MS	By MS/MS	By MS/MS	13.6	13.6	13.6	13.6	10.5	13.6
A0A024QZ62;Q14254;Q6FG43;J3QLD9;E7EMK3;Q9BTI6;K7EKW9	A0A024QZ62;Q14254;Q6FG43;J3QLD9;E7EMK3;Q9BTI6	14;14;13;13;13;12;6	14;14;13;13;13;12;6	14;14;13;13;13;12;6	Flotillin-2	hCG_1998851;FLOT2	;;;;;	7	14	14	14	10	12	13	11	13	11	10	12	13	11	13	11	10	12	13	11	13	11	41.4	41.4	41.4	47.064	428	428;428;379;428;483;385;249	0	32.169	By MS/MS	By MS/MS	By MS/MS	By MS/MS	By MS/MS	By MS/MS	31.3	36.7	39.3	32.5	38.8	35
A0A0D9SFK2;A0A024QZ63;Q92614;B4DYM1;B4DZ32;B3KVF8;B4DFN7	A0A0D9SFK2;A0A024QZ63;Q92614;B4DYM1;B4DZ32	49;49;49;42;27;2;2	49;49;49;42;27;2;2	11;11;11;10;11;2;2	Unconventional myosin-XVIIIa	MYO18A;hCG_27198	;;;;	7	49	49	11	41	36	36	34	39	38	41	36	36	34	39	38	11	9	9	8	9	9	30.3	30.3	8	231.1	2038	2038;2039;2054;1642;935;285;320	0	200.11	By MS/MS	By MS/MS	By MS/MS	By MS/MS	By MS/MS	By MS/MS	26.1	24.2	23.5	22.3	26.1	25.3
A0A024QZ64;B7Z3K9;P09972;B7Z1N6;B7Z1Y2;B7Z3K7;B7Z1Z9;A8MVZ9;B7Z1L5;J3KSV6;J3QKP5;K7EKH5;C9J8F3;J3QKK1;B7Z1H6;Q8NHT3;A0A087WXX2;A8K430;A0A024R145;P05062	A0A024QZ64;B7Z3K9;P09972;B7Z1N6;B7Z1Y2;B7Z3K7;B7Z1Z9;A8MVZ9;B7Z1L5	14;14;14;13;13;12;11;10;7;5;5;4;4;2;2;1;1;1;1;1	8;8;8;7;7;7;5;8;4;4;4;3;3;2;2;0;0;0;0;0	8;8;8;7;7;7;5;8;4;4;4;3;3;2;2;0;0;0;0;0	Fructose-bisphosphate aldolase;Fructose-bisphosphate aldolase C	ALDOC	;;;;;;;;	20	14	8	8	9	10	12	9	11	9	4	4	6	4	5	4	4	4	6	4	5	4	47.3	33.5	33.5	39.455	364	364;451;364;325;345;287;261;336;206;175;180;135;149;122;130;316;316;364;364;364	0	82.354	By MS/MS	By MS/MS	By MS/MS	By MS/MS	By MS/MS	By MS/MS	32.7	32.7	40.4	32.7	35.7	32.4
A0A024QZ68;Q9BZG1;C9JBG0;Q96PJ7;Q6NXT3;E7ES60;C9JY26;B4DNC0;K7EIF2;H7C0Y7;V9GY61;K7EJW7;J3QLC6	A0A024QZ68;Q9BZG1;C9JBG0;Q96PJ7;Q6NXT3;E7ES60;C9JY26;B4DNC0	9;9;8;8;8;8;7;6;3;3;2;2;2	9;9;8;8;8;8;7;6;3;3;2;2;2	9;9;8;8;8;8;7;6;3;3;2;2;2	Ras-related protein Rab-34	RAB34	;;;;;;;	13	9	9	9	8	8	7	7	5	8	8	8	7	7	5	8	8	8	7	7	5	8	36.3	36.3	36.3	29.044	259	259;259;210;211;259;268;258;274;149;171;48;51;156	0	17.679	By MS/MS	By MS/MS	By MS/MS	By MS/MS	By MS/MS	By MS/MS	31.3	35.9	30.1	31.3	19.7	35.9
A0A024QZ70;Q7L7X3;Q6PIN8;J3QS76	A0A024QZ70;Q7L7X3	9;9;3;1	6;6;2;1	4;4;0;0	Serine/threonine-protein kinase TAO1	TAOK1	;	4	9	6	4	7	9	8	9	8	9	4	6	5	6	5	6	2	4	4	4	4	4	10.8	7.7	5.4	116.07	1001	1001;1001;560;79	0	8.5588	By matching	By MS/MS	By MS/MS	By MS/MS	By MS/MS	By MS/MS	8.3	10.8	9.4	10.8	9.4	10.8
A0A024QZ77;Q96C19;H0Y4Y4;Q53SA2;Q7Z2R5;B4DEE0;A0A087X1Z2;A0A024R493;Q59EU6;Q9BUP0;C9JTV4;Q8WYH2	A0A024QZ77;Q96C19;H0Y4Y4	20;20;10;2;2;2;2;2;2;2;1;1	20;20;10;2;2;2;2;2;2;2;1;1	20;20;10;2;2;2;2;2;2;2;1;1	EF-hand domain-containing protein D2	EFHD2	;;	12	20	20	20	20	20	20	19	19	19	20	20	20	19	19	19	20	20	20	19	19	19	77.1	77.1	77.1	26.697	240	240;240;179;138;142;142;142;239;265;239;81;127	0	147.54	By MS/MS	By MS/MS	By MS/MS	By MS/MS	By MS/MS	By MS/MS	77.1	77.1	77.1	57.9	77.1	57.9
Q53FE5;A0A024QZ81;Q9NVZ3;D6RAN6;B4DUR7;F6SKB8;D6RB24;H0Y970	Q53FE5;A0A024QZ81;Q9NVZ3;D6RAN6;B4DUR7;F6SKB8;D6RB24	5;5;5;3;3;3;3;1	5;5;5;3;3;3;3;1	5;5;5;3;3;3;3;1	Adaptin ear-binding coat-associated protein 2	NECAP2	;;;;;;	8	5	5	5	4	3	3	3	4	4	4	3	3	3	4	4	4	3	3	3	4	4	33.1	33.1	33.1	28.342	263	263;263;263;101;185;194;202;63	0	15.924	By MS/MS	By MS/MS	By MS/MS	By MS/MS	By MS/MS	By MS/MS	22.8	15.2	15.2	15.2	22.8	25.5
Q6PIW8;A0A0A0MS45;J3KNI1;A0A024QZ89;Q9H9E3;Q8N8L9;A2VCL3;B4DDL2;H3BSD2;H3BMV9;J3QLW1;E9PRT5;H3BQB2;J3KRB5	Q6PIW8;A0A0A0MS45;J3KNI1;A0A024QZ89;Q9H9E3;Q8N8L9;A2VCL3;B4DDL2	8;8;8;8;8;7;4;4;2;2;1;1;1;1	8;8;8;8;8;7;4;4;2;2;1;1;1;1	8;8;8;8;8;7;4;4;2;2;1;1;1;1	Conserved oligomeric Golgi complex subunit 4	COG4	;;;;;;;	14	8	8	8	3	6	7	5	6	6	3	6	7	5	6	6	3	6	7	5	6	6	14	14	14	86.646	763	763;768;789;789;785;695;438;447;130;193;72;100;143;157	0	17.385	By MS/MS	By MS/MS	By MS/MS	By MS/MS	By MS/MS	By MS/MS	5.2	10.5	13	9.4	11.3	11.3
A0A024QZA9;O14874;H3BS02;B4DGN9;H3BTL2;H3BNP3	A0A024QZA9;O14874;H3BS02;B4DGN9;H3BTL2	7;7;6;6;5;2	7;7;6;6;5;2	7;7;6;6;5;2	[3-methyl-2-oxobutanoate dehydrogenase [lipoamide]] kinase, mitochondrial	BCKDK	;;;;	6	7	7	7	6	4	6	6	6	6	6	4	6	6	6	6	6	4	6	6	6	6	28.2	28.2	28.2	46.36	412	412;412;217;273;216;88	0	21.677	By MS/MS	By MS/MS	By MS/MS	By MS/MS	By MS/MS	By MS/MS	20.9	16	20.9	26	25.5	20.9
A0A024QZB1;O15047;Q32NE8	A0A024QZB1;O15047	5;5;1	5;5;1	5;5;1	Histone-lysine N-methyltransferase;Histone-lysine N-methyltransferase SETD1A	hCG_1998636;SETD1A	;	3	5	5	5	3	4	4	4	4	5	3	4	4	4	4	5	3	4	4	4	4	5	6.7	6.7	6.7	111.49	1010	1010;1707;108	0	9.0627	By MS/MS	By MS/MS	By MS/MS	By MS/MS	By MS/MS	By MS/MS	4	5.3	5.3	5.3	5.3	6.7
A0A024QZB4;P50225;H3BRY5;H3BQX5;Q59GG0;P50226;E9PKR8;E9PKW4;Q9UMT9;E9PM76	A0A024QZB4;P50225;H3BRY5	7;6;5;3;3;3;2;2;1;1	5;4;4;2;2;2;2;1;0;1	5;4;4;2;2;2;2;1;0;1	Sulfotransferase;Sulfotransferase 1A1	hCG_1993905;SULT1A1	;;	10	7	5	5	7	5	6	7	7	7	5	3	4	5	5	5	5	3	4	5	5	5	30.8	22.4	22.4	34.197	295	295;295;281;169;247;295;192;262;42;221	0	9.1637	By MS/MS	By MS/MS	By MS/MS	By MS/MS	By MS/MS	By MS/MS	30.8	20.3	26.1	30.8	30.8	30.8
A8JYI9;A8JYI8;H3BR00;Q9UBD8;H3BNK7;B4DXV0;Q5XFT9;O95085;O95086;A0A0D9SFH9;Q2TA70;A0A1B0GW34;B4DIA8;A0A1B0GV71;B4DFF3;A0A0A0MRC7;A0A1B0GWD3;A0A024QZB8;Q13286	A8JYI9;A8JYI8;H3BR00;Q9UBD8;H3BNK7;B4DXV0;Q5XFT9;O95085;O95086;A0A0D9SFH9;Q2TA70;A0A1B0GW34;B4DIA8;A0A1B0GV71;B4DFF3;A0A0A0MRC7;A0A1B0GWD3;A0A024QZB8;Q13286	1;1;1;1;1;1;1;1;1;1;1;1;1;1;1;1;1;1;1	1;1;1;1;1;1;1;1;1;1;1;1;1;1;1;1;1;1;1	1;1;1;1;1;1;1;1;1;1;1;1;1;1;1;1;1;1;1	Battenin	CLN3	;;;;;;;;;;;;;;;;;;	19	1	1	1	1	1	1	1	1	1	1	1	1	1	1	1	1	1	1	1	1	1	17.4	17.4	17.4	8.9045	86	86;111;155;181;228;267;316;320;336;341;360;363;367;370;384;390;399;438;438	0	5.5245	By MS/MS	By MS/MS	By MS/MS	By MS/MS	By MS/MS	By MS/MS	17.4	17.4	17.4	17.4	17.4	17.4
A0A024QZC1;O95400;Q5QTR6;A0A0S2Z5J7	A0A024QZC1;O95400;Q5QTR6	6;6;4;1	6;6;4;1	6;6;4;1	CD2 antigen cytoplasmic tail-binding protein 2	CD2BP2	;;	4	6	6	6	6	4	6	5	6	5	6	4	6	5	6	5	6	4	6	5	6	5	25.2	25.2	25.2	37.646	341	341;341;190;99	0	22.695	By MS/MS	By MS/MS	By MS/MS	By MS/MS	By MS/MS	By MS/MS	25.2	18.2	25.2	21.4	25.2	22
A0A024QZD1;J3QQ67;Q07020;G3V203;Q0QEW2;H0YHA7;F8VYV2;F8VUA6;B4DDY5;F8VXR6	A0A024QZD1;J3QQ67;Q07020;G3V203;Q0QEW2;H0YHA7;F8VYV2;F8VUA6;B4DDY5	12;12;12;11;11;11;9;8;8;1	12;12;12;11;11;11;9;8;8;1	4;4;4;3;4;4;1;4;0;0	60S ribosomal protein L18	RPL18	;;;;;;;;	10	12	12	4	11	11	12	12	11	11	11	11	12	12	11	11	3	4	4	4	4	4	51.6	51.6	20.7	21.634	188	188;190;188;164;164;167;133;130;137;84	0	80.119	By MS/MS	By MS/MS	By MS/MS	By MS/MS	By MS/MS	By MS/MS	51.6	47.9	51.6	51.6	51.1	51.1
B5KVR8;A0A024QZD3;B5KVR7;I6L9C6;Q9Y2G2;B7Z7N9;H0YBW7;Q6MZI8;F8W6F7	B5KVR8;A0A024QZD3;B5KVR7;I6L9C6;Q9Y2G2;B7Z7N9	3;3;3;3;3;2;1;1;1	3;3;3;3;3;2;1;1;1	3;3;3;3;3;2;1;1;1	Caspase recruitment domain-containing protein 8	CARD8	;;;;;	9	3	3	3	2	2	2	2	1	2	2	2	2	2	1	2	2	2	2	2	1	2	8	8	8	48.08	427	427;431;456;487;431;189;24;283;283	0.00041118	4.2159	By MS/MS	By MS/MS	By MS/MS	By MS/MS	By matching	By MS/MS	5.6	5.6	4.7	5.6	3.3	5.6
A0A024QZD5;P08621;A8KAQ5;M0QYR1;B3KPV0;M0QX04;Q9UFS1	A0A024QZD5;P08621;A8KAQ5	19;19;18;7;5;2;1	19;19;18;7;5;2;1	19;19;18;7;5;2;1	U1 small nuclear ribonucleoprotein 70 kDa	SNRP70;SNRNP70	;;	7	19	19	19	15	16	17	16	16	17	15	16	17	16	16	17	15	16	17	16	16	17	42.6	42.6	42.6	51.556	437	437;437;437;94;341;33;122	0	153.2	By MS/MS	By MS/MS	By MS/MS	By MS/MS	By MS/MS	By MS/MS	34.6	34.1	40.5	35.5	36.6	38.7
B2RDP4;A0A024QZD9;Q96K58;A8K1I4	B2RDP4;A0A024QZD9;Q96K58;A8K1I4	2;2;2;1	2;2;2;1	2;2;2;1	Zinc finger protein 668	ZNF668	;;;	4	2	2	2	2	2	2	2	2	2	2	2	2	2	2	2	2	2	2	2	2	2	4.5	4.5	4.5	67.932	619	619;619;619;619	0.00096656	3.2371	By MS/MS	By MS/MS	By MS/MS	By matching	By MS/MS	By MS/MS	4.5	4.5	4.5	4.5	4.5	4.5
M0QYT9;E2GIM7;M0R205;M0QZB8;E2GIM5;M0QZB7;A0A024QZE1;Q96GL3;Q14653;M0R0R8;M0R0X9;M0QXC8	M0QYT9;E2GIM7;M0R205;M0QZB8;E2GIM5;M0QZB7;A0A024QZE1;Q96GL3;Q14653;M0R0R8;M0R0X9;M0QXC8	2;2;2;2;2;2;2;2;2;1;1;1	2;2;2;2;2;2;2;2;2;1;1;1	2;2;2;2;2;2;2;2;2;1;1;1	Interferon regulatory factor 3	IRF3	;;;;;;;;;;;	12	2	2	2	1	1	1	1	2	1	1	1	1	1	2	1	1	1	1	1	2	1	8.2	8.2	8.2	30.779	281	281;281;287;329;392;408;427;452;427;84;105;119	0	8.0417	By MS/MS	By MS/MS	By MS/MS	By MS/MS	By MS/MS	By MS/MS	5	5	5	5	8.2	5
H3BR29;H3BSM7;A0A024QZE6;Q96GQ5;B4E381;B4DKB6;I3L2V0;B4DJP2	H3BR29;H3BSM7;A0A024QZE6;Q96GQ5;B4E381	5;5;5;5;4;2;1;1	5;5;5;5;4;2;1;1	5;5;5;5;4;2;1;1	RUS1 family protein C16orf58	C16orf58	;;;;	8	5	5	5	3	1	4	2	3	2	3	1	4	2	3	2	3	1	4	2	3	2	14.4	14.4	14.4	46.342	423	423;466;468;468;422;156;82;194	0	6.3411	By MS/MS	By MS/MS	By MS/MS	By matching	By MS/MS	By MS/MS	8.5	2.1	8.5	5.7	11.6	3.8
Q59GQ4;A0A024QZE8;J3KNN3;P15735;H3BP07;H3BTW6;H3BTI9	Q59GQ4;A0A024QZE8;J3KNN3;P15735	5;5;5;5;2;2;1	5;5;5;5;2;2;1	5;5;5;5;2;2;1	Phosphorylase b kinase gamma catalytic chain, liver/testis isoform	PHKG2	;;;	7	5	5	5	4	3	3	5	3	3	4	3	3	5	3	3	4	3	3	5	3	3	25	25	25	31.002	272	272;297;410;406;254;266;80	0	11.104	By MS/MS	By MS/MS	By MS/MS	By MS/MS	By MS/MS	By MS/MS	18.8	14.7	12.5	25	14.7	15.4
M0QYA2;A0A024QZE9;Q9NWS0;M0R2P8;M0R3A4;M0QXD5;M0QYF4;M0R0J2;M0R3A8	M0QYA2;A0A024QZE9;Q9NWS0;M0R2P8;M0R3A4;M0QXD5;M0QYF4	4;4;4;3;3;3;2;1;1	4;4;4;3;3;3;2;1;1	4;4;4;3;3;3;2;1;1	PIH1 domain-containing protein 1	PIH1D1;FLJ20643	;;;;;;	9	4	4	4	2	1	1	3	4	1	2	1	1	3	4	1	2	1	1	3	4	1	22.7	22.7	22.7	30.672	273	273;290;290;114;183;236;164;82;115	0	14.082	By MS/MS	By MS/MS	By MS/MS	By MS/MS	By MS/MS	By MS/MS	13.9	5.1	5.1	17.6	22.7	5.1
A0A024QZF1;P37198;M0QXN5;M0QX10;M0QYY0;M0QX13;M0QZL5;M0R1S1;M0QX64;M0R302;Q8WYU3	A0A024QZF1;P37198;M0QXN5	10;10;7;1;1;1;1;1;1;1;1	10;10;7;1;1;1;1;1;1;1;1	10;10;7;1;1;1;1;1;1;1;1	Nuclear pore glycoprotein p62	hCG_19665;NUP62	;;	11	10	10	10	7	9	10	6	6	5	7	9	10	6	6	5	7	9	10	6	6	5	27.8	27.8	27.8	53.254	522	522;522;446;23;36;75;99;100;134;137;193	0	78.955	By MS/MS	By MS/MS	By MS/MS	By MS/MS	By MS/MS	By MS/MS	19.7	27.8	27.8	17	21.1	15.9
A0A024QZF2;P10301;E9PQK5;E9PQC5;P62070	A0A024QZF2;P10301	7;7;1;1;1	7;7;1;1;1	7;7;1;1;1	Ras-related protein R-Ras	RRAS	;	5	7	7	7	6	5	5	6	6	6	6	5	5	6	6	6	6	5	5	6	6	6	39.9	39.9	39.9	23.48	218	218;218;47;52;204	0	17.849	By MS/MS	By MS/MS	By MS/MS	By MS/MS	By MS/MS	By MS/MS	39.9	27.1	32.6	28	33.9	33.9
M0QZ66;Q6IBD3;A0A024QZF8;P54852	M0QZ66;Q6IBD3;A0A024QZF8;P54852	1;1;1;1	1;1;1;1	1;1;1;1	Epithelial membrane protein 3	EMP3	;;;	4	1	1	1	1	1	1	1	1	1	1	1	1	1	1	1	1	1	1	1	1	1	15.7	15.7	15.7	10.27	89	89;163;163;163	0.00096191	3.1595	By MS/MS	By MS/MS	By MS/MS	By MS/MS	By MS/MS	By MS/MS	15.7	15.7	15.7	15.7	15.7	15.7
A0A0S2Z537;A0A024QZG0;O75150;H3BP71;A8K6K1;A0A0S2Z4Z2;B4DMM1;B4DFU2;B4DEN2;Q6ZN99;B4E313;A0A087WTK2;B3KQV1;H3BS50;H3BQ99;H3BUL6;I3L332	A0A0S2Z537;A0A024QZG0;O75150;H3BP71;A8K6K1;A0A0S2Z4Z2;B4DMM1;B4DFU2	18;18;18;17;17;16;14;9;8;8;7;6;4;3;1;1;1	18;18;18;17;17;16;14;9;8;8;7;6;4;3;1;1;1	14;14;14;13;14;13;10;8;7;7;6;5;4;3;1;1;1	E3 ubiquitin-protein ligase BRE1B	RNF40	;;;;;;;	17	18	18	14	15	11	14	13	13	13	15	11	14	13	13	13	12	9	11	11	10	11	19.4	19.4	15.5	113.65	1001	1001;1001;1001;961;1000;956;693;435;307;347;244;177;230;174;111;129;144	0	24.945	By MS/MS	By MS/MS	By MS/MS	By MS/MS	By MS/MS	By MS/MS	16.4	11.5	15.9	15.5	14	15.5
A0A024QZH6;Q9H7N4	A0A024QZH6;Q9H7N4	5;5	5;5	5;5	Splicing factor, arginine/serine-rich 19	SR-A1;SCAF1	;	2	5	5	5	4	4	4	4	5	4	4	4	4	4	5	4	4	4	4	4	5	4	5.3	5.3	5.3	139.26	1312	1312;1312	0	22.602	By MS/MS	By MS/MS	By MS/MS	By MS/MS	By MS/MS	By MS/MS	4.5	3.7	4.5	3.7	5.3	4.5
A0A024QZI2;P55899;M0R0H0;M0R220;M0QYN1;M0QYN9;M0R0A9;M0QYM4;M0R2T3;M0R266	A0A024QZI2;P55899;M0R0H0;M0R220;M0QYN1;M0QYN9;M0R0A9	5;5;3;3;3;3;3;2;1;1	5;5;3;3;3;3;3;2;1;1	5;5;3;3;3;3;3;2;1;1	IgG receptor FcRn large subunit p51	hCG_1998059;FCGRT	;;;;;;	10	5	5	5	4	5	5	4	5	5	4	5	5	4	5	5	4	5	5	4	5	5	24.9	24.9	24.9	39.743	365	365;365;153;189;211;225;273;167;38;141	0	28.131	By MS/MS	By MS/MS	By MS/MS	By MS/MS	By MS/MS	By MS/MS	17	24.9	24.9	17.8	24.9	24.9
A0A024QZI4;Q8IV63;M0R073;M0QYA8;B4DGW1	A0A024QZI4;Q8IV63;M0R073;M0QYA8	3;3;2;2;1	3;3;2;2;1	3;3;2;2;1	Inactive serine/threonine-protein kinase VRK3	VRK3	;;;	5	3	3	3	3	2	2	2	2	2	3	2	2	2	2	2	3	2	2	2	2	2	6.3	6.3	6.3	52.881	474	474;474;362;406;243	0	6.3435	By MS/MS	By MS/MS	By MS/MS	By MS/MS	By MS/MS	By MS/MS	6.3	4.4	4.4	4.4	4.4	4.4
Q96E88;B2R5V0;A0A024QZI5;Q13772;B4DF87;B4DZ85;V9H022;Q6TAR0	Q96E88;B2R5V0;A0A024QZI5;Q13772;B4DF87;B4DZ85	12;12;12;12;10;7;5;2	12;12;12;12;10;7;5;2	12;12;12;12;10;7;5;2	Nuclear receptor coactivator 4	NCOA4	;;;;;	8	12	12	12	8	9	9	7	8	9	8	9	9	7	8	9	8	9	9	7	8	9	28.5	28.5	28.5	65.294	575	575;614;614;614;514;448;278;76	0	16.613	By MS/MS	By MS/MS	By MS/MS	By MS/MS	By MS/MS	By MS/MS	17.7	18.6	18.6	15.8	16.2	19.3
A0A024QZJ6;A0A024QZJ4;B1PS43;P35749;Q7Z7R0	A0A024QZJ6;A0A024QZJ4;B1PS43;P35749	21;21;21;21;7	2;2;2;2;1	2;2;2;2;1	Myosin-11	MYH11	;;;	5	21	2	2	15	18	18	16	18	19	1	2	1	1	2	1	1	2	1	1	2	1	9.3	1.4	1.4	223.57	1938	1938;1972;2029;1972;1052	1	-2	By matching	By MS/MS	By MS/MS	By matching	By matching	By matching	7.8	8.9	8.6	8	8.7	8.6
Q05CP8;A0A024QZJ7;Q16204;Q15302	Q05CP8;A0A024QZJ7;Q16204	14;14;14;5	14;14;14;5	9;9;9;0	Coiled-coil domain-containing protein 6	CCDC6	;;	4	14	14	9	11	13	13	12	11	11	11	13	13	12	11	11	7	8	8	7	7	7	40.4	40.4	27.2	38.163	334	334;474;474;132	0	76.225	By MS/MS	By MS/MS	By MS/MS	By MS/MS	By MS/MS	By MS/MS	36.2	37.7	40.4	36.2	37.7	33.5
A0A024QZK8;P31942;Q53F48;B4DHY1;A0A024QZP1	A0A024QZK8;P31942;Q53F48;B4DHY1;A0A024QZP1	11;11;10;9;6	9;9;8;7;6	9;9;8;7;6	Heterogeneous nuclear ribonucleoprotein H3	HNRPH3;HNRNPH3	;;;;	5	11	9	9	11	8	8	10	10	8	9	6	6	8	8	6	9	6	6	8	8	6	45.7	42.8	42.8	36.926	346	346;346;346;238;215	0	196.55	By MS/MS	By MS/MS	By MS/MS	By MS/MS	By MS/MS	By MS/MS	45.7	29.2	34.1	43.1	43.1	34.1
A0A024QZL1;P10124	A0A024QZL1;P10124	2;2	2;2	2;2	Serglycin	PRG1;SRGN	;	2	2	2	2	2	2	1	1	1	2	2	2	1	1	1	2	2	2	1	1	1	2	10.1	10.1	10.1	17.624	158	158;158	0	8.8166	By MS/MS	By MS/MS	By MS/MS	By MS/MS	By MS/MS	By MS/MS	10.1	10.1	8.2	8.2	8.2	10.1
A0A024QZM0;B7Z518;H0YE76;B3KU20;H0YCB3;Q8N9N2;H0YER2;E9PM82;E9PR40;E9PQZ6	A0A024QZM0;B7Z518;H0YE76;B3KU20;H0YCB3;Q8N9N2;H0YER2	4;4;3;3;3;3;2;1;1;1	4;4;3;3;3;3;2;1;1;1	4;4;3;3;3;3;2;1;1;1	Activating signal cointegrator 1 complex subunit 1	ASCC1	;;;;;;	10	4	4	4	3	2	3	3	2	3	3	2	3	3	2	3	3	2	3	3	2	3	10.6	10.6	10.6	41.227	357	357;379;176;275;292;400;145;124;139;152	0	5.0439	By MS/MS	By MS/MS	By MS/MS	By MS/MS	By MS/MS	By MS/MS	8.1	5	8.1	8.1	5	8.7
A0A024QZM3;Q13542;Q6FG68;B2R9B9	A0A024QZM3;Q13542;Q6FG68;B2R9B9	2;2;1;1	2;2;1;1	2;2;1;1	Eukaryotic translation initiation factor 4E-binding protein 2	EIF4EBP2	;;;	4	2	2	2	2	2	2	1	2	1	2	2	2	1	2	1	2	2	2	1	2	1	37.5	37.5	37.5	12.939	120	120;120;120;120	0	73.452	By MS/MS	By MS/MS	By MS/MS	By MS/MS	By MS/MS	By MS/MS	37.5	37.5	37.5	11.7	37.5	11.7
A0A024QZM6;P53992;B4DSN3;G5EA31;B7ZAY6;A0A0U1RR49	A0A024QZM6;P53992;B4DSN3;G5EA31	25;25;24;23;10;1	25;25;24;23;10;1	24;24;23;22;10;1	Protein transport protein Sec24C	SEC24C	;;;	6	25	25	24	21	18	24	19	21	20	21	18	24	19	21	20	20	17	23	18	20	19	31.1	31.1	29.7	118.32	1094	1094;1094;975;1042;342;183	0	185.51	By MS/MS	By MS/MS	By MS/MS	By MS/MS	By MS/MS	By MS/MS	26	22.8	30.7	24.4	27.4	27.9
Q5PY49;E7ET40;B2R7F2;A0A024QZM9;P00749;B4DNJ4;S4R3G7;Q96SE8;Q59GZ8	Q5PY49;E7ET40;B2R7F2;A0A024QZM9;P00749;B4DNJ4	3;3;3;3;3;2;1;1;1	3;3;3;3;3;2;1;1;1	3;3;3;3;3;2;1;1;1	Urokinase-type plasminogen activator;Urokinase-type plasminogen activator long chain A;Urokinase-type plasminogen activator short chain A;Urokinase-type plasminogen activator chain B	PLAU	;;;;;	9	3	3	3	3	3	3	0	1	0	3	3	3	0	1	0	3	3	3	0	1	0	7.3	7.3	7.3	46.367	411	411;414;431;431;431;345;106;154;207	0	6.9274	By MS/MS	By MS/MS	By MS/MS		By matching		7.3	7.3	7.3	0	2.4	0
A0A024QZN2;Q8WXX5;Q2VIL4	A0A024QZN2;Q8WXX5	10;10;4	10;10;4	10;10;4	DnaJ homolog subfamily C member 9	hCG_2024613;DNAJC9	;	3	10	10	10	9	9	9	9	9	10	9	9	9	9	9	10	9	9	9	9	9	10	40.8	40.8	40.8	29.909	260	260;260;252	0	117.84	By MS/MS	By MS/MS	By MS/MS	By MS/MS	By MS/MS	By MS/MS	40.8	40.8	40.8	40.8	36.2	40.8
A0A024QZN4;V9HWK2;P18206;B3KXA2;B4E3Q9;Q5JQ13;B4DKC9;B4DTM7;A0A096LPE1	A0A024QZN4;V9HWK2;P18206;B3KXA2;B4E3Q9;Q5JQ13	66;66;66;58;51;46;26;18;2	66;66;66;58;51;46;26;18;2	66;66;66;58;51;46;26;18;2	Vinculin	VCL;HEL114	;;;;;	9	66	66	66	63	61	63	62	60	62	63	61	63	62	60	62	63	61	63	62	60	62	67.1	67.1	67.1	116.72	1066	1066;1134;1134;1006;927;806;491;327;57	0	323.31	By MS/MS	By MS/MS	By MS/MS	By MS/MS	By MS/MS	By MS/MS	65.4	65.4	65.4	66.3	62.5	66.1
F6WR09;D4YW76;A0A024QZN6;Q9ULJ6	F6WR09;D4YW76;A0A024QZN6;Q9ULJ6	4;4;4;4	4;4;4;4	1;1;1;1	Zinc finger MIZ domain-containing protein 1	ZMIZ1;TRAFIP10;RAI17	;;;	4	4	4	1	2	1	2	2	3	4	2	1	2	2	3	4	0	0	0	0	0	1	6.3	6.3	2.8	105.7	968	968;968;1073;1067	0	12.475	By MS/MS	By MS/MS	By MS/MS	By MS/MS	By MS/MS	By MS/MS	2.7	1.1	2.7	2.7	3.5	6.3
A0A024QZN7;Q9NZ45	A0A024QZN7;Q9NZ45	5;5	5;5	5;5	CDGSH iron-sulfur domain-containing protein 1	C10orf70;CISD1	;	2	5	5	5	5	5	4	4	4	5	5	5	4	4	4	5	5	5	4	4	4	5	64.8	64.8	64.8	12.199	108	108;108	0	86.302	By MS/MS	By MS/MS	By MS/MS	By MS/MS	By MS/MS	By MS/MS	64.8	64.8	44.4	44.4	44.4	64.8
A0A024QZN8;Q5GLZ8;A8K9U4;H0Y6K7;Q9Y4U2;D6RCL5	A0A024QZN8;Q5GLZ8;A8K9U4	10;10;9;2;1;1	10;10;9;2;1;1	10;10;9;2;1;1	Probable E3 ubiquitin-protein ligase HERC4	HERC4	;;	6	10	10	10	9	8	8	9	9	10	9	8	8	9	9	10	9	8	8	9	9	10	14.3	14.3	14.3	117.7	1049	1049;1057;1027;399;104;240	0	30.393	By MS/MS	By MS/MS	By MS/MS	By MS/MS	By MS/MS	By MS/MS	12.8	11.3	10.2	12.8	12.8	14.3
A0A024QZP6;Q9P0M6;Q9HA11;Q5SQT3	A0A024QZP6;Q9P0M6;Q9HA11;Q5SQT3	12;12;9;6	10;10;7;5	10;10;7;5	Core histone macro-H2A;Core histone macro-H2A.2;Histone H2A	H2AFY2	;;;	4	12	10	10	8	12	9	9	8	8	6	10	7	7	6	6	6	10	7	7	6	6	48.4	41.4	41.4	40.058	372	372;372;280;242	0	167.86	By MS/MS	By MS/MS	By MS/MS	By MS/MS	By MS/MS	By MS/MS	30.9	48.4	30.4	33.1	29	27.4
Q53FJ5;A0A024QZQ2;P07602;C9JIZ6;Q59EN5;B4DEK5;B4DRB7;Q5BJH1;A0A0J9YXB8	Q53FJ5;A0A024QZQ2;P07602;C9JIZ6;Q59EN5;B4DEK5;B4DRB7;Q5BJH1	29;29;29;28;28;23;23;16;8	29;29;29;28;28;23;23;16;8	29;29;29;28;28;23;23;16;8	Prosaposin;Saposin-A;Saposin-B-Val;Saposin-B;Saposin-C;Saposin-D	PSAP	;;;;;;;	9	29	29	29	24	28	29	28	28	27	24	28	29	28	28	27	24	28	29	28	28	27	55.2	55.2	55.2	58.14	524	524;524;524;527;530;452;527;240;167	0	89.985	By MS/MS	By MS/MS	By MS/MS	By MS/MS	By MS/MS	By MS/MS	44.8	53.6	55.2	50.4	50.4	49.8
B3KPC1;A0A024QZR3;Q9BRX2	B3KPC1;A0A024QZR3;Q9BRX2	8;8;7	8;8;7	8;8;7	Protein pelota homolog	hCG_2002731;PELO	;;	3	8	8	8	5	8	7	6	7	8	5	8	7	6	7	8	5	8	7	6	7	8	23.6	23.6	23.6	43.378	385	385;385;385	0	30.891	By MS/MS	By MS/MS	By MS/MS	By MS/MS	By MS/MS	By MS/MS	15.1	23.6	21.3	17.9	21.3	23.6
A0A024QZR5;Q9Y2T2;B4DRN6;Q8NDP0;E5RJ52;P53677;H0YBM0;H0YBA0;E7ER80	A0A024QZR5;Q9Y2T2;B4DRN6;Q8NDP0	16;16;14;13;2;2;1;1;1	16;16;14;13;2;2;1;1;1	16;16;14;13;2;2;1;1;1	AP-3 complex subunit mu-1	AP3M1;DKFZp586G1518	;;;	9	16	16	16	13	14	15	13	13	13	13	14	15	13	13	13	13	14	15	13	13	13	57.9	57.9	57.9	46.939	418	418;418;364;297;287;418;48;131;268	0	258.03	By MS/MS	By MS/MS	By MS/MS	By MS/MS	By MS/MS	By MS/MS	49.8	50.5	54.8	47.6	48.8	46.4
E7ESU6;D6R9Q7;A0A024QZR9;Q8NBW4;D6R9X0;D6RER8;D6RG31;D6RHF5	E7ESU6;D6R9Q7;A0A024QZR9;Q8NBW4;D6R9X0;D6RER8;D6RG31;D6RHF5	2;2;2;2;1;1;1;1	2;2;2;2;1;1;1;1	2;2;2;2;1;1;1;1	Sodium-coupled neutral amino acid transporter 9	SLC38A9;FLJ90709	;;;;;;;	8	2	2	2	2	0	1	2	1	1	2	0	1	2	1	1	2	0	1	2	1	1	34.4	34.4	34.4	14.859	131	131;455;561;561;96;102;187;397	0	11.6	By MS/MS		By MS/MS	By MS/MS	By MS/MS	By MS/MS	34.4	0	19.8	34.4	19.8	19.8
A0A024QZS2;Q8N292	A0A024QZS2;Q8N292	1;1	1;1	1;1	Protein GAPT	FLJ33641;GAPT	;	2	1	1	1	1	1	1	1	1	1	1	1	1	1	1	1	1	1	1	1	1	1	7	7	7	17.883	157	157;157	0.00059113	3.491	By MS/MS	By MS/MS	By MS/MS	By MS/MS	By MS/MS	By MS/MS	7	7	7	7	7	7
B2R6X6;A0A024QZS4;P30405;R4GN99;H0Y548	B2R6X6;A0A024QZS4;P30405	11;11;11;5;4	11;11;11;5;4	10;10;10;5;4	Peptidyl-prolyl cis-trans isomerase;Peptidyl-prolyl cis-trans isomerase F, mitochondrial	PPIF	;;	5	11	11	10	11	10	11	9	10	11	11	10	11	9	10	11	10	9	10	9	9	10	60.9	60.9	57.5	22.039	207	207;207;207;145;165	0	323.31	By MS/MS	By MS/MS	By MS/MS	By MS/MS	By MS/MS	By MS/MS	60.9	57	60.9	57.5	60.9	60.9
A0A024QZT0;P45880;A0A0A0MR02;A0A024QZN9;B4DKM5;Q5JSD2;Q5JSD1;A2A3S1	A0A024QZT0;P45880;A0A0A0MR02;A0A024QZN9;B4DKM5;Q5JSD2;Q5JSD1	14;14;13;13;10;9;9;4	14;14;13;13;10;9;9;4	14;14;13;13;10;9;9;4	Voltage-dependent anion-selective channel protein 2	VDAC2	;;;;;;	8	14	14	14	14	14	14	13	14	14	14	14	14	13	14	14	14	14	14	13	14	14	63.3	63.3	63.3	31.566	294	294;294;282;319;255;194;204;109	0	245.79	By MS/MS	By MS/MS	By MS/MS	By MS/MS	By MS/MS	By MS/MS	63.3	63.3	63.3	60.2	63.3	63.3
B3KPN7;A0A024QZT2;Q96KP1;B4DZI7	B3KPN7;A0A024QZT2;Q96KP1	13;13;13;6	13;13;13;6	13;13;13;6	Exocyst complex component 2	EXOC2	;;	4	13	13	13	12	9	10	10	10	11	12	9	10	10	10	11	12	9	10	10	10	11	17.3	17.3	17.3	104.12	924	924;924;924;519	0	31.951	By MS/MS	By MS/MS	By MS/MS	By MS/MS	By MS/MS	By MS/MS	16.5	11.1	13.6	13.1	13.3	14.2
A0A024QZT4;P50453;Q6N0A8	A0A024QZT4;P50453	25;25;11	24;24;11	23;23;10	Serpin B9	SERPINB9	;	3	25	24	23	25	25	24	24	25	24	24	24	23	23	24	23	23	23	22	22	23	22	77.1	74.5	71.3	42.403	376	376;376;180	0	241.22	By MS/MS	By MS/MS	By MS/MS	By MS/MS	By MS/MS	By MS/MS	77.1	77.1	69.1	69.1	77.1	69.1
Q5TD07;A0A024QZT9;P16083;B3KPX6;Q5TD05;Q59EN2;A2A2U4	Q5TD07;A0A024QZT9;P16083;B3KPX6;Q5TD05;Q59EN2	7;7;7;6;4;4;1	7;7;7;6;4;4;1	7;7;7;6;4;4;1	Ribosyldihydronicotinamide dehydrogenase [quinone]	NQO2	;;;;;	7	7	7	7	7	6	6	6	5	5	7	6	6	6	5	5	7	6	6	6	5	5	51.8	51.8	51.8	21.537	193	193;231;231;231;139;160;63	0	18.911	By MS/MS	By MS/MS	By MS/MS	By MS/MS	By MS/MS	By MS/MS	51.8	39.9	39.9	51.3	41.5	41.5
A0A024QZU0;Q13546;B3KU53	A0A024QZU0;Q13546	11;11;3	11;11;3	11;11;3	Receptor-interacting serine/threonine-protein kinase 1	RIPK1	;	3	11	11	11	7	6	8	8	7	7	7	6	8	8	7	7	7	6	8	8	7	7	23.5	23.5	23.5	75.93	671	671;671;273	0	18.062	By MS/MS	By MS/MS	By MS/MS	By MS/MS	By MS/MS	By MS/MS	14.5	12.7	16.2	16.5	15.6	13.1
Q6IBN4;Q53HG3;Q53GC8;A0A0C4DGA2;A0A024QZU5;O75521;F8WAW4;Q9NYD2;B4DLL3;F1LLU7;C9JB63;Q59E94;F8W6J1	Q6IBN4;Q53HG3;Q53GC8;A0A0C4DGA2;A0A024QZU5;O75521;F8WAW4;Q9NYD2;B4DLL3;F1LLU7;C9JB63;Q59E94	7;7;7;7;7;7;4;4;4;4;4;4;3	7;7;7;7;7;7;4;4;4;4;4;4;3	7;7;7;7;7;7;4;4;4;4;4;4;3	Enoyl-CoA delta isomerase 2, mitochondrial	PECI;ECI2;HCA64	;;;;;;;;;;;	13	7	7	7	4	7	3	7	5	6	4	7	3	7	5	6	4	7	3	7	5	6	20.6	20.6	20.6	40.193	364	364;364;364;364;364;394;140;195;195;197;220;232;152	0	52.534	By MS/MS	By MS/MS	By MS/MS	By MS/MS	By MS/MS	By MS/MS	13.5	20.6	9.3	20.6	11.8	20.6
A0A024QZU8;Q92766;C9JU34;C9JE09;C9JPJ6	A0A024QZU8;Q92766;C9JU34	4;4;3;1;1	4;4;3;1;1	4;4;3;1;1	Ras-responsive element-binding protein 1	RREB1	;;	5	4	4	4	3	2	2	3	2	3	3	2	2	3	2	3	3	2	2	3	2	3	3.3	3.3	3.3	181.42	1687	1687;1687;778;136;164	0	9.4737	By MS/MS	By MS/MS	By MS/MS	By MS/MS	By MS/MS	By MS/MS	2.6	1.4	1.4	2.1	1.4	2.1
Q9BS45;A0A024QZW0;P51580;Q6I929	Q9BS45;A0A024QZW0;P51580	13;13;13;3	13;13;13;3	13;13;13;3	Thiopurine S-methyltransferase	TPMT	;;	4	13	13	13	11	12	12	10	11	11	11	12	12	10	11	11	11	12	12	10	11	11	57.6	57.6	57.6	28.233	245	245;245;245;246	0	39.243	By MS/MS	By MS/MS	By MS/MS	By MS/MS	By MS/MS	By MS/MS	48.6	52.7	52.7	42	50.6	45.3
A0A024QZW2;Q9UMY1;H7C2B1	A0A024QZW2;Q9UMY1;H7C2B1	4;4;2	4;4;2	4;4;2	Nucleolar protein 7	NOL7	;;	3	4	4	4	3	3	2	3	3	2	3	3	2	3	3	2	3	3	2	3	3	2	21	21	21	29.426	257	257;257;83	0	25.213	By MS/MS	By MS/MS	By MS/MS	By MS/MS	By MS/MS	By MS/MS	16.7	16.7	9.3	17.5	17.5	13.2
A0A024QZW3;Q96S59;A0A024R014;O60738	A0A024QZW3;Q96S59;A0A024R014	7;7;4;3	7;7;4;3	6;6;3;2	Ran-binding protein 9	RANBP9	;;	4	7	7	6	4	4	4	4	7	3	4	4	4	4	7	3	4	4	3	3	6	3	13.9	13.9	11.5	77.846	729	729;729;569;243	0	25.714	By MS/MS	By MS/MS	By MS/MS	By MS/MS	By MS/MS	By MS/MS	7.4	7.4	8.5	8.5	13.9	5.6
A0A024QZW4;B2R8V5;A0A024R008;Q9H1N7	A0A024QZW4;B2R8V5;A0A024R008;Q9H1N7	1;1;1;1	1;1;1;1	1;1;1;1	Adenosine 3-phospho 5-phosphosulfate transporter 2	SLC35B3	;;;	4	1	1	1	1	1	1	0	1	1	1	1	1	0	1	1	1	1	1	0	1	1	3.3	3.3	3.3	40.985	369	369;401;401;401	0.0048611	1.837	By matching	By MS/MS	By matching		By MS/MS	By MS/MS	3.3	3.3	3.3	0	3.3	3.3
A0A024QZW7;P49790	A0A024QZW7;P49790	28;28	28;28	28;28	Nuclear pore complex protein Nup153	NUP153	;	2	28	28	28	19	21	19	23	23	22	19	21	19	23	23	22	19	21	19	23	23	22	28.3	28.3	28.3	153.97	1475	1475;1475	0	137.56	By MS/MS	By MS/MS	By MS/MS	By MS/MS	By MS/MS	By MS/MS	18.3	19.5	19	21.2	21.3	22
A0A024QZX3;A0A024QZX5;A0A087X1N8;P35237;Q8IXH2;A0A024QZT8	A0A024QZX3;A0A024QZX5;A0A087X1N8;P35237;Q8IXH2;A0A024QZT8	16;16;16;16;12;8	15;15;15;15;12;8	15;15;15;15;12;8	Serpin B6	SERPINB6	;;;;;	6	16	15	15	14	14	13	12	14	13	13	13	12	11	13	12	13	13	12	11	13	12	48.4	46.3	46.3	42.621	376	376;380;395;376;259;213	0	323.31	By MS/MS	By MS/MS	By MS/MS	By MS/MS	By MS/MS	By MS/MS	43.9	43.1	36.7	38.6	44.4	39.1
A0A024QZX9;B4DQQ6;E7ET49;Q8NCG7;B3KR38;B3KRA0;B4DVJ1;B4DVH8	A0A024QZX9;B4DQQ6;E7ET49;Q8NCG7;B3KR38;B3KRA0	6;6;6;6;4;3;2;2	6;6;6;6;4;3;2;2	6;6;6;6;4;3;2;2	Sn1-specific diacylglycerol lipase beta	LOC221955;DAGLB	;;;;;	8	6	6	6	6	6	4	5	4	5	6	6	4	5	4	5	6	6	4	5	4	5	17.9	17.9	17.9	43.191	391	391;486;631;672;218;369;220;379	0	23.383	By MS/MS	By MS/MS	By MS/MS	By MS/MS	By MS/MS	By MS/MS	17.9	17.9	15.6	15.6	15.6	15.6
A0A024QZY0;Q86WA6;Q49AI2;B4DML3	A0A024QZY0;Q86WA6;Q49AI2;B4DML3	2;2;1;1	2;2;1;1	2;2;1;1	Valacyclovir hydrolase	BPHL	;;;	4	2	2	2	1	2	1	0	1	1	1	2	1	0	1	1	1	2	1	0	1	1	8.4	8.4	8.4	31.106	274	274;291;194;211	0.001323	2.912	By MS/MS	By MS/MS	By matching		By MS/MS	By MS/MS	3.6	8.4	3.6	0	3.6	3.6
A0A024QZY1;Q13155;F8W950;B2R7M3;A8MU58;F8WCL2	A0A024QZY1;Q13155;F8W950;B2R7M3;A8MU58	8;8;7;7;6;1	8;8;7;7;6;1	8;8;7;7;6;1	Aminoacyl tRNA synthase complex-interacting multifunctional protein 2	JTV1;AIMP2	;;;;	6	8	8	8	6	8	8	8	8	7	6	8	8	8	8	7	6	8	8	8	8	7	38.1	38.1	38.1	35.348	320	320;320;251;320;242;48	0	67.447	By MS/MS	By MS/MS	By MS/MS	By MS/MS	By MS/MS	By MS/MS	30.6	38.1	38.1	38.1	38.1	32.2
A0A024QZY4;O00635;Q59EA5;Q6MZQ5	A0A024QZY4;O00635;Q59EA5;Q6MZQ5	4;4;3;2	4;4;3;2	4;4;3;2	E3 ubiquitin-protein ligase TRIM38	TRIM38;DKFZp686F23130	;;;	4	4	4	4	3	4	2	3	3	3	3	4	2	3	3	3	3	4	2	3	3	3	10.8	10.8	10.8	53.415	465	465;465;298;309	0	6.0449	By MS/MS	By MS/MS	By MS/MS	By MS/MS	By MS/MS	By MS/MS	8.4	10.8	6	8.4	8.4	8.4
A0A024QZY5;Q13523;B4DZQ5;H0YDJ3;D3DWH5;Q15456	A0A024QZY5;Q13523;B4DZQ5;H0YDJ3	10;10;9;7;2;1	10;10;9;7;2;1	10;10;9;7;2;1	Serine/threonine-protein kinase PRP4 homolog	PRPF4B	;;;	6	10	10	10	10	10	10	8	10	9	10	10	10	8	10	9	10	10	10	8	10	9	12.4	12.4	12.4	116.99	1007	1007;1007;993;587;111;46	0	43.028	By MS/MS	By MS/MS	By MS/MS	By MS/MS	By MS/MS	By MS/MS	12.4	12.4	12.4	9.8	12.4	11.3
A0A024QZZ6;Q96NT0;B8ZZ99;F8WCZ3	A0A024QZZ6;Q96NT0;B8ZZ99;F8WCZ3	5;5;4;4	5;5;4;4	5;5;4;4	Coiled-coil domain-containing protein 115	MGC12981;CCDC115	;;;	4	5	5	5	4	4	4	5	4	4	4	4	4	5	4	4	4	4	4	5	4	4	50.6	50.6	50.6	19.76	180	180;180;175;193	0	9.4827	By MS/MS	By MS/MS	By MS/MS	By MS/MS	By MS/MS	By MS/MS	43.9	35	35	50.6	35	35
A0A024QZZ7;P58876;A0A024RCJ9;I6L9F7;U3KQK0;Q99879;Q99877;A8K9J7	A0A024QZZ7;P58876;A0A024RCJ9;I6L9F7;U3KQK0;Q99879;Q99877;A8K9J7	21;21;20;20;20;20;20;19	1;1;0;0;0;0;0;1	1;1;0;0;0;0;0;1	Histone H2B;Histone H2B type 1-D;Histone H2B type 1-M;Histone H2B type 1-N	HIST1H2BD;HIST1H2BN;HIST1H2BM	;;;;;;;	8	21	1	1	21	20	20	21	21	21	1	1	1	1	1	1	1	1	1	1	1	1	83.3	8.7	8.7	13.936	126	126;126;126;138;166;126;126;126	1	-2	By MS/MS	By MS/MS	By MS/MS	By MS/MS	By MS/MS	By MS/MS	83.3	81.7	83.3	83.3	83.3	83.3
Q53F27;A0A024R001;Q9P0S9	Q53F27;A0A024R001;Q9P0S9	3;3;3	3;3;3	3;3;3	Transmembrane protein 14C	TMEM14C	;;	3	3	3	3	2	2	2	3	2	2	2	2	2	3	2	2	2	2	2	3	2	2	50	50	50	11.58	112	112;112;112	0	32.396	By MS/MS	By matching	By matching	By MS/MS	By MS/MS	By MS/MS	24.1	24.1	24.1	50	24.1	24.1
A0A024R012;Q9NXA8	A0A024R012;Q9NXA8	1;1	1;1	1;1	NAD-dependent protein deacylase sirtuin-5, mitochondrial	SIRT5	;	2	1	1	1	0	1	0	1	1	1	0	1	0	1	1	1	0	1	0	1	1	1	5.8	5.8	5.8	33.881	310	310;310	0.0023356	2.2442		By matching		By MS/MS	By MS/MS	By MS/MS	0	5.8	0	5.8	5.8	5.8
A0A024R017;Q93077;Q08AJ9;Q7L7L0;P04908;Q96QV6;V9GZN0;REV__H0Y672;REV__Q6N028;REV__E7EQ67;REV__Q6ZS45;REV__Q7Z5E6;REV__H7BY63;REV__A0A087X2A7;REV__Q6P9G8;REV__Q8NB25	A0A024R017;Q93077;Q08AJ9;Q7L7L0;P04908;Q96QV6	10;10;9;9;9;5;3;1;1;1;1;1;1;1;1;1	1;1;1;1;1;0;0;0;0;0;0;0;0;0;0;0	1;1;1;1;1;0;0;0;0;0;0;0;0;0;0;0	Histone H2A;Histone H2A type 1-C;Histone H2A type 3;Histone H2A type 1-B/E;Histone H2A type 1-A	HIST1H2AC;HIST1H2AB;HIST3H2A;HIST1H2AA	;;;;;	16	10	1	1	9	8	10	8	8	9	0	0	1	0	0	1	0	0	1	0	0	1	68.5	13.8	13.8	14.105	130	130;130;130;130;130;131;47;141;529;529;600;681;936;1098;1107;1140	0.0083248	1.5776	By matching	By matching	By MS/MS	By matching	By matching	By matching	65.4	60.8	68.5	64.6	64.6	67.7
B2RAW0;A0A024R036;P98082;B4DNN1;D6RFF7;D6REB1;D6RIA5;D6RGZ1	B2RAW0;A0A024R036;P98082	17;17;17;8;5;4;4;1	17;17;17;8;5;4;4;1	17;17;17;8;5;4;4;1	Disabled homolog 2	DAB2	;;	8	17	17	17	13	15	14	12	14	13	13	15	14	12	14	13	13	15	14	12	14	13	32.5	32.5	32.5	82.469	770	770;770;770;553;116;67;75;38	0	73.262	By MS/MS	By MS/MS	By MS/MS	By MS/MS	By MS/MS	By MS/MS	23.5	26.6	25.1	22.9	25.3	20.9
A0A024R040;P55809;Q6IAV5;E9PDW2;B7Z609;A1E286;Q9H7N8;B3KS89;Q9BYC2	A0A024R040;P55809;Q6IAV5;E9PDW2;B7Z609	11;11;10;8;8;4;1;1;1	11;11;10;8;8;4;1;1;1	11;11;10;8;8;4;1;1;1	Succinyl-CoA:3-ketoacid-coenzyme A transferase;Succinyl-CoA:3-ketoacid coenzyme A transferase 1, mitochondrial	OXCT1;OXCT	;;;;	9	11	11	11	9	10	9	10	10	10	9	10	9	10	10	10	9	10	9	10	10	10	30.8	30.8	30.8	56.157	520	520;520;520;334;334;150;249;517;517	0	123.22	By MS/MS	By MS/MS	By MS/MS	By MS/MS	By MS/MS	By MS/MS	25.2	25.6	24	26.7	25.6	29.4
A0A089GIA6;Q53FK5;Q53FI5;A8K6Q7;A0A024R042;O00478;C9JNZ3;E9PRX1;C9JVU4;C9J3Q8;C9J877;E9PJE9;E9PRR1;C9JZT5;C9JQT8;C9JUV8;Q59F79;B2R753;A8K4B5;A0A024QZZ1;A8K547;B4DQ62;P78410;O00481	A0A089GIA6;Q53FK5;Q53FI5;A8K6Q7;A0A024R042;O00478;C9JNZ3;E9PRX1;C9JVU4;C9J3Q8;C9J877;E9PJE9;E9PRR1;C9JZT5;C9JQT8;C9JUV8;Q59F79;B2R753;A8K4B5;A0A024QZZ1;A8K547;B4DQ62;P78410;O00481	2;2;2;2;2;2;1;1;1;1;1;1;1;1;1;1;1;1;1;1;1;1;1;1	2;2;2;2;2;2;1;1;1;1;1;1;1;1;1;1;1;1;1;1;1;1;1;1	2;2;2;2;2;2;1;1;1;1;1;1;1;1;1;1;1;1;1;1;1;1;1;1	Butyrophilin subfamily 3 member A3;Butyrophilin subfamily 3 member A2;Butyrophilin subfamily 3 member A1	BTN3A3;BTN3A2;BTN3A1	;;;;;;;;;;;;;;;;;;;;;;;	24	2	2	2	1	1	1	1	0	0	1	1	1	1	0	0	1	1	1	1	0	0	7	7	7	46.713	416	416;584;584;584;584;584;100;115;127;137;140;159;196;210;237;250;280;319;334;334;352;471;334;513	0.0013288	2.9773	By MS/MS	By MS/MS	By MS/MS	By MS/MS			3.8	3.1	3.8	3.8	0	0
A0A024R046;O00479	A0A024R046;O00479	3;3	3;3	3;3	High mobility group nucleosome-binding domain-containing protein 4	HMGN4	;	2	3	3	3	2	3	3	2	2	2	2	3	3	2	2	2	2	3	3	2	2	2	28.9	28.9	28.9	9.5388	90	90;90	0	23.002	By MS/MS	By MS/MS	By MS/MS	By MS/MS	By MS/MS	By MS/MS	26.7	28.9	28.9	26.7	26.7	26.7
B4DHC6;A0A087X0U3;B4DF14;A0A087WT87;Q8N169;A0A024R050;P43003	B4DHC6;A0A087X0U3;B4DF14;A0A087WT87;Q8N169;A0A024R050;P43003	1;1;1;1;1;1;1	1;1;1;1;1;1;1	1;1;1;1;1;1;1	Amino acid transporter;Excitatory amino acid transporter 1	SLC1A3	;;;;;;	7	1	1	1	0	1	1	1	1	1	0	1	1	1	1	1	0	1	1	1	1	1	2.8	2.8	2.8	46.954	428	428;430;490;496;542;542;542	0	7.7586		By matching	By matching	By matching	By matching	By MS/MS	0	2.8	2.8	2.8	2.8	2.8
B2R6K4;A0A024R056;P62873;F6UT28;Q71UM6;B3KVK2;B1AKQ8;F6X3N5;Q71UM7	B2R6K4;A0A024R056;P62873;F6UT28;Q71UM6;B3KVK2	13;13;13;7;7;7;6;6;5	7;7;7;3;5;5;2;2;3	7;7;7;3;5;5;2;2;3	Guanine nucleotide-binding protein G(I)/G(S)/G(T) subunit beta-1	GNB1	;;;;;	9	13	7	7	12	13	11	11	11	12	7	7	6	6	6	6	7	7	6	6	6	6	56.2	35	35	37.301	340	340;340;340;165;207;240;107;163;127	0	323.01	By MS/MS	By MS/MS	By MS/MS	By MS/MS	By MS/MS	By MS/MS	49.4	56.2	47.9	47.9	47.9	54.7
Q8N995;A0A024R059;Q01581;D6RIW1	Q8N995;A0A024R059;Q01581	12;12;12;3	12;12;12;3	12;12;12;3	Hydroxymethylglutaryl-CoA synthase, cytoplasmic	HMGCS1	;;	4	12	12	12	9	9	10	11	12	11	9	9	10	11	12	11	9	9	10	11	12	11	29.9	29.9	29.9	56.238	509	509;520;520;95	0	117.5	By MS/MS	By MS/MS	By MS/MS	By MS/MS	By MS/MS	By MS/MS	23.2	23	25.3	27.5	29.9	27.9
A0A024R061;P51809;B4DIH9;B4DE96;B2R6P4;B4DMB4;A0A024R074	A0A024R061;P51809;B4DIH9;B4DE96;B2R6P4;B4DMB4;A0A024R074	9;9;8;7;6;5;5	9;9;8;7;6;5;5	9;9;8;7;6;5;5	Vesicle-associated membrane protein 7	SYBL1;VAMP7	;;;;;;	7	9	9	9	8	6	6	8	6	6	8	6	6	8	6	6	8	6	6	8	6	6	37.3	37.3	37.3	24.935	220	220;220;181;153;220;119;260	0	23.42	By MS/MS	By MS/MS	By MS/MS	By MS/MS	By MS/MS	By MS/MS	36.8	26.8	20.5	31.8	28.2	26.8
E9PF10;B4DLT2;A0A024R071;O75694;B3KMK3	E9PF10;B4DLT2;A0A024R071;O75694	31;31;31;31;10	31;31;31;31;10	31;31;31;31;10	Nuclear pore complex protein Nup155	NUP155	;;;	5	31	31	31	26	26	25	23	25	28	26	26	25	23	25	28	26	26	25	23	25	28	31.1	31.1	31.1	148.09	1327	1327;1353;1391;1391;382	0	281.45	By MS/MS	By MS/MS	By MS/MS	By MS/MS	By MS/MS	By MS/MS	27	25.8	26.3	25.5	25.9	27.7
A0A024R073;A0A024R0F2;Q5TA45;C9IYS7;A0A087WYI0;C9J979;E9PNS4;J3QRY6;Q96HV7;E9PMA2;A0A0D9SGA8;H0YE15;E9PJG0;E9PKA4;E9PNH9;E9PI75;E9PIG1;A0A087WXT8	A0A024R073;A0A024R0F2;Q5TA45;C9IYS7;A0A087WYI0;C9J979	5;5;5;4;4;3;2;2;2;1;1;1;1;1;1;1;1;1	5;5;5;4;4;3;2;2;2;1;1;1;1;1;1;1;1;1	5;5;5;4;4;3;2;2;2;1;1;1;1;1;1;1;1;1	Integrator complex subunit 11	CPSF3L	;;;;;	18	5	5	5	3	3	4	4	5	5	3	3	4	4	5	5	3	3	4	4	5	5	10.4	10.4	10.4	56.012	499	499;600;600;502;502;344;278;342;389;46;46;55;56;81;109;209;249;289	0	5.9495	By MS/MS	By MS/MS	By MS/MS	By MS/MS	By MS/MS	By MS/MS	6.2	6.2	8	8.6	10.4	10.4
A0A024R084;Q9BRK5;A0A024R0A9;H0Y3T6;G3V1E2	A0A024R084;Q9BRK5;A0A024R0A9	7;7;5;3;3	7;7;5;3;3	7;7;5;3;3	45 kDa calcium-binding protein	SDF4	;;	5	7	7	7	4	6	5	0	1	2	4	6	5	0	1	2	4	6	5	0	1	2	22.7	22.7	22.7	41.806	362	362;362;348;243;254	0	13.187	By MS/MS	By MS/MS	By MS/MS		By matching	By matching	13	16.9	15.2	0	2.8	5.2
B3KQ42;A0A024R087;P52739	B3KQ42;A0A024R087;P52739	1;1;1	1;1;1	1;1;1	Zinc finger protein 131	hCG_36935;ZNF131	;;	3	1	1	1	1	0	0	1	1	1	1	0	0	1	1	1	1	0	0	1	1	1	1.9	1.9	1.9	67.32	589	589;589;623	0.0081647	1.5905	By matching			By MS/MS	By matching	By matching	1.9	0	0	1.9	1.9	1.9
A0A024R094;D6REB4;D6RJF2;D6RJ02;D6RD97	A0A024R094;D6REB4	7;5;3;2;1	7;5;3;2;1	1;0;1;1;1		PAIP1	;	5	7	7	1	7	5	4	7	6	6	7	5	4	7	6	6	1	1	1	1	1	1	26.5	26.5	4.6	35.014	306	306;351;200;168;95	0	9.0485	By MS/MS	By MS/MS	By MS/MS	By MS/MS	By MS/MS	By MS/MS	26.5	17.3	14.7	26.5	23.9	23.5
A0A024R096;Q9NRX6	A0A024R096;Q9NRX6	3;3	3;3	3;3	Protein kish;Protein kish-B	C1orf119;TMEM167B	;	2	3	3	3	3	2	3	2	2	3	3	2	3	2	2	3	3	2	3	2	2	3	21.6	21.6	21.6	8.2941	74	74;74	0.00040808	4.0548	By matching	By matching	By MS/MS	By matching	By MS/MS	By MS/MS	21.6	21.6	21.6	20.3	21.6	21.6
B2RB47;A0A024R098;Q01433;H0Y360;H0YCL9;E9PIJ1;E9PJF6;H0YF16	B2RB47;A0A024R098;Q01433;H0Y360	16;16;16;15;5;4;4;3	16;16;16;15;5;4;4;3	16;16;16;15;5;4;4;3	AMP deaminase 2	AMPD2	;;;	8	16	16	16	9	13	12	12	13	10	9	13	12	12	13	10	9	13	12	12	13	10	22	22	22	100.72	879	879;879;879;861;195;87;103;231	0	27.364	By MS/MS	By MS/MS	By MS/MS	By MS/MS	By MS/MS	By MS/MS	11.8	17.5	16.7	16.3	18.1	13
F6MF51;E9PJA2;B4DTX0;Q59H07;A0A024R0A1;P09603;E9PKP4	F6MF51;E9PJA2;B4DTX0;Q59H07;A0A024R0A1;P09603;E9PKP4	2;2;2;2;2;2;1	2;2;2;2;2;2;1	2;2;2;2;2;2;1	Macrophage colony-stimulating factor 1;Processed macrophage colony-stimulating factor 1	CSF1	;;;;;;	7	2	2	2	1	1	1	1	1	0	1	1	1	1	1	0	1	1	1	1	1	0	11.9	11.9	11.9	18.618	160	160;285;462;515;554;554;113	0.0016602	2.5921	By matching	By MS/MS	By matching	By MS/MS	By MS/MS		4.4	4.4	4.4	7.5	7.5	0
A0A024R0A8;O43865;Q2NKW8;V5YQL4;Q6ZMM9;H0Y8B3;Q6ZNS6;Q9BTL0;O43210;Q6ZMI1	A0A024R0A8;O43865;Q2NKW8;V5YQL4;Q6ZMM9;H0Y8B3;Q6ZNS6	16;16;14;14;8;8;8;6;6;1	16;16;14;14;8;8;8;6;6;1	8;8;6;6;3;0;0;2;2;0	Adenosylhomocysteinase;Putative adenosylhomocysteinase 2	AHCYL1;FGFR2-AHCYL1;AHCYL2	;;;;;;	10	16	16	8	15	15	15	15	15	13	15	15	15	15	15	13	7	8	8	7	8	6	34.2	34.2	21.3	58.951	530	530;530;505;1169;317;518;530;199;218;150	0	40.581	By MS/MS	By MS/MS	By MS/MS	By MS/MS	By MS/MS	By MS/MS	31.1	34	34	31.1	34	29.1
A0A0C4DGS9;B3KN25;A0A024R0C0;Q9Y6K0	A0A0C4DGS9;B3KN25;A0A024R0C0;Q9Y6K0	2;2;2;2	2;2;2;2	2;2;2;2	Choline/ethanolaminephosphotransferase 1	CEPT1	;;;	4	2	2	2	2	1	1	2	1	2	2	1	1	2	1	2	2	1	1	2	1	2	7.1	7.1	7.1	31.293	280	280;416;416;416	0.0047038	1.8718	By MS/MS	By MS/MS	By MS/MS	By MS/MS	By matching	By MS/MS	7.1	3.2	3.9	7.1	3.2	7.1
Q2TB59;A0A024R0C3;Q13423;E9PCX7;D6RAI5;D6RHU2;B4DS88;B4DMN9;Q8N5H5;H0Y8P5;D6RCR6	Q2TB59;A0A024R0C3;Q13423;E9PCX7	40;40;40;32;12;10;8;8;6;4;2	40;40;40;32;12;10;8;8;6;4;2	40;40;40;32;12;10;8;8;6;4;2	NAD(P) transhydrogenase, mitochondrial	NNT	;;;	11	40	40	40	34	35	34	36	36	39	34	35	34	36	36	39	34	35	34	36	36	39	41.3	41.3	41.3	113.88	1086	1086;1086;1086;955;217;199;559;601;236;57;58	0	313.46	By MS/MS	By MS/MS	By MS/MS	By MS/MS	By MS/MS	By MS/MS	37	38.2	36.9	39	38.9	41.3
A0A024R0C7;Q9P2B4;Q9NPX3;B1AMN7	A0A024R0C7;Q9P2B4	3;3;1;1	3;3;1;1	3;3;1;1	CTTNBP2 N-terminal-like protein	CTTNBP2NL	;	4	3	3	3	2	3	2	2	2	2	2	3	2	2	2	2	2	3	2	2	2	2	6.3	6.3	6.3	70.157	639	639;639;187;271	0.00059137	3.4951	By matching	By MS/MS	By MS/MS	By matching	By matching	By MS/MS	4.2	6.3	4.2	4.2	4.2	4.2
Q9GZV0;A0A024R0K2;A0A024R0E2;O75534;Q96L66;E9PLT0;Q9UG93;Q8WU01;Q9UG12;E9PNG3;E9PLD4;E9PKN4;E9PJK7	Q9GZV0;A0A024R0K2;A0A024R0E2;O75534;Q96L66;E9PLT0	35;35;35;35;32;30;15;9;7;6;4;2;1	35;35;35;35;32;30;15;9;7;6;4;2;1	35;35;35;35;32;30;15;9;7;6;4;2;1	Cold shock domain-containing protein E1	CSDE1;UNR	;;;;;	13	35	35	35	31	31	32	31	33	32	31	31	32	31	33	32	31	31	32	31	33	32	49.9	49.9	49.9	85.729	767	767;767;798;798;708;668;369;272;171;136;94;46;36	0	270.15	By MS/MS	By MS/MS	By MS/MS	By MS/MS	By MS/MS	By MS/MS	45.1	43	44.9	46.9	46.5	43.3
A0A024R0E5;P52907;A8K0T9	A0A024R0E5;P52907;A8K0T9	18;18;15	18;18;15	16;16;13	F-actin-capping protein subunit alpha-1	CAPZA1	;;	3	18	18	16	17	17	17	17	16	18	17	17	17	17	16	18	15	15	15	15	14	16	77.6	77.6	71.7	32.922	286	286;286;286	0	323.31	By MS/MS	By MS/MS	By MS/MS	By MS/MS	By MS/MS	By MS/MS	77.6	77.6	77.6	77.6	77.6	77.6
A0A024R0F6;Q9UPN9;H0Y612;B3KN30	A0A024R0F6;Q9UPN9;H0Y612	6;6;5;2	6;6;5;2	6;6;5;2	E3 ubiquitin-protein ligase TRIM33	TRIM33	;;	4	6	6	6	5	4	2	5	5	4	5	4	2	5	5	4	5	4	2	5	5	4	6.3	6.3	6.3	122.52	1127	1127;1127;888;759	0	18.009	By MS/MS	By MS/MS	By MS/MS	By MS/MS	By MS/MS	By MS/MS	5.3	4.3	2.1	5.3	5.3	4.3
A0A024R0G0;Q96S66;A0A024R095;Q5T1P5;B3KQX4	A0A024R0G0;Q96S66;A0A024R095	7;7;6;1;1	7;7;6;1;1	7;7;6;1;1	Chloride channel CLIC-like protein 1	CLCC1	;;	5	7	7	7	4	4	5	6	5	6	4	4	5	6	5	6	4	4	5	6	5	6	18	18	18	62.022	551	551;551;501;262;262	0	234.91	By MS/MS	By MS/MS	By MS/MS	By MS/MS	By MS/MS	By MS/MS	12.2	12.7	14.5	16.3	14.5	16.2
B4DKS0;B2R6A5;A0A024R0H1;P53985;Q5T8R3;Q5T8R5;B4E106	B4DKS0;B2R6A5;A0A024R0H1;P53985;Q5T8R3;Q5T8R5;B4E106	2;2;2;2;1;1;1	2;2;2;2;1;1;1	2;2;2;2;1;1;1	Monocarboxylate transporter 1	SLC16A1	;;;;;;	7	2	2	2	1	1	0	1	2	2	1	1	0	1	2	2	1	1	0	1	2	2	5.8	5.8	5.8	51.836	480	480;500;500;500;296;456;480	0.00039936	3.7127	By MS/MS	By matching		By matching	By MS/MS	By MS/MS	3.1	3.1	0	3.1	5.8	5.8
A0A024R0H2;O15235	A0A024R0H2;O15235	3;3	3;3	3;3	28S ribosomal protein S12, mitochondrial	MRPS12	;	2	3	3	3	2	1	2	2	2	2	2	1	2	2	2	2	2	1	2	2	2	2	32.6	32.6	32.6	15.173	138	138;138	0.00041451	4.3561	By MS/MS	By MS/MS	By MS/MS	By MS/MS	By MS/MS	By MS/MS	26.1	8	26.1	26.1	14.5	26.1
A0A024R0H6;Q8N7H5;B4DGJ5	A0A024R0H6;Q8N7H5;B4DGJ5	11;11;6	11;11;6	11;11;6	RNA polymerase II-associated factor 1 homolog	PAF1	;;	3	11	11	11	9	7	6	9	4	7	9	7	6	9	4	7	9	7	6	9	4	7	26.4	26.4	26.4	59.975	531	531;531;288	0	24.335	By MS/MS	By MS/MS	By MS/MS	By MS/MS	By MS/MS	By MS/MS	21.8	17.3	14.7	20.5	9.8	16.8
A0A024R0H7;Q9BQA1;H0Y711;B4DJP0	A0A024R0H7;Q9BQA1;H0Y711	10;10;7;3	10;10;7;3	10;10;7;3	Methylosome protein 50	WDR77	;;	4	10	10	10	7	9	10	6	6	7	7	9	10	6	6	7	7	9	10	6	6	7	43.6	43.6	43.6	36.724	342	342;342;291;112	0	50.706	By MS/MS	By MS/MS	By MS/MS	By MS/MS	By MS/MS	By MS/MS	31.6	36.5	43.6	27.5	31.9	33
Q5JR08;A0A024R0I3;P08134;E9PQH6	Q5JR08;A0A024R0I3;P08134;E9PQH6	12;12;12;10	5;5;5;4	5;5;5;4	Rho-related GTP-binding protein RhoC	RHOC;hCG_2043376	;;;	4	12	5	5	11	11	11	12	12	10	5	4	4	5	5	4	5	4	4	5	5	4	63.8	24.5	24.5	21.523	188	188;193;193;169	0	12.936	By MS/MS	By MS/MS	By MS/MS	By MS/MS	By MS/MS	By MS/MS	47.9	63.8	63.8	63.8	63.8	41.5
A0A024R0K8;A0A024R0J7;P61018;M0R0X1	A0A024R0K8;A0A024R0J7;P61018;M0R0X1	9;9;9;8	9;9;9;8	6;6;6;6	Ras-related protein Rab-4B	RAB4B	;;;	4	9	9	6	6	6	7	7	8	6	6	6	7	7	8	6	5	4	6	5	6	4	57.3	57.3	38	23.586	213	213;248;213;192	0	41.41	By MS/MS	By MS/MS	By MS/MS	By MS/MS	By MS/MS	By MS/MS	44.6	45.5	44.6	49.8	49.8	43.2
Q59EI3;B2R8A9;A0A024R0K3;Q6ZSA3;F5H5P2;P12694;F5GXU9;Q9UMB3;Q658P7	Q59EI3;B2R8A9;A0A024R0K3;Q6ZSA3;F5H5P2;P12694;F5GXU9	6;6;6;6;6;6;4;2;1	6;6;6;6;6;6;4;2;1	6;6;6;6;6;6;4;2;1	2-oxoisovalerate dehydrogenase subunit alpha, mitochondrial	BCKDHA	;;;;;;	9	6	6	6	4	4	3	3	4	4	4	4	3	3	4	4	4	4	3	3	4	4	18	18	18	50.399	444	444;445;445;479;479;445;328;56;403	0	18.128	By MS/MS	By MS/MS	By MS/MS	By MS/MS	By MS/MS	By MS/MS	11.3	13.5	10.4	9	12.6	12.6
A0A024R0L2;Q96F63	A0A024R0L2;Q96F63	3;3	3;3	3;3	Coiled-coil domain-containing protein 97	MGC20255;CCDC97	;	2	3	3	3	3	1	2	3	3	3	3	1	2	3	3	3	3	1	2	3	3	3	8.3	8.3	8.3	44.753	397	397;343	0	5.9061	By MS/MS	By matching	By MS/MS	By MS/MS	By MS/MS	By MS/MS	8.3	1.8	4.5	8.3	8.3	8.3
Q68D16;A8MT37;A0A024R0L5;P49840;M0QYV0	Q68D16;A8MT37;A0A024R0L5;P49840;M0QYV0	10;10;10;10;6	10;10;10;10;6	7;7;7;7;4	Glycogen synthase kinase-3 alpha	DKFZp686D0638;GSK3A	;;;;	5	10	10	7	7	7	7	9	9	8	7	7	7	9	9	8	4	4	6	6	7	6	32.7	32.7	25.8	43.486	388	388;401;483;483;167	0	23.611	By MS/MS	By MS/MS	By MS/MS	By MS/MS	By MS/MS	By MS/MS	21.4	22.9	22.4	29.1	30.7	24.5
A0A024R0L6;Q15102;M0R1K3;M0R389;M0QZT2;M0QXS6;M0R323	A0A024R0L6;Q15102;M0R1K3;M0R389	13;13;9;8;5;3;3	13;13;9;8;5;3;3	13;13;9;8;5;3;3	Platelet-activating factor acetylhydrolase IB subunit gamma	PAFAH1B3	;;;	7	13	13	13	11	11	10	10	11	13	11	11	10	10	11	13	11	11	10	10	11	13	81.4	81.4	81.4	25.734	231	231;231;202;164;139;95;96	0	147.49	By MS/MS	By MS/MS	By MS/MS	By MS/MS	By MS/MS	By MS/MS	73.2	73.2	60.2	62.8	73.2	81.4
Q0VAB1;A0A024R0M6;Q3ZCQ8;M0R0C3;M0R2F8;M0R1Y4;M0R003;M0R047;M0QXC3;M0R2Z3;M0R303;M0R2D2;M0R2Q2	Q0VAB1;A0A024R0M6;Q3ZCQ8	9;9;9;4;4;4;4;3;2;2;2;2;1	9;9;9;4;4;4;4;3;2;2;2;2;1	9;9;9;4;4;4;4;3;2;2;2;2;1	Mitochondrial import inner membrane translocase subunit TIM50	TIMM50	;;	13	9	9	9	7	7	5	8	9	8	7	7	5	8	9	8	7	7	5	8	9	8	24.6	24.6	24.6	50.478	456	456;456;353;104;157;256;257;227;111;116;117;141;200	0	212.16	By MS/MS	By MS/MS	By MS/MS	By MS/MS	By MS/MS	By MS/MS	19.1	18.6	16	20.4	24.6	20.4
A0A087WZT0;Q66K25;M0QZ22;A0A024R0N7;Q5PRF9;M0QY61;Q8N2G5;Q9NW90;M0R0X3;Q8IXP7	A0A087WZT0;Q66K25;M0QZ22;A0A024R0N7;Q5PRF9;M0QY61;Q8N2G5;Q9NW90;M0R0X3;Q8IXP7	2;2;2;2;2;1;1;1;1;1	2;2;2;2;2;1;1;1;1;1	2;2;2;2;2;1;1;1;1;1	Protein Smaug homolog 2	SAMD4B	;;;;;;;;;	10	2	2	2	2	1	1	2	0	1	2	1	1	2	0	1	2	1	1	2	0	1	4.2	4.2	4.2	72.413	663	663;664;692;694;694;219;222;325;325;365	0.00059559	3.6283	By MS/MS	By matching	By matching	By MS/MS		By matching	4.2	2	2	4.2	0	2
C9JTJ1;A0A024R0P7;Q9Y6R6	C9JTJ1;A0A024R0P7;Q9Y6R6	1;1;1	1;1;1	1;1;1	Zinc finger protein 780B	ZNF780B;LOC163131	;;	3	1	1	1	1	1	1	1	1	1	1	1	1	1	1	1	1	1	1	1	1	1	1.3	1.3	1.3	79.359	685	685;833;833	1	-2	By MS/MS	By matching	By MS/MS	By MS/MS	By MS/MS	By MS/MS	1.3	1.3	1.3	1.3	1.3	1.3
A0A024R0P8;P01137;M0R2S0;Q7Z487	A0A024R0P8;P01137;M0R2S0	5;5;3;1	5;5;3;1	5;5;3;1	Transforming growth factor beta-1;Latency-associated peptide	TGFB1	;;	4	5	5	5	4	4	3	4	4	3	4	4	3	4	4	3	4	4	3	4	4	3	20.8	20.8	20.8	44.341	390	390;390;120;51	0	14.309	By MS/MS	By MS/MS	By MS/MS	By MS/MS	By MS/MS	By MS/MS	17.4	14.6	11.8	17.4	14.6	11.3
A0A024R0Q0;Q9H0W8;M0QZH1;M0QX70;M0QYR7;M0R2N0;M0QZC7	A0A024R0Q0;Q9H0W8;M0QZH1;M0QX70;M0QYR7;M0R2N0;M0QZC7	4;4;2;2;2;2;2	4;4;2;2;2;2;2	4;4;2;2;2;2;2	Protein SMG9	FLJ12886;SMG9	;;;;;;	7	4	4	4	4	3	4	4	1	2	4	3	4	4	1	2	4	3	4	4	1	2	9.8	9.8	9.8	57.65	520	520;520;115;120;148;156;183	0	6.9093	By MS/MS	By MS/MS	By MS/MS	By MS/MS	By matching	By MS/MS	9.8	6.9	9.8	9.8	3.1	5.4
A0A024R0Q4;Q8IV08;B4DEL6;M0R1F7;M0R3G9;E2QRG1;M0R2E7;M0QY94;M0QX50;M0R2W7;M0QX99;A0A0A0MS28;M0QZK2	A0A024R0Q4;Q8IV08;B4DEL6	17;17;13;6;3;3;2;2;2;2;2;2;1	17;17;13;6;3;3;2;2;2;2;2;2;1	17;17;13;6;3;3;2;2;2;2;2;2;1	Phospholipase D3	PLD3	;;	13	17	17	17	10	12	9	16	16	16	10	12	9	16	16	16	10	12	9	16	16	16	40.6	40.6	40.6	54.705	490	490;490;402;213;71;177;44;70;81;111;119;128;28	0	103.96	By MS/MS	By MS/MS	By MS/MS	By MS/MS	By MS/MS	By MS/MS	25.3	33.9	20.8	36.3	36.3	40.6
A0A024R0Q6;P07992;K7EJW9;K7ES46;K7ER89;K7EP14	A0A024R0Q6;P07992;K7EJW9;K7ES46;K7ER89;K7EP14	2;2;1;1;1;1	2;2;1;1;1;1	2;2;1;1;1;1	DNA excision repair protein ERCC-1	ERCC1	;;;;;	6	2	2	2	1	1	2	1	1	2	1	1	2	1	1	2	1	1	2	1	1	2	6.4	6.4	6.4	32.562	297	297;297;112;209;234;258	0.00040258	3.8334	By MS/MS	By MS/MS	By MS/MS	By matching	By MS/MS	By MS/MS	3.7	3.7	6.4	3.7	3.7	6.4
Q9BPW0;H0YDU8;Q53FR0;A0A024R0Q7;P53041;B4DLP6;B2R6R6;B4DDZ8;A8MU39;Q59F46;B7Z1I1	Q9BPW0;H0YDU8;Q53FR0;A0A024R0Q7;P53041;B4DLP6;B2R6R6;B4DDZ8;A8MU39	12;12;12;12;12;11;11;10;7;2;2	12;12;12;12;12;11;11;10;7;2;2	12;12;12;12;12;11;11;10;7;2;2	Serine/threonine-protein phosphatase;Serine/threonine-protein phosphatase 5	PPP5C	;;;;;;;;	11	12	12	12	10	8	10	9	9	7	10	8	10	9	9	7	10	8	10	9	9	7	31.2	31.2	31.2	55.096	484	484;485;499;499;499;482;499;486;371;260;295	0	119.33	By MS/MS	By MS/MS	By MS/MS	By MS/MS	By MS/MS	By MS/MS	27.1	20.9	26.4	23.6	24.8	18.6
A0A024R0R4;Q9UBE0;M0QZS6;B3KNJ4;M0QX65;B4DY66;M0R054;M0QYM8;M0R375;M0R286;M0QYP2	A0A024R0R4;Q9UBE0;M0QZS6;B3KNJ4;M0QX65	15;15;11;11;9;6;5;4;2;2;1	15;15;11;11;9;6;5;4;2;2;1	15;15;11;11;9;6;5;4;2;2;1	SUMO-activating enzyme subunit 1;SUMO-activating enzyme subunit 1, N-terminally processed	SAE1	;;;;	11	15	15	15	14	15	15	12	14	14	14	15	15	12	14	14	14	15	15	12	14	14	62.1	62.1	62.1	38.449	346	346;346;265;299;205;172;157;133;50;98;71	0	73.598	By MS/MS	By MS/MS	By MS/MS	By MS/MS	By MS/MS	By MS/MS	58.7	62.1	62.1	48.3	58.7	56.6
A0A024R0R6;Q92797;B7Z6F7;A0A087WUE9;Q4LE61;M0R3C7;M0QXP5;M0R1C2;O75402;M0R180;M0R033	A0A024R0R6;Q92797;B7Z6F7;A0A087WUE9;Q4LE61	23;23;22;20;20;11;3;2;2;2;1	23;23;22;20;20;11;3;2;2;2;1	23;23;22;20;20;11;3;2;2;2;1	Symplekin	SYMPK;SYMPK variant protein	;;;;	11	23	23	23	17	14	15	20	15	17	17	14	15	20	15	17	17	14	15	20	15	17	25.2	25.2	25.2	141.15	1274	1274;1274;1274;1058;1073;673;142;115;131;137;95	0	84.935	By MS/MS	By MS/MS	By MS/MS	By MS/MS	By MS/MS	By MS/MS	19.5	16.8	17.1	22	16.3	18.9
A0A024R0R9;P54920;M0R2M1;M0R0Y2;M0R058;M0R0I4;A0A024R0V6;M0R027;M0R213;B4DGP9;B4DIV0;A0A087WZQ7;Q9H115;M0QZM9;M0QZN5;M0R031	A0A024R0R9;P54920;M0R2M1;M0R0Y2	21;21;17;16;10;9;7;6;5;3;3;3;3;2;2;2	21;21;17;16;10;9;7;6;5;3;3;3;3;2;2;2	21;21;17;16;10;9;7;6;5;3;3;3;3;2;2;2	Alpha-soluble NSF attachment protein	NAPA	;;;	16	21	21	21	21	20	21	20	20	20	21	20	21	20	20	20	21	20	21	20	20	20	82	82	82	33.232	295	295;295;268;256;137;139;118;102;83;255;302;302;298;35;60;74	0	323.31	By MS/MS	By MS/MS	By MS/MS	By MS/MS	By MS/MS	By MS/MS	82	78.6	82	78.6	75.9	75.9
A0A024R0S8;Q59HH7;P18887;F5H8D7;B2RCY5;B4DEB2;B4DTD3;M0QYS5;M0R0D2;M0QZ96;M0R1U8;V9VB20;M4WFF9	A0A024R0S8;Q59HH7;P18887;F5H8D7;B2RCY5;B4DEB2;B4DTD3	12;12;12;11;10;9;9;5;3;2;2;1;1	12;12;12;11;10;9;9;5;3;2;2;1;1	12;12;12;11;10;9;9;5;3;2;2;1;1	DNA repair protein XRCC1	XRCC1	;;;;;;	13	12	12	12	9	9	10	8	6	9	9	9	10	8	6	9	9	9	10	8	6	9	25.4	25.4	25.4	69.525	633	633;647;633;602;633;400;602;292;172;165;210;30;38	0	23.968	By MS/MS	By MS/MS	By MS/MS	By MS/MS	By MS/MS	By MS/MS	19.7	18.3	20.9	18.2	13	19.7
K7ERI9;A0A024R0T8;P02654;K7EKP1;K7EJI9;K7ELM9;K7EPF9	K7ERI9;A0A024R0T8;P02654;K7EKP1;K7EJI9;K7ELM9;K7EPF9	2;2;2;1;1;1;1	2;2;2;1;1;1;1	2;2;2;1;1;1;1	Apolipoprotein C-I;Truncated apolipoprotein C-I	APOC1	;;;;;;	7	2	2	2	2	2	2	2	2	2	2	2	2	2	2	2	2	2	2	2	2	2	26	26	26	8.647	77	77;83;83;53;83;92;129	0	6.4938	By MS/MS	By MS/MS	By MS/MS	By MS/MS	By MS/MS	By MS/MS	26	26	26	26	26	26
Q6P163;A0A024R0T9;A0A0S2Z3C2;K7ER74;P02655	Q6P163;A0A024R0T9;A0A0S2Z3C2;K7ER74;P02655	2;2;2;2;2	2;2;2;2;2	2;2;2;2;2	Apolipoprotein C-II;Proapolipoprotein C-II	APOC2;APOC4-APOC2	;;;;	5	2	2	2	0	0	1	2	2	2	0	0	1	2	2	2	0	0	1	2	2	2	25	25	25	8.1463	72	72;101;113;178;101	0.0016642	2.6246			By matching	By MS/MS	By MS/MS	By MS/MS	0	0	12.5	25	25	25
A0A0S2Z4N8;A0A024R0V4;P50552;A0A0S2Z4I9;A0A0S2Z4I7;K7EM16;K7ENL7;A0A0S2Z4H6;K7ENR7;K7EQD0;K7EIG8	A0A0S2Z4N8;A0A024R0V4;P50552;A0A0S2Z4I9;A0A0S2Z4I7	21;21;21;19;17;6;5;5;4;3;2	21;21;21;19;17;6;5;5;4;3;2	21;21;21;19;17;6;5;5;4;3;2	Vasodilator-stimulated phosphoprotein	VASP	;;;;	11	21	21	21	21	21	21	21	20	20	21	21	21	21	20	20	21	21	21	21	20	20	61.9	61.9	61.9	35.427	328	328;380;380;327;288;183;103;116;59;35;46	0	138.63	By MS/MS	By MS/MS	By MS/MS	By MS/MS	By MS/MS	By MS/MS	61.9	61.9	61.9	61.9	54.3	54.3
A8K6H9;A0A024R0W3;Q96QD8;F8VUY8	A8K6H9;A0A024R0W3;Q96QD8;F8VUY8	2;2;2;1	2;2;2;1	2;2;2;1	Sodium-coupled neutral amino acid transporter 2	SLC38A2	;;;	4	2	2	2	1	1	0	2	2	2	1	1	0	2	2	2	1	1	0	2	2	2	7.3	7.3	7.3	56.053	506	506;506;506;88	0	34.454	By MS/MS	By matching		By MS/MS	By MS/MS	By MS/MS	3.2	4.2	0	7.3	7.3	7.3
A0A024R0X0;Q9UMZ2;A0A087WZS7	A0A024R0X0;Q9UMZ2	7;7;1	7;7;1	7;7;1	Synergin gamma	AP1GBP1;SYNRG	;	3	7	7	7	5	4	6	3	4	3	5	4	6	3	4	3	5	4	6	3	4	3	8.1	8.1	8.1	140.64	1314	1314;1314;236	0	17.445	By MS/MS	By MS/MS	By MS/MS	By MS/MS	By MS/MS	By MS/MS	5.3	4.3	6.5	3.7	4.8	2.9
A0A024R0Y2;B2ZZ90;Q13085;A2NX49;Q7Z5W8;Q59FY4;O00763;A0A087X0W4;S4R3S7;B4DK31;B4DIG6;B4DIW1;B4DWK9;B4DIR2;A0A087WVR6;A0A0C4DGT1;B4DYJ7;Q4G170;F8W8T8;H0YGH5;Q59GJ9	A0A024R0Y2;B2ZZ90;Q13085;A2NX49	9;9;9;6;4;4;3;2;2;2;2;2;2;2;1;1;1;1;1;1;1	9;9;9;6;4;4;3;2;2;2;2;2;2;2;1;1;1;1;1;1;1	9;9;9;6;4;4;3;2;2;2;2;2;2;2;1;1;1;1;1;1;1	Acetyl-CoA carboxylase 1;Biotin carboxylase	hCG_30204;ACACA	;;;	21	9	9	9	4	5	6	5	7	6	4	5	6	5	7	6	4	5	6	5	7	6	4.2	4.2	4.2	257.24	2268	2268;2346;2346;2339;690;998;2458;94;155;306;384;410;445;472;42;120;688;858;858;859;1689	0	10.127	By MS/MS	By MS/MS	By MS/MS	By MS/MS	By MS/MS	By MS/MS	1.8	2.3	2.7	2.2	3.4	2.6
A0A024R0Y5;P08237;A0A0S2Z4A1;B4E162;Q96I60;A0A0S2Z4I1;Q7KYX9;A0A0S2Z4A8;F8VP00;P78457;F8VX13;F8VNX2;F8VZQ1;Q7Z683;F8VSL1	A0A024R0Y5;P08237;A0A0S2Z4A1;B4E162;Q96I60;A0A0S2Z4I1;Q7KYX9	12;12;11;10;10;10;6;5;3;2;2;2;2;1;1	9;9;8;7;9;9;6;5;3;2;2;2;2;1;1	9;9;8;7;9;9;6;5;3;2;2;2;2;1;1	ATP-dependent 6-phosphofructokinase;ATP-dependent 6-phosphofructokinase, muscle type	PFKM	;;;;;;	15	12	9	9	10	8	6	9	6	7	7	5	3	6	3	4	7	5	3	6	3	4	20.4	16.9	16.9	85.182	780	780;780;725;607;747;749;465;395;176;48;156;157;161;110;139	0	19.378	By MS/MS	By MS/MS	By MS/MS	By MS/MS	By MS/MS	By MS/MS	14.7	11.8	9.4	14.1	7.7	9.6
A0A024R0Y6;P61204;B4E190;F5H423;F5H0C7;H0YGG7	A0A024R0Y6;P61204;B4E190;F5H423	10;10;6;6;4;3	1;1;1;0;0;1	1;1;1;0;0;1	ADP-ribosylation factor 3	ARF3	;;;	6	10	1	1	9	10	10	10	9	10	1	1	1	1	1	1	1	1	1	1	1	1	80.1	16	16	20.601	181	181;181;144;210;102;62	0.0004095	4.127	By matching	By MS/MS	By MS/MS	By matching	By matching	By matching	72.4	80.1	80.1	80.1	80.1	80.1
B3KY11;A0A024R0Z3;Q9BUQ8;A8KA56;H0YI52;F8VVA2	B3KY11;A0A024R0Z3;Q9BUQ8;A8KA56	14;14;14;13;2;1	14;14;14;13;2;1	14;14;14;13;2;1	Probable ATP-dependent RNA helicase DDX23	DDX23	;;;	6	14	14	14	14	13	13	13	13	13	14	13	13	13	13	13	14	13	13	13	13	13	20.1	20.1	20.1	93.233	800	800;820;820;820;152;182	0	25.641	By MS/MS	By MS/MS	By MS/MS	By MS/MS	By MS/MS	By MS/MS	20.1	17.6	18.8	18.8	18.6	18.9
F8W1G3;F8VQW0;F8VX73;F8VPI1;F8W201;F8W086;F8VR05;B7Z984;F8VQQ5;F8VSI7;F8VVJ4;B7Z5Y9;B3KWE3;A0A024R0Z5;P55061	F8W1G3;F8VQW0;F8VX73;F8VPI1;F8W201;F8W086;F8VR05;B7Z984;F8VQQ5;F8VSI7;F8VVJ4;B7Z5Y9;B3KWE3;A0A024R0Z5;P55061	1;1;1;1;1;1;1;1;1;1;1;1;1;1;1	1;1;1;1;1;1;1;1;1;1;1;1;1;1;1	1;1;1;1;1;1;1;1;1;1;1;1;1;1;1	Bax inhibitor 1	TMBIM6;TEGT	;;;;;;;;;;;;;;	15	1	1	1	1	1	1	1	1	1	1	1	1	1	1	1	1	1	1	1	1	1	50	50	50	1.9854	16	16;41;44;89;95;108;113;126;130;138;145;147;237;237;237	0.0080041	1.6037	By MS/MS	By matching	By matching	By MS/MS	By MS/MS	By MS/MS	50	50	50	50	50	50
A0A024R137;A0A024R102;Q96GM5;B4DF50;F8VZ70;F8VUB0;A8K9I5;F8VRQ4;B7ZA58;B7Z4U8	A0A024R137;A0A024R102;Q96GM5;B4DF50;F8VZ70;F8VUB0;A8K9I5;F8VRQ4;B7ZA58;B7Z4U8	6;6;6;3;3;3;3;3;3;3	4;4;4;1;1;1;3;3;1;1	3;3;3;1;0;1;2;2;0;0	SWI/SNF-related matrix-associated actin-dependent regulator of chromatin subfamily D member 1	SMARCD1	;;;;;;;;;	10	6	4	3	2	4	5	2	3	4	1	3	3	1	1	2	0	2	2	0	0	1	11.9	8.5	6.2	66.028	598	598;639;515;263;278;289;292;313;347;347	0	5.054	By matching	By MS/MS	By MS/MS	By matching	By MS/MS	By MS/MS	5.5	9.9	10.2	5.5	5.7	7.4
H0YI09;A0A024R118;Q9H8H3;B4DDW1;F8VQX6	H0YI09;A0A024R118;Q9H8H3;B4DDW1;F8VQX6	4;4;4;3;3	4;4;4;3;3	4;4;4;3;3	Methyltransferase-like protein 7A	METTL7A	;;;;	5	4	4	4	4	4	4	4	4	4	4	4	4	4	4	4	4	4	4	4	4	4	26.6	26.6	26.6	28.188	244	244;244;244;175;180	0	58.077	By MS/MS	By MS/MS	By MS/MS	By MS/MS	By MS/MS	By MS/MS	26.6	26.6	26.6	26.6	26.6	26.6
A0A024R120;Q12800;F8VWL0;F8VX55	A0A024R120;Q12800;F8VWL0;F8VX55	7;7;6;5	7;7;6;5	7;7;6;5	Alpha-globin transcription factor CP2	TFCP2	;;;	4	7	7	7	7	5	7	5	6	6	7	5	7	5	6	6	7	5	7	5	6	6	20.5	20.5	20.5	57.255	502	502;502;381;424	0	16.355	By MS/MS	By MS/MS	By MS/MS	By MS/MS	By MS/MS	By MS/MS	20.5	15.1	20.5	14.5	17.1	17.9
Q8NCD8;A0A024R124;F8VX04;Q9H2H9	Q8NCD8;A0A024R124;F8VX04;Q9H2H9	2;2;2;2	2;2;2;2	2;2;2;2	Sodium-coupled neutral amino acid transporter 1	SLC38A1	;;;	4	2	2	2	1	1	1	1	2	1	1	1	1	1	2	1	1	1	1	1	2	1	9	9	9	45.641	413	413;487;503;487	0	7.9347	By matching	By matching	By matching	By matching	By MS/MS	By MS/MS	6.3	6.3	6.3	2.7	9	6.3
A0A024R125;P54619;F8VYY9;H0YIC9;H0YHF8;F8VVA3;F8VZX1;F8VPF5;F8VSH3;F8VRY2;F8VSL2;B4E094;F8W046	A0A024R125;P54619;F8VYY9;H0YIC9	10;10;9;6;4;4;4;3;2;2;2;2;1	10;10;9;6;4;4;4;3;2;2;2;2;1	10;10;9;6;4;4;4;3;2;2;2;2;1	5-AMP-activated protein kinase subunit gamma-1	PRKAG1	;;;	13	10	10	10	9	7	8	8	8	8	9	7	8	8	8	8	9	7	8	8	8	8	36.6	36.6	36.6	37.579	331	331;331;280;251;93;161;202;145;69;82;125;137;82	0	20.028	By MS/MS	By MS/MS	By MS/MS	By MS/MS	By MS/MS	By MS/MS	33.2	25.7	28.4	30.2	28.7	30.8
A0A024R134;F8W126;Q96EZ8	A0A024R134;F8W126;Q96EZ8	2;2;2	2;2;2	2;2;2	Microspherule protein 1	MCRS1	;;	3	2	2	2	1	1	0	1	1	2	1	1	0	1	1	2	1	1	0	1	1	2	10	10	10	31.133	271	271;318;462	0.0018416	2.5744	By matching	By matching		By MS/MS	By matching	By MS/MS	10	10	0	10	10	10
B4E0G2;B7ZAZ9;A0A024R143;A0A024R165;Q14142	B4E0G2;B7ZAZ9;A0A024R143;A0A024R165;Q14142	3;3;3;3;3	3;3;3;3;3	3;3;3;3;3	Tripartite motif-containing protein 14	TRIM14	;;;;	5	3	3	3	3	2	2	2	1	2	3	2	2	2	1	2	3	2	2	2	1	2	16.4	16.4	16.4	24.596	220	220;223;349;442;442	0	5.2699	By MS/MS	By MS/MS	By MS/MS	By MS/MS	By matching	By MS/MS	16.4	10	10	10.9	5.5	10
Q6PEJ5;A0A024R146;Q14093	Q6PEJ5;A0A024R146;Q14093	1;1;1	1;1;1	1;1;1	Cylicin-2	CYLC2	;;	3	1	1	1	1	1	1	1	1	1	1	1	1	1	1	1	1	1	1	1	1	1	3.6	3.6	3.6	31.522	278	278;348;348	1	-2	By matching	By MS/MS	By matching	By matching	By matching	By MS/MS	3.6	3.6	3.6	3.6	3.6	3.6
A0A024R151;Q8WWI5;B3KWF2;B3KMS7	A0A024R151;Q8WWI5	7;7;2;2	7;7;2;2	7;7;2;2	Choline transporter-like protein 1	SLC44A1	;	4	7	7	7	7	4	6	4	5	3	7	4	6	4	5	3	7	4	6	4	5	3	14.5	14.5	14.5	73.301	657	657;657;446;449	0	18.029	By MS/MS	By MS/MS	By MS/MS	By MS/MS	By MS/MS	By MS/MS	14.5	7.8	12.5	7.8	10	5.5
A0A024R167;B4E2K2;A0A024R152;Q9Y2D5;C9JVY5	A0A024R167;B4E2K2;A0A024R152;Q9Y2D5;C9JVY5	3;3;3;3;2	3;3;3;3;2	3;3;3;3;2	A-kinase anchor protein 2	hCG_28765;AKAP2	;;;;	5	3	3	3	2	3	3	0	0	0	2	3	3	0	0	0	2	3	3	0	0	0	3.8	3.8	3.8	101.87	923	923;942;1337;859;778	0.0002096	4.6005	By MS/MS	By MS/MS	By MS/MS				2.3	3.8	3.8	0	0	0
A0A024R156;P50151;D3DQV2;A0A024R161	A0A024R156;P50151;D3DQV2;A0A024R161	3;3;2;2	3;3;2;2	3;3;2;2	Guanine nucleotide-binding protein subunit gamma;Guanine nucleotide-binding protein G(I)/G(S)/G(O) subunit gamma-10	hCG_1994888;GNG10;hCG_1992840	;;;	4	3	3	3	3	3	2	2	2	3	3	3	2	2	2	3	3	3	2	2	2	3	69.1	69.1	69.1	7.2053	68	68;68;68;153	0	76.788	By MS/MS	By MS/MS	By MS/MS	By MS/MS	By MS/MS	By MS/MS	69.1	69.1	42.6	42.6	42.6	69.1
A0A024R157;Q16739	A0A024R157;Q16739	4;4	4;4	4;4	Ceramide glucosyltransferase	UGCG	;	2	4	4	4	1	3	4	4	4	4	1	3	4	4	4	4	1	3	4	4	4	4	14.7	14.7	14.7	44.853	394	394;394	0	8.1412	By MS/MS	By MS/MS	By MS/MS	By MS/MS	By MS/MS	By MS/MS	3.3	10.2	14.7	14.7	14.7	14.7
B3KMB1;A0A024R158;O95347;B7ZLZ7;A8K984;Q2KQ72;Q05BV1;A0JLM9;Q6IPS5;B3KM27;Q6P712;Q05D74;Q32Q15;A0A0C4DGE5;Q5T821;Q7Z2X1	B3KMB1;A0A024R158;O95347;B7ZLZ7;A8K984;Q2KQ72;Q05BV1	16;16;16;15;15;9;9;5;5;5;4;4;4;3;2;2	16;16;16;15;15;9;9;5;5;5;4;4;4;3;2;2	16;16;16;15;15;9;9;5;5;5;4;4;4;3;2;2	Structural maintenance of chromosomes protein;Structural maintenance of chromosomes protein 2	SMC2L1;SMC2	;;;;;;	16	16	16	16	10	12	11	12	11	11	10	12	11	12	11	11	10	12	11	12	11	11	16.9	16.9	16.9	135.6	1197	1197;1197;1197;1197;1197;760;781;289;356;489;212;289;291;166;145;209	0	29.223	By MS/MS	By MS/MS	By MS/MS	By MS/MS	By MS/MS	By MS/MS	11.6	13.4	11.4	13.5	10.9	11.2
A0A024R163;O95758;X6R242	A0A024R163;O95758	15;15;4	12;12;3	12;12;3	Polypyrimidine tract-binding protein 3	ROD1;PTBP3	;	3	15	12	12	14	13	13	15	14	15	11	10	10	12	11	12	11	10	10	12	11	12	44.9	40.4	40.4	59.689	552	552;552;182	0	252.12	By MS/MS	By MS/MS	By MS/MS	By MS/MS	By MS/MS	By MS/MS	43.3	38.9	38.9	44.9	40.6	44.9
A0A024R168;Q92570	A0A024R168;Q92570	8;8	8;8	8;8	Nuclear receptor subfamily 4 group A member 3	NR4A3	;	2	8	8	8	7	8	6	3	3	4	7	8	6	3	3	4	7	8	6	3	3	4	13.6	13.6	13.6	68.229	626	626;626	0	53.934	By MS/MS	By MS/MS	By MS/MS	By MS/MS	By MS/MS	By MS/MS	13.6	13.6	11.5	4.3	4.6	6.4
A0A024R169;Q9NXF1;B4DQR0;B7Z9D5;A0A0A0MSR3;B4E149	A0A024R169;Q9NXF1;B4DQR0	15;15;13;7;4;2	15;15;13;7;4;2	15;15;13;7;4;2	Testis-expressed sequence 10 protein	TEX10	;;	6	15	15	15	11	10	9	13	12	9	11	10	9	13	12	9	11	10	9	13	12	9	21.2	21.2	21.2	105.67	929	929;929;797;433;171;150	0	43.483	By MS/MS	By MS/MS	By MS/MS	By MS/MS	By MS/MS	By MS/MS	17.1	15	12.2	17.9	17.9	12.5
A0A024R172;Q14914;F2Z3J9;Q5JVP2;F6XGT7	A0A024R172;Q14914;F2Z3J9	7;7;4;2;1	7;7;4;2;1	7;7;4;2;1	Prostaglandin reductase 1	LTB4DH;PTGR1	;;	5	7	7	7	4	5	5	7	7	7	4	5	5	7	7	7	4	5	5	7	7	7	29.5	29.5	29.5	35.885	329	329;329;118;119;73	0	21.099	By MS/MS	By MS/MS	By MS/MS	By MS/MS	By MS/MS	By MS/MS	19.5	22.8	23.1	29.5	29.5	29.5
A0A024R178;P10398;Q96II5;A0A0S2Z3F2;B4DV85;Q59HC8;B4DMG5	A0A024R178;P10398;Q96II5;A0A0S2Z3F2;B4DV85	11;11;10;10;8;3;3	9;9;8;8;6;3;3	8;8;7;8;5;3;3	Serine/threonine-protein kinase A-Raf	ARAF	;;;;	7	11	9	8	8	8	8	8	8	7	7	6	6	6	6	5	6	5	5	5	5	4	22.4	19	16.8	67.585	606	606;606;609;611;472;188;188	0	20.799	By MS/MS	By MS/MS	By MS/MS	By MS/MS	By MS/MS	By MS/MS	17.2	16.2	15.8	16.5	16.5	14
A0A024R179;Q09161;X6R941;F2Z2T1	A0A024R179;Q09161	17;17;2;1	17;17;2;1	17;17;2;1	Nuclear cap-binding protein subunit 1	NCBP1	;	4	17	17	17	15	16	14	16	16	16	15	16	14	16	16	16	15	16	14	16	16	16	26.5	26.5	26.5	91.838	790	790;790;155;82	0	64.526	By MS/MS	By MS/MS	By MS/MS	By MS/MS	By MS/MS	By MS/MS	23.3	25.2	20.9	24.7	25.2	23.9
A0A024R184;Q9H553;B3KNL8;A0A0A0MTE0	A0A024R184;Q9H553;B3KNL8	17;17;10;5	17;17;10;5	17;17;10;5	Alpha-1,3/1,6-mannosyltransferase ALG2	ALG2	;;	4	17	17	17	16	16	17	10	14	14	16	16	17	10	14	14	16	16	17	10	14	14	42.5	42.5	42.5	47.091	416	416;416;248;138	0	72.774	By MS/MS	By MS/MS	By MS/MS	By MS/MS	By MS/MS	By MS/MS	40.6	40.6	42.5	28.4	37.3	36.1
A0A024R1A3;P22314;B4DDE4;B4DL67;Q5JRR6;B3KUJ2;Q5JRR9;Q5JRS0;Q5JRS2;Q5JRS1;Q5JRS3;Q8WY81;Q712V1	A0A024R1A3;P22314;B4DDE4;B4DL67	47;47;26;26;19;19;10;10;9;8;8;3;2	47;47;26;26;19;19;10;10;9;8;8;3;2	47;47;26;26;19;19;10;10;9;8;8;3;2	Ubiquitin-like modifier-activating enzyme 1	UBE1;UBA1	;;;	13	47	47	47	43	40	43	43	42	42	43	40	43	43	42	42	43	40	43	43	42	42	61.3	61.3	61.3	117.85	1058	1058;1058;570;603;506;506;270;284;234;173;195;135;38	0	323.31	By MS/MS	By MS/MS	By MS/MS	By MS/MS	By MS/MS	By MS/MS	57.2	51.3	59.3	57.8	54.3	54.8
A8K4W8;A0A024R1A4;P68036;A0A1B0GUS4	A8K4W8;A0A024R1A4;P68036;A0A1B0GUS4	6;6;6;3	1;1;1;0	1;1;1;0	Ubiquitin-conjugating enzyme E2 L3	UBE2L3	;;;	4	6	1	1	6	5	5	6	6	6	1	1	1	1	1	1	1	1	1	1	1	1	50	20.1	20.1	17.789	154	154;154;154;154	0	95.669	By MS/MS	By MS/MS	By MS/MS	By MS/MS	By MS/MS	By MS/MS	50	50	50	50	50	50
B4DRD4;A8K0I0;A0A024R1C1;Q13356	B4DRD4;A8K0I0;A0A024R1C1;Q13356	5;5;5;5	5;5;5;5	5;5;5;5	Peptidyl-prolyl cis-trans isomerase-like 2	PPIL2	;;;	4	5	5	5	2	3	3	4	3	3	2	3	3	4	3	3	2	3	3	4	3	3	13.1	13.1	13.1	55.79	489	489;520;520;520	0	6.1492	By MS/MS	By MS/MS	By MS/MS	By MS/MS	By MS/MS	By MS/MS	4.1	5.7	5.7	11.5	5.7	5.7
A0A024R1D6;Q13769;F8WCP5;C9JXG5;H7C072;H7C441;F5GZF3;C9JCL9;C9JXU6	A0A024R1D6;Q13769;F8WCP5	11;11;6;5;4;3;2;2;1	11;11;6;5;4;3;2;2;1	11;11;6;5;4;3;2;2;1	THO complex subunit 5 homolog	hCG_2011153;THOC5	;;	9	11	11	11	10	9	8	11	9	8	10	9	8	11	9	8	10	9	8	11	9	8	21.5	21.5	21.5	78.507	683	683;683;343;223;262;176;127;161;93	0	25.855	By MS/MS	By MS/MS	By MS/MS	By MS/MS	By MS/MS	By MS/MS	20.4	18.6	17.1	21.5	18.6	16.4
A0A024R1D8;P35626;A8K869;Q8N433	A0A024R1D8;P35626;A8K869	10;10;9;4	5;5;4;2	5;5;4;2	Beta-adrenergic receptor kinase 2	ADRBK2	;;	4	10	5	5	8	9	8	5	7	5	3	4	3	1	2	1	3	4	3	1	2	1	15.6	9.3	9.3	79.709	688	688;688;688;387	0	6.7907	By MS/MS	By MS/MS	By MS/MS	By matching	By MS/MS	By matching	11.6	14.1	11.8	6.7	10.2	6.5
A0A024R1D9;A0A024R1I0;A0A024R1F6;A0A024R1J9;A0A024R1J8;B7Z4B6;P35240	A0A024R1D9;A0A024R1I0;A0A024R1F6;A0A024R1J9;A0A024R1J8;B7Z4B6;P35240	3;3;3;3;3;3;3	3;3;3;3;3;3;3	3;3;3;3;3;3;3	Merlin	NF2	;;;;;;	7	3	3	3	3	3	2	1	1	3	3	3	2	1	1	3	3	3	2	1	1	3	5.5	5.5	5.5	59.095	507	507;548;549;590;595;601;595	0	5.7032	By MS/MS	By matching	By MS/MS	By MS/MS	By MS/MS	By MS/MS	5.5	5.5	3.7	1.8	1.8	5.5
L0R6K6;B5MC22;A0A024R1E4;H7C417;Q9UDX5	L0R6K6;B5MC22;A0A024R1E4;H7C417;Q9UDX5	1;1;1;1;1	1;1;1;1;1	1;1;1;1;1	Mitochondrial fission process protein 1	MTFP1;MTP18	;;;;	5	1	1	1	1	1	0	1	1	1	1	1	0	1	1	1	1	1	0	1	1	1	27.3	27.3	27.3	5.0499	44	44;143;166;338;166	0.0030115	2.0707	By matching	By MS/MS		By MS/MS	By MS/MS	By MS/MS	27.3	27.3	0	27.3	27.3	27.3
B4DMD6;A9X3U0;A0A024R1F5;Q96GF1	B4DMD6;A9X3U0;A0A024R1F5;Q96GF1	1;1;1;1	1;1;1;1	1;1;1;1	E3 ubiquitin-protein ligase RNF185	RNF185	;;;	4	1	1	1	1	1	1	1	1	1	1	1	1	1	1	1	1	1	1	1	1	1	11.5	11.5	11.5	14.061	130	130;157;192;192	0.0046948	1.8485	By MS/MS	By MS/MS	By MS/MS	By MS/MS	By MS/MS	By MS/MS	11.5	11.5	11.5	11.5	11.5	11.5
A0A024R1F9;Q9H1I8;A0A024R1E1;Q659F6;Q53H58;Q53G98;B1AH59;F2Z2W4;F8WAQ6;H7C3Y4	A0A024R1F9;Q9H1I8;A0A024R1E1;Q659F6;Q53H58;Q53G98	7;7;5;4;4;4;3;1;1;1	7;7;5;4;4;4;3;1;1;1	7;7;5;4;4;4;3;1;1;1	Activating signal cointegrator 1 complex subunit 2	ASCC2;DKFZp586O0223	;;;;;	10	7	7	7	4	4	4	5	3	5	4	4	4	5	3	5	4	4	4	5	3	5	11	11	11	86.359	757	757;757;643;369;481;481;240;37;78;87	0	9.3491	By MS/MS	By MS/MS	By MS/MS	By MS/MS	By MS/MS	By MS/MS	6.1	6.1	5.7	7.9	4.4	7.9
A0A024R1G6;O95236	A0A024R1G6;O95236	4;4	4;4	4;4	Apolipoprotein L3	APOL3	;	2	4	4	4	0	2	4	1	1	2	0	2	4	1	1	2	0	2	4	1	1	2	19.3	19.3	19.3	36.545	331	331;402	0.00041745	4.4852		By MS/MS	By MS/MS	By matching	By MS/MS	By MS/MS	0	11.5	19.3	6.3	5.1	11.5
B4DNT5;U5LKR8;U5LKM6;U5LKG0;U5LKC6;U5LII8;U5LIH6;U5LIG7;U5LIC5;U5LI90;U5LHF6;U5LH96;U5LH46;U5LGW0;U5LGU2;B4E1N5;A0A1P8SD62;Q2KHQ6;A0A024R1Q4;B2R9E5;A0A024R1G8;Q29RW7;Q1WWL5;A5PL32;O14791;A0A1B2FJD2;A0A1B2FJ89;A0A1B2FJP1;A0A1B2FJF7;A0A1B2FJD8;A0A1B2FJC1;A0A1B2FJ57;A0A1B2FJ29;A0A1B2FJ11;A0A1B2FIW3;A0A1B2FIW1;A0A1B2FKD8;A0A1B2FKD5;A0A1B2FK99;A0A1B2FK87;A0A1B2FK85;A0A1B2FK76;A0A1B2FK72;A0A1B2FK65;A0A…	B4DNT5;U5LKR8;U5LKM6;U5LKG0;U5LKC6;U5LII8;U5LIH6;U5LIG7;U5LIC5;U5LI90;U5LHF6;U5LH96;U5LH46;U5LGW0;U5LGU2;B4E1N5;A0A1P8SD62;Q2KHQ6;A0A024R1Q4;B2R9E5;A0A024R1G8;Q29RW7;Q1WWL5;A5PL32;O14791;A0A1B2FJD2;A0A1B2FJ89;A0A1B2FJP1;A0A1B2FJF7;A0A1B2FJD8;A0A1B2FJC1;A0A1B2FJ57;A0A1B2FJ29;A0A1B2FJ11;A0A1B2FIW3;A0A1B2FIW1;A0A1B2FKD8;A0A1B2FKD5;A0A1B2FK99;A0A1B2FK87;A0A1B2FK85;A0A1B2FK76;A0A1B2FK72;A0A1B2FK65;A0A…	2;2;2;2;2;2;2;2;2;2;2;2;2;2;2;2;2;2;2;2;2;2;2;2;2;1;1;1;1;1;1;1;1;1;1;1;1;1;1;1;1;1;1;1;1;1;1;1;1;1;1;1;1;1;1;1;1;1;1;1;1;1;1;1;1;1;1;1;1;1;1;1;1;1;1;1;1;1;1;1;1;1;1;1;1;1;1;1;1;1;1;1;1;1;1;1;1;1;1;1;1;1	2;2;2;2;2;2;2;2;2;2;2;2;2;2;2;2;2;2;2;2;2;2;2;2;2;1;1;1;1;1;1;1;1;1;1;1;1;1;1;1;1;1;1;1;1;1;1;1;1;1;1;1;1;1;1;1;1;1;1;1;1;1;1;1;1;1;1;1;1;1;1;1;1;1;1;1;1;1;1;1;1;1;1;1;1;1;1;1;1;1;1;1;1;1;1;1;1;1;1;1;1;1	2;2;2;2;2;2;2;2;2;2;2;2;2;2;2;2;2;2;2;2;2;2;2;2;2;1;1;1;1;1;1;1;1;1;1;1;1;1;1;1;1;1;1;1;1;1;1;1;1;1;1;1;1;1;1;1;1;1;1;1;1;1;1;1;1;1;1;1;1;1;1;1;1;1;1;1;1;1;1;1;1;1;1;1;1;1;1;1;1;1;1;1;1;1;1;1;1;1;1;1;1;1	Apolipoprotein L1	APOL1	;;;;;;;;;;;;;;;;;;;;;;;;;;;;;;;;;;;;;;;;;;;;;;;;;;;;;;;;;;;;;;;;;;;;;;;;;;;;;;;;;;;;;;;;;;;;;;;;;;;;;	102	2	2	2	0	0	1	2	2	1	0	0	1	2	2	1	0	0	1	2	2	1	8.7	8.7	8.7	30.81	277	277;293;293;293;293;293;293;293;293;293;293;293;293;293;293;339;396;398;398;414;414;430;430;439;398;246;246;247;247;247;247;247;247;247;247;247;248;248;248;248;248;248;248;248;248;248;248;248;248;248;248;248;248;248;248;248;248;248;248;248;248;248;248;248;248;248;248;248;248;248;248;248;248;248;248;248;248;248;248;248;248;248;248;248;248;248;248;248;248;248;248;248;293;293;293;293;293;293;293;293…	0.0047006	1.8666			By matching	By MS/MS	By MS/MS	By MS/MS	0	0	5.4	8.7	8.7	5.4
A0A024R1G9;O60704;B7Z976;B1AHJ7;B1AHJ6;B1AHJ5	A0A024R1G9;O60704;B7Z976	3;3;2;1;1;1	3;3;2;1;1;1	3;3;2;1;1;1	Protein-tyrosine sulfotransferase 2	TPST2	;;	6	3	3	3	1	1	1	1	0	0	1	1	1	1	0	0	1	1	1	1	0	0	10.1	10.1	10.1	41.911	377	377;377;310;120;141;168	0.00077791	3.3109	By MS/MS	By MS/MS	By matching	By MS/MS			3.2	2.7	2.7	4.2	0	0
G5E953;A0A024R1I2;A8K0L6;A7E2W2;Q13615;Q9UPM2	G5E953;A0A024R1I2;A8K0L6;A7E2W2;Q13615	4;4;4;4;4;1	4;4;4;4;4;1	3;3;3;3;3;0	Myotubularin-related protein 3	MTMR3	;;;;	6	4	4	3	3	2	1	1	0	3	3	2	1	1	0	3	2	2	0	0	0	2	5.3	5.3	4.6	117.57	1062	1062;1161;1198;1198;1198;318	0	7.0902	By MS/MS	By MS/MS	By matching	By MS/MS		By MS/MS	4.4	2.8	0.7	0.7	0	3.5
A0A024R1I3;Q96GD0	A0A024R1I3;Q96GD0	6;6	6;6	6;6	Pyridoxal phosphate phosphatase	PDXP	;	2	6	6	6	6	1	2	3	5	4	6	1	2	3	5	4	6	1	2	3	5	4	33.4	33.4	33.4	31.698	296	296;296	0	10.162	By MS/MS	By MS/MS	By MS/MS	By MS/MS	By MS/MS	By MS/MS	33.4	5.7	12.5	15.5	26	20.3
Q8N523;A0A024R1I7;Q9UBB9;B4DPE5;B4DSX8;F6UKU9;F6SQZ1;F6XM96;H0Y4U8;B1AHQ3	Q8N523;A0A024R1I7;Q9UBB9;B4DPE5;B4DSX8	8;8;8;5;4;1;1;1;1;1	8;8;8;5;4;1;1;1;1;1	8;8;8;5;4;1;1;1;1;1	Tuftelin-interacting protein 11	TFIP11	;;;;	10	8	8	8	5	4	5	4	4	3	5	4	5	4	4	3	5	4	5	4	4	3	11.9	11.9	11.9	96.793	837	837;837;837;522;454;86;88;121;190;190	0	14.135	By MS/MS	By MS/MS	By MS/MS	By MS/MS	By MS/MS	By MS/MS	8.1	5.1	8.5	6.2	6	5.4
H0Y7P7;A0A024R1K5;Q9UG56;B4DPS3;B1AKM8;B1AKM6	H0Y7P7;A0A024R1K5;Q9UG56;B4DPS3	3;3;3;2;1;1	3;3;3;2;1;1	3;3;3;2;1;1	Phosphatidylserine decarboxylase proenzyme;Phosphatidylserine decarboxylase alpha chain;Phosphatidylserine decarboxylase beta chain	PISD	;;;	6	3	3	3	2	2	2	2	3	1	2	2	2	2	3	1	2	2	2	2	3	1	9.1	9.1	9.1	41.268	362	362;375;409;326;228;262	0.00040274	3.8358	By MS/MS	By matching	By MS/MS	By matching	By MS/MS	By MS/MS	5.5	5.5	5.5	5.5	9.1	1.9
A0A024R1K7;Q04917;B2R6N6;A2IDB2;Q9H4N8;F8WEB6;A2IDB1	A0A024R1K7;Q04917;B2R6N6;A2IDB2;Q9H4N8	17;17;13;10;10;3;3	13;13;9;8;9;2;2	13;13;9;8;9;2;2	14-3-3 protein eta	YWHAH	;;;;	7	17	13	13	17	17	16	17	17	17	13	13	13	13	13	13	13	13	13	13	13	13	59.8	53.3	53.3	28.218	246	246;246;246;162;176;39;72	0	323.31	By MS/MS	By MS/MS	By MS/MS	By MS/MS	By MS/MS	By MS/MS	59.8	59.8	57.3	59.8	59.8	59.8
A0A024R1K8;Q15459;B4E091;H7C1L2;F8WB66;F8WC79	A0A024R1K8;Q15459;B4E091	34;34;28;5;2;1	34;34;28;5;2;1	34;34;28;5;2;1	Splicing factor 3A subunit 1	SF3A1	;;	6	34	34	34	30	31	31	31	30	31	30	31	31	31	30	31	30	31	31	31	30	31	46	46	46	88.885	793	793;793;690;259;63;38	0	323.31	By MS/MS	By MS/MS	By MS/MS	By MS/MS	By MS/MS	By MS/MS	40.9	44.6	44.6	43.6	43.5	44.6
A0A024R1M8;J3KQL8;B4E1T5;Q9BQE5;E9PM95;B0QYK8	A0A024R1M8;J3KQL8;B4E1T5;Q9BQE5	11;10;10;10;5;3	11;10;10;10;5;3	11;10;10;10;5;3	Apolipoprotein L2	APOL2	;;;	6	11	11	11	10	11	10	10	11	11	10	11	10	10	11	11	10	11	10	10	11	11	42.1	42.1	42.1	37.078	337	337;449;449;337;128;74	0	81.045	By MS/MS	By MS/MS	By MS/MS	By MS/MS	By MS/MS	By MS/MS	37.1	42.1	38.9	39.8	42.1	42.1
A0A024R1N1;P35579;A0A0U4BW16;Q86XU5;B4E3S1;Q6ZNL4;Q5BKV1;Q99529;B1AH99;Q2PS10;A0A0C4DFM8;Q9UMJ0;E7ERA5;O14729;O14794;Q68D89;G1UI33;B4E177;A1L2Z2;A8CLL2;Q66K75;B4DFX9;B4DRV3;B4E0I9;REV__B4DQZ7;REV__S4R3H4;REV__E7EQT4;REV__Q9UKV3;V9HWC1;A0A087X0T3;Q9UKX3;Q9Y623;P12882;P11055;Q9UKX2;A7E2Y1	A0A024R1N1;P35579;A0A0U4BW16;Q86XU5	172;172;152;117;74;43;20;14;12;4;4;3;3;3;3;2;2;2;2;1;1;1;1;1;1;1;1;1;1;1;1;1;1;1;1;1	172;172;152;117;74;43;20;14;12;4;4;3;3;3;3;2;2;2;2;1;1;1;1;1;1;1;1;1;1;1;1;1;1;1;1;1	142;142;122;91;52;42;16;12;10;3;0;3;0;0;0;0;0;0;0;0;0;0;0;0;1;1;1;1;0;0;0;0;0;0;0;0	Myosin-9	MYH9	;;;	36	172	172	142	159	164	165	158	158	159	159	164	165	158	158	159	134	136	137	132	131	130	71.2	71.2	61.7	226.53	1960	1960;1960;1963;1374;964;563;218;208;103;71;508;37;187;588;622;128;180;638;638;38;498;666;839;884;1096;1283;1301;1341;1939;1982;1938;1939;1939;1940;1941;1941	0	323.31	By MS/MS	By MS/MS	By MS/MS	By MS/MS	By MS/MS	By MS/MS	69.3	70.8	70.5	68.9	67.3	69
A0A024R1N2;Q9UGR2	A0A024R1N2;Q9UGR2	3;3	3;3	3;3	Zinc finger CCCH domain-containing protein 7B	ZC3H7B	;	2	3	3	3	3	3	3	3	3	3	3	3	3	3	3	3	3	3	3	3	3	3	4.3	4.3	4.3	70.292	621	621;993	0.00020956	4.5999	By MS/MS	By MS/MS	By MS/MS	By MS/MS	By MS/MS	By MS/MS	4.3	4.3	4.3	4.3	4.3	4.3
A0A024R1N4;P12956;B1AHC9;B4DE32;B2RDN9;B4E356;Q6IC76	A0A024R1N4;P12956;B1AHC9;B4DE32;B2RDN9;B4E356	37;37;35;34;34;30;13	37;37;35;34;34;30;13	37;37;35;34;34;30;13	X-ray repair cross-complementing protein 6	XRCC6	;;;;;	7	37	37	37	33	31	33	34	33	32	33	31	33	34	33	32	33	31	33	34	33	32	60.9	60.9	60.9	69.842	609	609;609;559;559;609;476;227	0	270.76	By MS/MS	By MS/MS	By MS/MS	By MS/MS	By MS/MS	By MS/MS	56.2	55.3	55.5	57.6	56.3	55.3
A0A024R1P2;P15153;B1AH77;B1AH80;B1AH78	A0A024R1P2;P15153;B1AH77;B1AH80;B1AH78	10;10;9;9;8	5;5;5;5;4	5;5;5;5;4	Ras-related C3 botulinum toxin substrate 2	RAC2	;;;;	5	10	5	5	10	9	9	9	9	9	5	5	5	5	5	5	5	5	5	5	5	5	64.6	34.4	34.4	21.429	192	192;192;148;185;166	0	48.774	By MS/MS	By MS/MS	By MS/MS	By MS/MS	By MS/MS	By MS/MS	64.6	55.7	55.7	55.7	55.7	55.7
A0A024R1Q5;P17050	A0A024R1Q5;P17050	6;6	6;6	6;6	Alpha-N-acetylgalactosaminidase	NAGA	;	2	6	6	6	6	6	5	6	4	6	6	6	5	6	4	6	6	6	5	6	4	6	20.2	20.2	20.2	46.564	411	411;411	0	31.957	By MS/MS	By MS/MS	By MS/MS	By MS/MS	By MS/MS	By MS/MS	20.2	20.2	17	20.2	12.4	20.2
Q9BTQ7;A0A024R1Q8;P62829;C9JD32;J3KT29;B9ZVP7;J3KTJ3;J3QQT9	Q9BTQ7;A0A024R1Q8;P62829;C9JD32;J3KT29;B9ZVP7	10;10;10;8;8;7;3;1	10;10;10;8;8;7;3;1	10;10;10;8;8;7;3;1	60S ribosomal protein L23	RPL23	;;;;;	8	10	10	10	10	9	10	9	9	9	10	9	10	9	9	9	10	9	10	9	9	9	50.7	50.7	50.7	14.149	134	134;140;140;91;122;114;81;34	0	183.05	By MS/MS	By MS/MS	By MS/MS	By MS/MS	By MS/MS	By MS/MS	50.7	50.7	50.7	50.7	50.7	50.7
A0A024R306;A0A024R1R8;Q9Y2S6	A0A024R306;A0A024R1R8;Q9Y2S6	2;2;2	2;2;2	2;2;2	Translation machinery-associated protein 7	CCDC72;hCG_2014768;TMA7	;;	3	2	2	2	2	2	2	2	2	2	2	2	2	2	2	2	2	2	2	2	2	2	15.6	15.6	15.6	7.0662	64	64;64;64	0.00059347	3.5719	By MS/MS	By MS/MS	By MS/MS	By MS/MS	By MS/MS	By MS/MS	15.6	15.6	15.6	15.6	15.6	15.6
A0A024R1S5;O00178;B2RDW9;B0QY59;F5H716	A0A024R1S5;O00178;B2RDW9;B0QY59	11;11;10;6;1	11;11;10;6;1	11;11;10;6;1	GTP-binding protein 1	GTPBP1	;;;	5	11	11	11	11	10	10	9	10	9	11	10	10	9	10	9	11	10	10	9	10	9	25.6	25.6	25.6	71.463	660	660;669;584;349;152	0	34.193	By MS/MS	By MS/MS	By MS/MS	By MS/MS	By MS/MS	By MS/MS	25.6	20.8	20.8	19.1	22.9	18
B4DGM3;A0A024R1S7;Q969G3;J3QKS7;K7EMQ8;H7C048;J3QR61;C0IMW8;J3KT85;J3QKX6;J3KS99;J3QL66	B4DGM3;A0A024R1S7;Q969G3;J3QKS7;K7EMQ8;H7C048	15;15;15;14;9;8;6;6;5;3;1;1	14;14;14;13;8;7;6;6;5;3;1;1	14;14;14;13;8;7;6;6;5;3;1;1	SWI/SNF-related matrix-associated actin-dependent regulator of chromatin subfamily E member 1	SMARCE1	;;;;;	12	15	14	14	10	13	14	12	12	13	10	13	13	11	11	13	10	13	13	11	11	13	39.2	37.4	37.4	44.77	393	393;411;411;288;177;157;153;153;101;129;55;77	0	105.78	By MS/MS	By MS/MS	By MS/MS	By MS/MS	By MS/MS	By MS/MS	31.8	37.2	34.4	36.4	33.6	37.2
A0A024R1S8;Q14847;A8K1D2;C9J9W2;B4DIC4;B4DJI4;F6S2S5;K7ESD6;J3KSN1;Q9NPR7	A0A024R1S8;Q14847;A8K1D2;C9J9W2;B4DIC4;B4DJI4	13;13;12;10;7;7;5;3;2;2	13;13;12;10;7;7;5;3;2;2	12;12;11;9;6;6;4;3;2;2	LIM and SH3 domain protein 1	LASP1	;;;;;	10	13	13	12	13	13	13	12	13	13	13	13	13	12	13	13	12	12	12	11	12	12	63.6	63.6	59.8	29.717	261	261;261;261;166;125;220;91;71;105;144	0	95.941	By MS/MS	By MS/MS	By MS/MS	By MS/MS	By MS/MS	By MS/MS	63.6	63.6	63.6	50.6	63.6	63.6
A0A024R1T1;Q86WX3;F8WFE7	A0A024R1T1;Q86WX3;F8WFE7	2;2;1	2;2;1	2;2;1	Active regulator of SIRT1	RPS19BP1	;;	3	2	2	2	1	2	0	1	1	0	1	2	0	1	1	0	1	2	0	1	1	0	14.7	14.7	14.7	15.434	136	136;136;69	0.00096025	3.1493	By matching	By MS/MS		By matching	By MS/MS		9.6	14.7	0	9.6	9.6	0
A0A024R1T5;P09543;B4DI06;B4DFN6;K7ERC4;C9K0L8;K7ERZ0;K7EN66	A0A024R1T5;P09543;B4DI06	19;19;10;9;7;6;6;4	19;19;10;9;7;6;6;4	19;19;10;9;7;6;6;4	2,3-cyclic-nucleotide 3-phosphodiesterase	CNP	;;	8	19	19	19	18	16	15	19	16	16	18	16	15	19	16	16	18	16	15	19	16	16	52.9	52.9	52.9	45.098	401	401;421;298;186;164;144;153;120	0	194	By MS/MS	By MS/MS	By MS/MS	By MS/MS	By MS/MS	By MS/MS	52.9	46.9	46.9	52.9	43.1	43.9
A0A024R1T9;Q4LE36;P53396;A0A024R1Y2;Q8N9C4;K7ESG8;K7EIE7	A0A024R1T9;Q4LE36;P53396;A0A024R1Y2;Q8N9C4	46;46;46;45;28;6;3	46;46;46;45;28;6;3	46;46;46;45;28;6;3	ATP-citrate synthase	ACLY;ACLY variant protein	;;;;	7	46	46	46	42	42	40	42	42	41	42	42	40	42	42	41	42	42	40	42	42	41	51.2	51.2	51.2	120.84	1101	1101;1137;1101;1091;701;109;133	0	316.57	By MS/MS	By MS/MS	By MS/MS	By MS/MS	By MS/MS	By MS/MS	45.9	47.3	44.3	44.6	44.9	47.7
A0A024R1U0;P46060;B4DY16;B4E0U0;H0Y4Q3;Q9BSK3;Q8WUS7;B0QYT5;B0QYT4	A0A024R1U0;P46060;B4DY16;B4E0U0;H0Y4Q3	24;24;21;18;12;9;4;2;2	24;24;21;18;12;9;4;2;2	24;24;21;18;12;9;4;2;2	Ran GTPase-activating protein 1	RANGAP1	;;;;	9	24	24	24	23	20	21	23	21	18	23	20	21	23	21	18	23	20	21	23	21	18	50.9	50.9	50.9	63.541	587	587;587;532;373;253;213;60;100;133	0	140.83	By MS/MS	By MS/MS	By MS/MS	By MS/MS	By MS/MS	By MS/MS	49.4	43.4	43.4	46.8	47.5	36.8
A0A024R1U2;Q7RTV0	A0A024R1U2;Q7RTV0	8;8	8;8	8;8	PHD finger-like domain-containing protein 5A	PHF5A	;	2	8	8	8	7	8	8	7	8	7	7	8	8	7	8	7	7	8	8	7	8	7	63.6	63.6	63.6	12.405	110	110;110	0	37.751	By MS/MS	By MS/MS	By MS/MS	By MS/MS	By MS/MS	By MS/MS	62.7	63.6	63.6	63.6	63.6	62.7
A0A024R1U4;P51148;K7ERI8;K7ERQ8;F8VVK3;K7ENY4;F8VWU4;F8VSF8;K7EIP6	A0A024R1U4;P51148;K7ERI8;K7ERQ8;F8VVK3	11;11;7;7;6;5;4;3;1	11;11;7;7;6;5;4;3;1	8;8;4;4;3;3;2;2;1	Ras-related protein Rab-5C	RAB5C	;;;;	9	11	11	8	11	11	10	10	11	11	11	11	10	10	11	11	8	8	7	7	8	8	78.7	78.7	63.9	23.482	216	216;216;161;282;124;150;91;74;27	0	93.087	By MS/MS	By MS/MS	By MS/MS	By MS/MS	By MS/MS	By MS/MS	78.7	78.7	67.1	65.7	78.7	78.7
Q3LRJ5;Q3LRJ8;Q3LRK1;Q3LRI0;Q3LRI6;B7Z5R6;A0A024R1Y3;A8K1U0;A0A024R1V3;Q14596	Q3LRJ5;Q3LRJ8;Q3LRK1;Q3LRI0;Q3LRI6;B7Z5R6;A0A024R1Y3;A8K1U0;A0A024R1V3;Q14596	1;1;1;1;1;1;1;1;1;1	1;1;1;1;1;1;1;1;1;1	1;1;1;1;1;1;1;1;1;1	Next to BRCA1 gene 1 protein	NBR1	;;;;;;;;;	10	1	1	1	1	1	1	1	1	1	1	1	1	1	1	1	1	1	1	1	1	1	1.9	1.9	1.9	54.083	478	478;502;553;558;583;837;897;966;966;966	0.0073279	1.6118	By MS/MS	By MS/MS	By MS/MS	By MS/MS	By MS/MS	By MS/MS	1.9	1.9	1.9	1.9	1.9	1.9
E4W6B6;B2R4D8;A0A024R1V4;P61353;K7ELC7;K7EQQ9;Q6LCU2;K7ERY7	E4W6B6;B2R4D8;A0A024R1V4;P61353;K7ELC7;K7EQQ9	6;6;6;6;5;3;1;1	6;6;6;6;5;3;1;1	6;6;6;6;5;3;1;1	60S ribosomal protein L27	RPL27	;;;;;	8	6	6	6	6	6	6	6	6	6	6	6	6	6	6	6	6	6	6	6	6	6	48.4	48.4	48.4	14.257	126	126;136;136;136;144;80;40;40	0	27.408	By MS/MS	By MS/MS	By MS/MS	By MS/MS	By MS/MS	By MS/MS	48.4	48.4	48.4	48.4	48.4	48.4
A0A087WW39;A0A024R1V5;P55198	A0A087WW39;A0A024R1V5;P55198	1;1;1	1;1;1	1;1;1	Protein AF-17	MLLT6	;;	3	1	1	1	1	1	1	1	1	1	1	1	1	1	1	1	1	1	1	1	1	1	2.1	2.1	2.1	112.05	1093	1093;1093;1093	0	5.7371	By MS/MS	By MS/MS	By MS/MS	By MS/MS	By matching	By MS/MS	2.1	2.1	2.1	2.1	2.1	2.1
J3QRM9;A0A024R1W6;Q8N138;J3KTF9;F8VXD5	J3QRM9;A0A024R1W6;Q8N138;J3KTF9;F8VXD5	2;2;2;1;1	1;1;1;0;0	1;1;1;0;0	ORM1-like protein 3	ORMDL3;ORMDL2	;;;;	5	2	1	1	2	2	2	2	2	2	1	1	1	1	1	1	1	1	1	1	1	1	20.2	11.6	11.6	14.788	129	129;153;153;102;119	0	14.94	By MS/MS	By MS/MS	By MS/MS	By MS/MS	By MS/MS	By MS/MS	20.2	20.2	20.2	20.2	20.2	20.2
Q59G74;B4E046;K7EID0;A0A024R1W8;Q9UH92	Q59G74;B4E046;K7EID0;A0A024R1W8;Q9UH92	2;2;2;2;2	2;2;2;2;2	2;2;2;2;2	Max-like protein X	MLX	;;;;	5	2	2	2	1	1	0	2	0	1	1	1	0	2	0	1	1	1	0	2	0	1	13.5	13.5	13.5	17.705	155	155;162;248;298;298	0.003003	2.041	By matching	By matching		By MS/MS		By matching	6.5	6.5	0	13.5	0	6.5
J3KSY7;B4DKR6;A0A024R1X0;O15234	J3KSY7;B4DKR6;A0A024R1X0;O15234	2;2;2;2	2;2;2;2	2;2;2;2	Protein CASC3	CASC3	;;;	4	2	2	2	0	0	1	1	2	2	0	0	1	1	2	2	0	0	1	1	2	2	9	9	9	25.651	223	223;641;741;703	0.0048594	1.8351			By MS/MS	By MS/MS	By matching	By matching	0	0	4	4.9	9	9
A0A024R1X3;Q9BRG1;K7EKV4;K7ENE3;K7EP45	A0A024R1X3;Q9BRG1;K7EKV4;K7ENE3	9;9;6;5;2	9;9;6;5;2	9;9;6;5;2	Vacuolar protein-sorting-associated protein 25	VPS25	;;;	5	9	9	9	9	8	9	7	9	8	9	8	9	7	9	8	9	8	9	7	9	8	52.8	52.8	52.8	20.747	176	176;176;111;108;99	0	237.11	By MS/MS	By MS/MS	By MS/MS	By MS/MS	By MS/MS	By MS/MS	52.8	42	52.8	36.4	52.8	42
A0A024R1X4;Q9Y2R0;K7EPV0	A0A024R1X4;Q9Y2R0;K7EPV0	4;4;3	4;4;3	4;4;3	Cytochrome c oxidase assembly factor 3 homolog, mitochondrial	hCG_16955;COA3	;;	3	4	4	4	3	3	3	3	4	3	3	3	3	3	4	3	3	3	3	3	4	3	38.7	38.7	38.7	11.731	106	106;106;71	0	7.9838	By MS/MS	By MS/MS	By MS/MS	By MS/MS	By MS/MS	By MS/MS	29.2	29.2	29.2	27.4	38.7	29.2
B4DS82;Q53F78;A0A024R1X5;Q14457;K7ER46;K7EMA2;K7ELY9;E7EV84;B4DQ36;W0FFG4;K7EN35	B4DS82;Q53F78;A0A024R1X5;Q14457;K7ER46;K7EMA2	7;7;7;7;5;4;3;3;3;3;1	7;7;7;7;5;4;3;3;3;3;1	7;7;7;7;5;4;3;3;3;3;1	Beclin-1	BECN1	;;;;;	11	7	7	7	2	5	5	4	3	2	2	5	5	4	3	2	2	5	5	4	3	2	27	27	27	42.214	363	363;450;450;450;132;106;229;279;279;355;176	0	9.927	By MS/MS	By MS/MS	By MS/MS	By MS/MS	By MS/MS	By MS/MS	8.8	19.6	17.9	14.9	14	8
A0A024R1Y5;Q96C10;B3KUP5;B7Z455;C9JG98;B4DV26;C9JE76;K7EMZ5	A0A024R1Y5;Q96C10;B3KUP5;B7Z455;C9JG98;B4DV26;C9JE76	11;11;10;10;9;8;6;1	11;11;10;10;9;8;6;1	11;11;10;10;9;8;6;1	Probable ATP-dependent RNA helicase DHX58	LGP2;DHX58	;;;;;;	8	11	11	11	11	10	9	3	1	2	11	10	9	3	1	2	11	10	9	3	1	2	20.2	20.2	20.2	76.612	678	678;678;487;578;302;661;156;99	0	22.989	By MS/MS	By MS/MS	By MS/MS	By matching	By matching	By matching	20.2	18.1	17.1	5.3	1.9	3.7
B3KVB0;A0A024R1Y7;Q8N2G8;K7ESN3	B3KVB0;A0A024R1Y7;Q8N2G8;K7ESN3	7;7;7;5	7;7;7;5	7;7;7;5	GH3 domain-containing protein	LGP1;GHDC	;;;	4	7	7	7	5	5	5	4	5	5	5	5	5	4	5	5	5	5	5	4	5	5	19	19	19	50.965	474	474;530;530;479	0	24.8	By MS/MS	By MS/MS	By MS/MS	By MS/MS	By MS/MS	By MS/MS	13.9	11.2	15	8.6	14.3	15
A0A024R1Z1;P49427;U3KQP9	A0A024R1Z1;P49427;U3KQP9	2;2;1	2;2;1	2;2;1	Ubiquitin-conjugating enzyme E2 R1	CDC34	;;	3	2	2	2	1	1	1	0	2	1	1	1	1	0	2	1	1	1	1	0	2	1	8.9	8.9	8.9	26.736	236	236;236;107	0.0018318	2.5178	By matching	By matching	By MS/MS		By MS/MS	By matching	4.2	4.2	4.2	0	8.9	4.2
K7ERG2;A0A024R1Z4;H7BXP1;Q9NYR9	K7ERG2;A0A024R1Z4;H7BXP1;Q9NYR9	2;2;2;2	2;2;2;2	2;2;2;2	NF-kappa-B inhibitor-interacting Ras-like protein 2	NKIRAS2	;;;	4	2	2	2	2	2	1	2	1	1	2	2	1	2	1	1	2	2	1	2	1	1	17.1	17.1	17.1	16.301	140	140;191;229;191	0.0013153	2.8215	By MS/MS	By matching	By matching	By MS/MS	By matching	By matching	17.1	17.1	8.6	17.1	8.6	8.6
A0A024R1Z6;Q99536;B3KUF8;K7ESA3;K7ERT7;K7ENX2;K7EM19;K7EJM4;K7ER81	A0A024R1Z6;Q99536;B3KUF8	22;22;16;10;8;5;5;1;1	22;22;16;10;8;5;5;1;1	22;22;16;10;8;5;5;1;1	Synaptic vesicle membrane protein VAT-1 homolog	VAT1	;;	9	22	22	22	17	18	16	20	21	21	17	18	16	20	21	21	17	18	16	20	21	21	71.2	71.2	71.2	41.92	393	393;393;300;125;146;151;154;30;92	0	177.32	By MS/MS	By MS/MS	By MS/MS	By MS/MS	By MS/MS	By MS/MS	50.1	59.8	52.9	60.1	71.2	65.9
A0A024R201;Q9Y6E3;B4DJ66;H0YD73;Q9UNM7;Q5HYL3	A0A024R201;Q9Y6E3;B4DJ66	22;19;17;10;9;4	22;19;17;10;9;4	2;0;0;0;0;2		PSMD13	;;	6	22	22	2	21	20	20	19	19	21	21	20	20	19	19	21	2	2	2	2	2	2	73.7	73.7	7.7	42.918	376	376;377;311;221;160;72	0	138.33	By MS/MS	By MS/MS	By MS/MS	By MS/MS	By MS/MS	By MS/MS	73.7	71	65.4	66	68.9	71
V9HWJ8;A0A024R203;P61289;K9J957;Q6FHK7;K7ENH2;B3KQ25;K7ESG5;K7EMD0;K7EPX6;K7EKR3;J7FRP4;A0A087WTV2;B7Z8D3	V9HWJ8;A0A024R203;P61289;K9J957;Q6FHK7;K7ENH2;B3KQ25;K7ESG5	9;9;9;8;8;7;6;6;4;4;4;4;4;3	9;9;9;8;8;7;6;6;4;4;4;4;4;3	9;9;9;8;8;7;6;6;4;4;4;4;4;3	Proteasome activator complex subunit 3	HEL-S-283;PSME3	;;;;;;;	14	9	9	9	8	6	9	7	8	7	8	6	9	7	8	7	8	6	9	7	8	7	53.1	53.1	53.1	29.506	254	254;265;254;231;254;179;193;198;96;110;118;170;170;130	0	35.121	By MS/MS	By MS/MS	By MS/MS	By MS/MS	By MS/MS	By MS/MS	49.2	27.6	53.1	33.5	49.2	33.5
A0A024R216;Q9Y3E1;H3BPM9	A0A024R216;Q9Y3E1	3;3;1	1;1;1	1;1;1	Hepatoma-derived growth factor-related protein 3	HDGFRP3	;	3	3	1	1	3	3	3	3	3	3	1	1	1	1	1	1	1	1	1	1	1	1	20.2	7.9	7.9	22.619	203	203;203;141	0	16.27	By MS/MS	By MS/MS	By MS/MS	By MS/MS	By MS/MS	By MS/MS	20.2	20.2	20.2	20.2	20.2	20.2
A0A024R219;O76080;Q5QPB1	A0A024R219;O76080	3;3;1	3;3;1	3;3;1	AN1-type zinc finger protein 5	ZA20D2;ZFAND5	;	3	3	3	3	3	3	3	3	3	3	3	3	3	3	3	3	3	3	3	3	3	3	17.4	17.4	17.4	23.132	213	213;213;211	0	141.82	By MS/MS	By MS/MS	By MS/MS	By MS/MS	By MS/MS	By MS/MS	17.4	17.4	17.4	17.4	17.4	17.4
A0A024R228;P61978;B3KU16;S4R457;S4R359	A0A024R228;P61978	36;36;14;7;6	36;36;14;7;6	0;0;0;0;0	Heterogeneous nuclear ribonucleoprotein K	HNRPK;HNRNPK	;	5	36	36	0	34	34	34	33	35	35	34	34	34	33	35	35	0	0	0	0	0	0	66.5	66.5	0	51.218	463	463;463;223;77;100	0	323.31	By MS/MS	By MS/MS	By MS/MS	By MS/MS	By MS/MS	By MS/MS	66.5	66.1	66.5	62	66.5	66.5
A0A024R233;B7Z954;A0A1B0GTW1;Q9UDY2;B7Z2R3;A0A024R225	A0A024R233;B7Z954;A0A1B0GTW1;Q9UDY2;B7Z2R3;A0A024R225	13;12;12;12;10;10	13;12;12;12;10;10	13;12;12;12;10;10	Tight junction protein ZO-2	TJP2	;;;;;	6	13	13	13	12	12	12	11	10	11	12	12	12	11	10	11	12	12	12	11	10	11	15	15	15	133.97	1190	1190;1108;1249;1190;1020;1043	0	24.849	By MS/MS	By MS/MS	By MS/MS	By MS/MS	By MS/MS	By MS/MS	14	13.4	13.9	12.4	11.1	12
G9FP35;A0A024R240;P50148;B1AM21;Q59FM5;P29992;G3V1P7;B7Z581;K7EL62;O95837	G9FP35;A0A024R240;P50148	14;14;14;6;6;6;5;4;4;3	14;14;14;6;6;6;5;4;4;3	12;12;12;6;4;4;3;2;2;2	Guanine nucleotide-binding protein G(q) subunit alpha	GNAQ	;;	10	14	14	12	13	13	11	12	14	13	13	13	11	12	14	13	11	11	10	10	12	12	49.6	49.6	45.1	42.111	359	359;359;359;170;357;359;157;157;236;355	0	34.627	By MS/MS	By MS/MS	By MS/MS	By MS/MS	By MS/MS	By MS/MS	45.4	45.4	37	41.2	49.6	47.1
A8K4G2;A0A024R244;P43405;A0A024R273;C3W981;C3W980;B3KQJ1;Q13196;B0YIV3;Q8NFD2	A8K4G2;A0A024R244;P43405;A0A024R273;C3W981	32;32;32;31;16;13;12;1;1;1	32;32;32;31;16;13;12;1;1;1	31;31;31;30;16;13;11;1;0;0	Tyrosine-protein kinase;Tyrosine-protein kinase SYK	SYK	;;;;	10	32	32	31	27	29	27	29	28	29	27	29	27	29	28	29	26	28	26	28	27	28	63.9	63.9	62.7	72.019	635	635;635;635;612;335;238;312;35;765;765	0	323.31	By MS/MS	By MS/MS	By MS/MS	By MS/MS	By MS/MS	By MS/MS	58	55.9	56.1	56.2	55.3	59.2
A0A024R248;Q96LW7	A0A024R248;Q96LW7	5;4	5;4	5;4	Bcl10-interacting CARD protein	C9orf89	;	2	5	5	5	3	5	4	3	4	5	3	5	4	3	4	5	3	5	4	3	4	5	30.1	30.1	30.1	20.625	183	183;228	0	7.0627	By MS/MS	By MS/MS	By MS/MS	By MS/MS	By MS/MS	By MS/MS	18	30.1	24.6	18.6	25.1	30.1
A0A024R252;Q5JSP0;Q9NXY1;A8K9G1;B4DXH4	A0A024R252;Q5JSP0;Q9NXY1;A8K9G1	14;14;12;12;4	14;14;12;12;4	14;14;12;12;4	FYVE, RhoGEF and PH domain-containing protein 3	FGD3;FLJ00004	;;;	5	14	14	14	10	9	10	13	12	12	10	9	10	13	12	12	10	9	10	13	12	12	27.7	27.7	27.7	79.4	725	725;725;698;724;328	0	42.092	By MS/MS	By MS/MS	By MS/MS	By MS/MS	By MS/MS	By MS/MS	21.2	19	21.4	25.7	23.7	25
A0A087WXM6;J3QQT2;J3KRX5;A0A024R261;A0A0A6YYL6;P18621;J3QLC8;J3KRB3;A0A087WWH0;J3QS96;A0A0A0MRF8;A0A087WY81;J3KSJ0;A4D1R6;A4D1R5	A0A087WXM6;J3QQT2;J3KRX5;A0A024R261;A0A0A6YYL6;P18621;J3QLC8;J3KRB3;A0A087WWH0;J3QS96;A0A0A0MRF8;A0A087WY81	13;13;13;13;13;13;11;10;10;10;10;8;3;1;1	13;13;13;13;13;13;11;10;10;10;10;8;3;1;1	13;13;13;13;13;13;11;10;10;10;10;8;3;1;1	60S ribosomal protein L17	RPL17;hCG_24487;RPL17-C18orf32	;;;;;;;;;;;	15	13	13	13	13	12	12	10	10	11	13	12	12	10	10	11	13	12	12	10	10	11	68	68	68	19.586	169	169;171;174;184;228;184;174;129;131;138;190;97;56;102;282	0	81.707	By MS/MS	By MS/MS	By MS/MS	By MS/MS	By MS/MS	By MS/MS	68	68	68	60.4	62.1	62.1
Q9BYG6;K7EIU8;A0A0S2Z4B2;A0A024R274;Q13485;K7EIJ2;K7ENG8;B4DZP1;K7ES96;K7EL18;K7EL15;A0A087WUF3	Q9BYG6;K7EIU8;A0A0S2Z4B2;A0A024R274;Q13485;K7EIJ2;K7ENG8;B4DZP1;K7ES96;K7EL18	4;4;4;4;4;3;3;3;3;2;1;1	4;4;4;4;4;3;3;3;3;2;1;1	4;4;4;4;4;3;3;3;3;2;1;1	Mothers against decapentaplegic homolog;Mothers against decapentaplegic homolog 4	SMAD4	;;;;;;;;;	12	4	4	4	1	3	2	1	1	1	1	3	2	1	1	1	1	3	2	1	1	1	14.4	14.4	14.4	48.084	436	436;456;486;552;552;140;151;177;320;126;120;220	0.0014911	2.7298	By matching	By MS/MS	By MS/MS	By matching	By matching	By MS/MS	2.1	12.4	4.1	2.1	2.1	2.1
B3KQK4;A0A024R276;P07711;A5PLM9;Q5T8F0;Q9HBQ7;Q5K630;Q6LAF7;H7CEH5;Q5QP40;Q6FHN2;B2R717;A0A024R141;Q5NE16;P43235;O60911	B3KQK4;A0A024R276;P07711;A5PLM9;Q5T8F0	10;10;10;9;7;3;2;2;1;1;1;1;1;1;1;1	10;10;10;9;7;3;2;2;1;1;1;1;1;1;1;1	10;10;10;9;7;3;2;2;1;1;1;1;1;1;1;1	Cathepsin L1;Cathepsin L1 heavy chain;Cathepsin L1 light chain	CTSL;CTSL1	;;;;	16	10	10	10	10	10	10	8	8	9	10	10	10	8	8	9	10	10	10	8	8	9	35.4	35.4	35.4	37.53	333	333;333;333;333;225;151;51;175;52;258;329;334;334;218;329;334	0	54.581	By MS/MS	By MS/MS	By MS/MS	By MS/MS	By MS/MS	By MS/MS	35.4	35.4	35.4	35.4	35.4	34.5
A0A024R277;O15269;Q6NUL7;Q59EQ4;B4DR90	A0A024R277;O15269;Q6NUL7	15;15;13;7;4	15;15;13;7;4	15;15;13;7;4	Serine palmitoyltransferase 1	SPTLC1	;;	5	15	15	15	12	12	14	12	13	13	12	12	14	12	13	13	12	12	14	12	13	13	35.3	35.3	35.3	52.743	473	473;473;513;262;181	0	202.03	By MS/MS	By MS/MS	By MS/MS	By MS/MS	By MS/MS	By MS/MS	33.4	25.6	31.1	28.1	29.2	33.6
A0A024R292;Q06136;K7EQS7;K7ERC8	A0A024R292;Q06136;K7EQS7;K7ERC8	4;4;2;2	4;4;2;2	4;4;2;2	3-ketodihydrosphingosine reductase	FVT1;KDSR	;;;	4	4	4	4	3	3	4	4	3	4	3	3	4	4	3	4	3	3	4	4	3	4	13.6	13.6	13.6	36.187	332	332;332;155;203	0	28.339	By MS/MS	By MS/MS	By MS/MS	By MS/MS	By MS/MS	By MS/MS	11.1	10.5	13.6	13.6	10.5	13.6
A0A024R297;Q5JUX0;Q9Y657	A0A024R297;Q5JUX0;Q9Y657	1;1;1	1;1;1	1;1;1	Spindlin-3;Spindlin-1	SPIN;SPIN3;SPIN1	;;	3	1	1	1	0	0	1	1	0	1	0	0	1	1	0	1	0	0	1	1	0	1	6.5	6.5	6.5	29.6	262	262;258;262	0.0018202	2.428			By MS/MS	By MS/MS		By MS/MS	0	0	6.5	6.5	0	6.5
B2R774;A0A024R2A7;P49257;Q53FS4;A0PJ85;B4DVV0	B2R774;A0A024R2A7;P49257;Q53FS4	14;14;14;13;4;3	14;14;14;13;4;3	14;14;14;13;4;3	Protein ERGIC-53	LMAN1	;;;	6	14	14	14	11	11	11	8	12	11	11	11	11	8	12	11	11	11	11	8	12	11	39	39	39	57.518	510	510;510;510;510;311;223	0	148.07	By MS/MS	By MS/MS	By MS/MS	By MS/MS	By MS/MS	By MS/MS	36.1	34.7	36.3	25.5	35.3	31.4
A0A024R2B1;P50452;A0A1B0GU38;H7BXK7;C9JVA8;C9JTJ8;C9J7N5;B4DDY9;A0A0C4DGW9;O75830	A0A024R2B1;P50452;A0A1B0GU38	20;20;11;9;8;5;1;1;1;1	18;18;10;8;8;5;0;0;0;0	2;2;2;1;2;2;0;0;0;0	Serpin B8	SERPINB8	;;	10	20	18	2	17	19	16	17	18	18	15	17	14	15	16	16	2	2	2	2	2	2	48.1	42.2	7	42.766	374	374;374;259;189;164;124;206;413;415;405	0	79.596	By MS/MS	By MS/MS	By MS/MS	By MS/MS	By MS/MS	By MS/MS	44.7	47.6	42.2	45.2	43.3	43.3
A0A1L4AQR6;A0A1L4AQQ8;A0A1L4AQQ5;A0A1L4AQQ4;A0A024R2C4;A9QXG9;A0A024R2B3;P10415;A0A1L4AQR0	A0A1L4AQR6;A0A1L4AQQ8;A0A1L4AQQ5;A0A1L4AQQ4;A0A024R2C4;A9QXG9;A0A024R2B3;P10415;A0A1L4AQR0	3;3;3;3;3;3;3;3;2	3;3;3;3;3;3;3;3;2	3;3;3;3;3;3;3;3;2	Apoptosis regulator Bcl-2	BCL2;bcl-2	;;;;;;;;	9	3	3	3	2	3	2	2	2	3	2	3	2	2	2	3	2	3	2	2	2	3	29.2	29.2	29.2	21.498	195	195;195;195;195;205;239;239;239;195	0	12.345	By MS/MS	By MS/MS	By MS/MS	By MS/MS	By MS/MS	By MS/MS	24.1	29.2	24.1	24.1	24.1	29.2
A0A1W2PRH3;K7EPJ2;K7EMD7;K7ELE1;A0A1W2PNW5;A0A1W2PPB6;A0A1W2PR74;A0A1W2PPR7;A0A1W2PQZ1;A0A1W2PNQ8;A0A1W2PQR8;A0A1W2PQP4;A0A1W2PNR0;A0A1W2PNH8;B2RCI8;A0A024R2C3;A0A1W2PS19;A0A1W2PQA9;O95427	A0A1W2PRH3;K7EPJ2;K7EMD7;K7ELE1;A0A1W2PNW5;A0A1W2PPB6;A0A1W2PR74;A0A1W2PPR7;A0A1W2PQZ1;A0A1W2PNQ8;A0A1W2PQR8;A0A1W2PQP4;A0A1W2PNR0;A0A1W2PNH8;B2RCI8;A0A024R2C3;A0A1W2PS19;A0A1W2PQA9;O95427	1;1;1;1;1;1;1;1;1;1;1;1;1;1;1;1;1;1;1	1;1;1;1;1;1;1;1;1;1;1;1;1;1;1;1;1;1;1	1;1;1;1;1;1;1;1;1;1;1;1;1;1;1;1;1;1;1	GPI ethanolamine phosphate transferase 1	PIGN	;;;;;;;;;;;;;;;;;;	19	1	1	1	0	0	0	0	1	0	0	0	0	0	1	0	0	0	0	0	1	0	4.3	4.3	4.3	42.739	375	375;391;395;490;621;738;751;797;798;847;854;870;897;911;931;931;936;970;931	0.008	1.5986					By MS/MS		0	0	0	0	4.3	0
A8K5D8;A8K4G7;A0A024R2C5;O75351;Q6PJZ4;K7EL71;K7EKZ3;B3KNH6;Q6PIW4	A8K5D8;A8K4G7;A0A024R2C5;O75351	16;16;16;16;2;2;2;1;1	16;16;16;16;2;2;2;1;1	13;13;13;13;2;2;2;0;0	Vacuolar protein sorting-associated protein 4B	VPS4B	;;;	9	16	16	13	14	13	16	14	14	15	14	13	16	14	14	15	11	10	13	11	11	12	43	43	36.7	49.23	444	444;444;444;444;81;111;128;674;674	0	55.456	By MS/MS	By MS/MS	By MS/MS	By MS/MS	By MS/MS	By MS/MS	40.1	38.1	43	38.3	38.3	40.3
B4DQT8;A0A024R2D4;B4E1J8;Q9NVJ2	B4DQT8;A0A024R2D4;B4E1J8;Q9NVJ2	13;13;13;13	13;13;13;13	5;5;5;5	ADP-ribosylation factor-like protein 8B	ARL8B	;;;	4	13	13	5	11	11	11	11	12	12	11	11	11	11	12	12	3	3	4	4	4	4	50.8	50.8	22.6	20.598	177	177;186;238;186	0	106.78	By MS/MS	By MS/MS	By MS/MS	By MS/MS	By MS/MS	By MS/MS	48	48	48	50.8	50.8	50.8
A0A024R2E9;B3KQM6;O95352;B2RB57;B4DQK1;C9JFF4;C9J415;C9JE55;C9JNU2;C9JKA3;H7C2R3;H7BZ92;H7C2J8;C9JGL2;F8WDY9;H7C059;H7C369	A0A024R2E9;B3KQM6;O95352;B2RB57;B4DQK1	25;25;25;24;23;8;7;6;4;4;4;4;4;3;3;3;1	25;25;25;24;23;8;7;6;4;4;4;4;4;3;3;3;1	25;25;25;24;23;8;7;6;4;4;4;4;4;3;3;3;1	Ubiquitin-like modifier-activating enzyme ATG7	ATG7	;;;;	17	25	25	25	20	23	21	21	20	22	20	23	21	21	20	22	20	23	21	21	20	22	44.6	44.6	44.6	77.003	695	695;703;703;703;681;176;152;126;89;93;95;96;139;66;76;105;77	0	118.37	By MS/MS	By MS/MS	By MS/MS	By MS/MS	By MS/MS	By MS/MS	37.3	42	39.9	39.3	38	40.4
A0A024R2F4;Q9BV44;H7C0R6;H7C3J3	A0A024R2F4;Q9BV44;H7C0R6;H7C3J3	6;6;4;4	6;6;4;4	6;6;4;4	THUMP domain-containing protein 3	THUMPD3	;;;	4	6	6	6	5	6	4	6	5	5	5	6	4	6	5	5	5	6	4	6	5	5	14.6	14.6	14.6	57.002	507	507;507;232;269	0	16.686	By MS/MS	By MS/MS	By MS/MS	By MS/MS	By MS/MS	By MS/MS	12.6	14.6	9.5	14.6	12.4	12.4
A0A024R2I5;A0A024R2F8;Q8N4Q1	A0A024R2I5;A0A024R2F8;Q8N4Q1	2;2;2	2;2;2	2;2;2	Mitochondrial intermembrane space import and assembly protein 40	CHCHD4	;;	3	2	2	2	1	2	1	2	2	2	1	2	1	2	2	2	1	2	1	2	2	2	16.2	16.2	16.2	15.996	142	142;155;142	0.0023377	2.2551	By matching	By MS/MS	By matching	By MS/MS	By MS/MS	By MS/MS	9.9	16.2	9.9	16.2	16.2	16.2
A0A024R2F9;Q9BTV4;A0A0S2Z5N2;Q8TEP9;V9GY05	A0A024R2F9;Q9BTV4;A0A0S2Z5N2;Q8TEP9	18;18;15;12;2	18;18;15;12;2	18;18;15;12;2	Transmembrane protein 43	TMEM43;FLJ00144	;;;	5	18	18	18	15	15	13	17	17	16	15	15	13	17	17	16	15	15	13	17	17	16	55.2	55.2	55.2	44.875	400	400;400;269;255;133	0	85.85	By MS/MS	By MS/MS	By MS/MS	By MS/MS	By MS/MS	By MS/MS	47.5	50	46.2	50	55.2	50
B2R7Y8;A0A024R2G6;O60239;F8WDU8;Q6MZG3;A0A024R2J3	B2R7Y8;A0A024R2G6;O60239;F8WDU8;Q6MZG3;A0A024R2J3	2;2;2;1;1;1	2;2;2;1;1;1	2;2;2;1;1;1	SH3 domain-binding protein 5	SH3BP5;DKFZp686F05233	;;;;;	6	2	2	2	1	1	2	2	2	2	1	1	2	2	2	2	1	1	2	2	2	2	4.5	4.5	4.5	47.029	425	425;455;455;69;122;298	0.0019798	2.2746	By MS/MS	By matching	By MS/MS	By MS/MS	By matching	By MS/MS	1.9	1.9	4.5	4.5	4.5	4.5
D3YTB1;A0A024R2G7;F8W727;P62910;D3YTI8;A0A090N8E7	D3YTB1;A0A024R2G7;F8W727;P62910	8;8;8;8;2;1	8;8;8;8;2;1	8;8;8;8;2;1	60S ribosomal protein L32	RPL32	;;;	6	8	8	8	6	6	6	6	8	8	6	6	6	6	8	8	6	6	6	6	8	8	53.4	53.4	53.4	15.616	133	133;135;153;135;62;132	0	88.236	By MS/MS	By MS/MS	By MS/MS	By MS/MS	By MS/MS	By MS/MS	48.1	48.1	48.1	48.1	53.4	53.4
B9A6K1;A0A024R2J9;A0A024R2H0;Q92609;C9J3F6;C9JDR8;C9K0P2;C9J397;C9JWX0;C9JW04;C9JNM0;C9JED7;F2Z3C3;C9JMP7;C9JIU4;F2Z3I5	B9A6K1;A0A024R2J9;A0A024R2H0;Q92609;C9J3F6	18;18;18;18;13;4;3;3;3;3;2;2;2;1;1;1	18;18;18;18;13;4;3;3;3;3;2;2;2;1;1;1	18;18;18;18;13;4;3;3;3;3;2;2;2;1;1;1	TBC1 domain family member 5	TBC1D5	;;;;	16	18	18	18	14	12	15	10	14	11	14	12	15	10	14	11	14	12	15	10	14	11	34.6	34.6	34.6	89.003	795	795;795;795;795;593;183;110;129;140;142;74;79;88;30;32;40	0	154.88	By MS/MS	By MS/MS	By MS/MS	By MS/MS	By MS/MS	By MS/MS	27.4	25	26.4	17.4	24.8	18.4
A0A024R2H1;Q01826	A0A024R2H1;Q01826	1;1	1;1	1;1	DNA-binding protein SATB;DNA-binding protein SATB1	SATB1	;	2	1	1	1	1	1	0	0	0	0	1	1	0	0	0	0	1	1	0	0	0	0	2.6	2.6	2.6	85.956	763	763;763	0.00059067	3.4831	By MS/MS	By MS/MS					2.6	2.6	0	0	0	0
A0A024R2H7;Q96Q11;C9JRS7;F8W8C3	A0A024R2H7;Q96Q11	9;9;2;1	9;9;2;1	9;9;2;1	CCA tRNA nucleotidyltransferase 1, mitochondrial	TRNT1	;	4	9	9	9	6	6	7	6	7	5	6	6	7	6	7	5	6	6	7	6	7	5	26.7	26.7	26.7	50.143	434	434;434;62;65	0	19.747	By MS/MS	By MS/MS	By MS/MS	By MS/MS	By MS/MS	By MS/MS	17.5	16.6	21.9	16.8	19.4	15.7
J3QT87;A0A024R2H8;A0A1W2PPJ5;Q96SW2;B4DW89	J3QT87;A0A024R2H8;A0A1W2PPJ5;Q96SW2;B4DW89	3;3;3;3;2	3;3;3;3;2	3;3;3;3;2	Protein cereblon	CRBN	;;;;	5	3	3	3	0	1	1	1	3	0	0	1	1	1	3	0	0	1	1	1	3	0	11.2	11.2	11.2	45.341	394	394;442;490;442;376	0.00059218	3.5198		By matching	By matching	By MS/MS	By MS/MS		0	3.6	3.6	4.6	11.2	0
A0A024R2J0;A8KAN5;A0A024R2L0;Q9NZI7;F8WEP8;B3KN18	A0A024R2J0;A8KAN5;A0A024R2L0;Q9NZI7;F8WEP8	4;4;4;4;2;1	4;4;4;4;2;1	4;4;4;4;2;1	Upstream-binding protein 1	UBP1	;;;;	6	4	4	4	3	3	3	3	4	4	3	3	3	3	4	4	3	3	3	3	4	4	11.9	11.9	11.9	56.452	504	504;540;540;540;164;254	0	12.676	By MS/MS	By MS/MS	By MS/MS	By MS/MS	By MS/MS	By MS/MS	9.1	8.5	9.1	9.1	11.9	11.9
A0A024R2K1;P20339;A0A0A1HAN9;F8WCY6;F8WD79	A0A024R2K1;P20339;A0A0A1HAN9	8;8;6;2;2	5;5;5;1;1	5;5;5;1;1	Ras-related protein Rab-5A	RAB5A	;;	5	8	5	5	7	7	8	6	7	6	4	4	5	3	4	3	4	4	5	3	4	3	53.5	38.6	38.6	23.658	215	215;215;215;62;65	0	18.72	By MS/MS	By MS/MS	By MS/MS	By MS/MS	By MS/MS	By MS/MS	47.9	41.9	53.5	33	44.7	33
C9J2P0;H7C061;B7Z306;A0A024R2K3;P51965;A0A087X283;C9J180	C9J2P0;H7C061;B7Z306;A0A024R2K3;P51965;A0A087X283	3;3;3;3;3;2;1	3;3;3;3;3;2;1	1;1;1;1;1;0;0	Ubiquitin-conjugating enzyme E2 E1	UBE2E1;UBE2E2	;;;;;	7	3	3	1	2	2	2	2	3	3	2	2	2	2	3	3	0	1	0	0	1	1	25.2	25.2	12.2	16.21	147	147;151;167;193;193;94;164	0	6.8272	By MS/MS	By MS/MS	By MS/MS	By matching	By MS/MS	By MS/MS	12.9	19.7	12.9	12.9	25.2	25.2
A0A024R2K4;Q9Y608;A0A1S5UZ17;C9JSU1;H7C3N9;C9JJC9;C9JC17;C9J321;C9J0U5	A0A024R2K4;Q9Y608;A0A1S5UZ17;C9JSU1	14;14;13;9;5;1;1;1;1	13;13;12;8;5;1;1;1;1	13;13;12;8;5;1;1;1;1	Leucine-rich repeat flightless-interacting protein 2	LRRFIP2	;;;	9	14	13	13	11	10	12	8	8	11	10	9	11	7	7	10	10	9	11	7	7	10	22.9	21.3	21.3	84.138	742	742;721;434;225;182;59;59;59;67	0	41.87	By MS/MS	By MS/MS	By MS/MS	By MS/MS	By MS/MS	By MS/MS	18.1	18.9	21.7	15.6	12.8	17.8
A0A024R2L1;Q8TAF3;F8W9K4;F8W7Q3;C9JC24;F8W7Y5;F8W6P2	A0A024R2L1;Q8TAF3	8;8;2;2;2;1;1	8;8;2;2;2;1;1	8;8;2;2;2;1;1	WD repeat-containing protein 48	WDR48	;	7	8	8	8	7	6	4	4	6	5	7	6	4	4	6	5	7	6	4	4	6	5	14	14	14	76.21	677	677;677;120;134;162;63;74	0	23.771	By MS/MS	By MS/MS	By MS/MS	By MS/MS	By MS/MS	By MS/MS	12.9	11.4	8.1	7.1	11.7	8.9
B4DEN6;A0A024R2M6;P09110;Q8NCW8;C9JDE9;H7C131;A0A140VJX0;H0Y4D4;B4E072;O43203;B4DVF4	B4DEN6;A0A024R2M6;P09110;Q8NCW8;C9JDE9;H7C131;A0A140VJX0;H0Y4D4	11;11;11;10;10;9;7;6;4;2;2	11;11;11;10;10;9;7;6;4;2;2	11;11;11;10;10;9;7;6;4;2;2	3-ketoacyl-CoA thiolase, peroxisomal	ACAA1	;;;;;;;	11	11	11	11	10	8	8	9	10	10	10	8	8	9	10	10	10	8	8	9	10	10	51.7	51.7	51.7	37.243	356	356;424;424;326;383;290;331;237;126;132;153	0	221.95	By MS/MS	By MS/MS	By MS/MS	By MS/MS	By MS/MS	By MS/MS	51.7	43.8	42.4	46.6	46.6	46.6
A0A024R2M7;O95747;C9JIG9;F8WBK9;X5D2Y0	A0A024R2M7;O95747;C9JIG9	16;16;12;2;1	16;16;12;2;1	12;12;8;0;0	Serine/threonine-protein kinase OSR1	OXSR1	;;	5	16	16	12	15	16	15	11	12	14	15	16	15	11	12	14	11	12	12	9	9	11	35.5	35.5	28.7	58.022	527	527;527;468;113;106	0	117.93	By MS/MS	By MS/MS	By MS/MS	By MS/MS	By MS/MS	By MS/MS	34	35.5	34	26	29.8	31.3
X5DRB1;D9I4E1;A0A024R2M8;Q01831;A8K146;D2CPI9;D2CPJ0;D2CPJ3;D2CPJ1;D2CPI8;D2CPJ4;D2CPK1;D2CPJ5;E7EUB5;D2CPK7;D2CPK0	X5DRB1;D9I4E1;A0A024R2M8;Q01831;A8K146;D2CPI9;D2CPJ0	7;7;7;7;6;4;4;2;2;2;1;1;1;1;1;1	7;7;7;7;6;4;4;2;2;2;1;1;1;1;1;1	7;7;7;7;6;4;4;2;2;2;1;1;1;1;1;1	DNA repair protein complementing XP-C cells	XPC	;;;;;;	16	7	7	7	6	1	2	5	4	7	6	1	2	5	4	7	6	1	2	5	4	7	11.9	11.9	11.9	105.95	940	940;940;940;940;940;265;266;175;326;508;138;143;149;168;173;181	0	15.518	By MS/MS	By MS/MS	By MS/MS	By MS/MS	By MS/MS	By MS/MS	10.4	1.4	3	8.3	7	11.9
C9JAW5;B2R4G1;A0A024R2M9;C9JNU6;Q9Y241	C9JAW5;B2R4G1;A0A024R2M9;C9JNU6;Q9Y241	1;1;1;1;1	1;1;1;1;1	1;1;1;1;1	HIG1 domain family member 1A, mitochondrial	HIGD1A	;;;;	5	1	1	1	1	1	1	0	1	1	1	1	1	0	1	1	1	1	1	0	1	1	21.7	21.7	21.7	8.8131	83	83;93;93;96;93	0	14.74	By MS/MS	By MS/MS	By MS/MS		By MS/MS	By MS/MS	21.7	21.7	21.7	0	21.7	21.7
A0A024R2N0;A0A087WY96;P31641;B4E140;Q59GD7;A0A087WYN0;C9JPV1;Q6LC27;H7C1B9;F5H6S9;F5H2T6;F5GZA5;H3BMY5;X5DR98;B4DJ33;H3BRS0;X5D7P6;D3DWV2;H3BM11;H3BRE9;B3KWG3;B4DJS3;H3BML6;A0A024R6T9;X5D2U0;X5D9C4;Q59EV7;Q9NSD5;P48065;P23975;Q01959;P48066;P48029	A0A024R2N0;A0A087WY96;P31641;B4E140;Q59GD7;A0A087WYN0;C9JPV1	4;4;4;3;3;3;2;1;1;1;1;1;1;1;1;1;1;1;1;1;1;1;1;1;1;1;1;1;1;1;1;1;1	4;4;4;3;3;3;2;1;1;1;1;1;1;1;1;1;1;1;1;1;1;1;1;1;1;1;1;1;1;1;1;1;1	4;4;4;3;3;3;2;1;1;1;1;1;1;1;1;1;1;1;1;1;1;1;1;1;1;1;1;1;1;1;1;1;1	Transporter;Sodium- and chloride-dependent taurine transporter	SLC6A6	;;;;;;	33	4	4	4	4	3	3	2	4	4	4	3	3	2	4	4	4	3	3	2	4	4	7.1	7.1	7.1	70.057	622	622;721;620;359;367;460;109;95;95;123;146;150;200;243;266;295;488;509;561;572;572;581;604;617;632;635;644;602;614;617;620;632;635	0	6.0865	By MS/MS	By MS/MS	By MS/MS	By MS/MS	By MS/MS	By MS/MS	7.1	5.3	5.3	4.2	7.1	7.1
C9J9K3;A0A024R2P0;A0A0C4DG17;P08865;Q96RS2;A0A024R7P5;F8WD59;A0A024RCF2	C9J9K3;A0A024R2P0;A0A0C4DG17;P08865;Q96RS2;A0A024R7P5	17;17;17;17;12;11;8;1	17;17;17;17;12;11;8;1	17;17;17;17;12;11;8;1	40S ribosomal protein SA	RPSA;LOC388524	;;;;;	8	17	17	17	17	17	15	14	14	16	17	17	15	14	14	16	17	17	15	14	14	16	71.5	71.5	71.5	29.404	263	263;295;300;295;295;199;116;161	0	315.05	By MS/MS	By MS/MS	By MS/MS	By MS/MS	By MS/MS	By MS/MS	71.5	71.5	68.4	70.7	68.4	71.5
A0A024R2P5;Q96FX2	A0A024R2P5;Q96FX2	1;1	1;1	1;1	DPH3 homolog	ZCSL2;DPH3	;	2	1	1	1	1	0	0	0	0	0	1	0	0	0	0	0	1	0	0	0	0	0	19.5	19.5	19.5	9.2401	82	82;82	0.0030104	2.0704	By MS/MS						19.5	0	0	0	0	0
B2RDZ9;A0A024R2P7;Q15024;B4DIU0	B2RDZ9;A0A024R2P7;Q15024;B4DIU0	3;3;3;2	3;3;3;2	3;3;3;2	Exosome complex component RRP42	EXOSC7	;;;	4	3	3	3	1	2	2	2	3	3	1	2	2	2	3	3	1	2	2	2	3	3	13.4	13.4	13.4	31.874	291	291;291;291;164	0	11.588	By MS/MS	By MS/MS	By MS/MS	By MS/MS	By MS/MS	By MS/MS	5.2	8.2	8.2	10	13.4	13.4
R4GND1;A0A1B0GX65;A0A024R2Q2;Q96LR5;Q969T4;R4GN77	R4GND1;A0A1B0GX65;A0A024R2Q2;Q96LR5;Q969T4;R4GN77	3;3;3;3;3;2	1;1;1;1;1;1	1;1;1;1;1;1	Ubiquitin-conjugating enzyme E2 E2;Ubiquitin-conjugating enzyme E2 E3	UBE2E3;UBE2E2	;;;;;	6	3	1	1	3	2	3	3	3	3	1	1	1	1	1	1	1	1	1	1	1	1	21.3	10.3	10.3	19.13	174	174;175;201;201;207;123	0.00077942	3.3429	By MS/MS	By MS/MS	By MS/MS	By MS/MS	By MS/MS	By MS/MS	21.3	16.7	21.3	21.3	21.3	21.3
B4DSW9;B4DL06;B4DGU4;B5BU28;A0A024R2Q3;P35222;A0A0S2Z487;A0A024R1X8;P14923;Q7KZ86;C9JTX4;C9J826;C9JK18;C9JKY1;A0A0S2Z495	B4DSW9;B4DL06;B4DGU4;B5BU28;A0A024R2Q3;P35222;A0A0S2Z487;A0A024R1X8;P14923	5;5;5;5;5;5;4;4;4;2;1;1;1;1;1	5;5;5;5;5;5;4;4;4;2;1;1;1;1;1	4;4;4;4;4;4;3;3;3;2;0;0;0;0;1	Catenin beta-1;Junction plakoglobin	CTNNB1;JUP	;;;;;;;;	15	5	5	4	3	3	2	4	3	3	3	3	2	4	3	3	3	3	2	3	2	2	7.2	7.2	6.1	77.518	709	709;739;774;781;781;781;745;745;745;171;235;276;295;297;334	0.0013208	2.8886	By MS/MS	By matching	By MS/MS	By MS/MS	By MS/MS	By MS/MS	4.2	4.2	2.8	5.8	3.9	3.5
A0A024R2Q4;P61313;E7EQV9;E7ENU7;B4DLP4;E7EX53;B4DEN1;A4D1Q5;E7ERA2;Q96S84	A0A024R2Q4;P61313;E7EQV9;E7ENU7;B4DLP4	15;15;12;11;9;6;4;2;1;1	15;15;12;11;9;6;4;2;1;1	15;15;12;11;9;6;4;2;1;1	Ribosomal protein L15;60S ribosomal protein L15	RPL15	;;;;	10	15	15	15	13	14	13	14	15	15	13	14	13	14	15	15	13	14	13	14	15	15	51	51	51	24.146	204	204;204;174;175;164;133;108;204;59;204	0	191.55	By MS/MS	By MS/MS	By MS/MS	By MS/MS	By MS/MS	By MS/MS	51	51	51	51	51	51
Q53R15;A0A024R2Q5;P05976;P08590	Q53R15;A0A024R2Q5;P05976;P08590	1;1;1;1	1;1;1;1	1;1;1;1	Myosin light chain 1/3, skeletal muscle isoform;Myosin light chain 3	MYL1;MYL3	;;;	4	1	1	1	1	1	1	1	1	1	1	1	1	1	1	1	1	1	1	1	1	1	8.6	8.6	8.6	15.603	140	140;195;194;195	0.00096525	3.2146	By matching	By MS/MS	By MS/MS	By MS/MS	By MS/MS	By MS/MS	8.6	8.6	8.6	8.6	8.6	8.6
A0A024R2Q9;Q9NWU1;C9J2G3;C9JQQ2;F8VNS3;B4E3Q7	A0A024R2Q9;Q9NWU1;C9J2G3;C9JQQ2	3;3;2;2;1;1	3;3;2;2;1;1	3;3;2;2;1;1	3-oxoacyl-[acyl-carrier-protein] synthase, mitochondrial	OXSM	;;;	6	3	3	3	0	0	0	0	2	1	0	0	0	0	2	1	0	0	0	0	2	1	11.8	11.8	11.8	48.842	459	459;459;220;231;102;184	0.0023364	2.2487					By MS/MS	By MS/MS	0	0	0	0	5.4	6.3
A0A024R2S0;Q9NW15;C9IYD3;C9JQC9;C9JPY2;C9J670;C9IZD0;C9JA49;C9JH90;H7C3N6	A0A024R2S0;Q9NW15;C9IYD3;C9JQC9;C9JPY2;C9J670	5;5;3;3;3;3;2;2;1;1	5;5;3;3;3;3;2;2;1;1	5;5;3;3;3;3;2;2;1;1	Anoctamin;Anoctamin-10	TMEM16K;ANO10	;;;;;	10	5	5	5	5	5	4	4	5	4	5	5	4	4	5	4	5	5	4	4	5	4	10.5	10.5	10.5	76.328	660	660;660;140;141;146;192;112;134;162;188	0	13.467	By MS/MS	By MS/MS	By MS/MS	By MS/MS	By MS/MS	By MS/MS	10.5	10.5	7.7	7.7	10.5	7.7
A0A024R2X6;A0A024R2T0;Q13107;Q53H56;Q08AK7;Q53FJ3;H7C189;C9JNU9	A0A024R2X6;A0A024R2T0;Q13107;Q53H56;Q08AK7;Q53FJ3;H7C189	21;21;21;20;20;20;13;7	19;19;19;18;19;18;12;7	18;18;18;17;18;17;11;7	Ubiquitin carboxyl-terminal hydrolase;Ubiquitin carboxyl-terminal hydrolase 4	USP4	;;;;;;	8	21	19	18	15	17	16	16	18	17	13	15	14	14	16	15	13	14	14	13	15	14	27.6	25.5	25.5	103.96	916	916;963;963;916;963;963;621;363	0	41.564	By MS/MS	By MS/MS	By MS/MS	By MS/MS	By MS/MS	By MS/MS	22.7	23.5	23.6	21.6	23.8	22.8
A0A024R2T1	A0A024R2T1	1	1	1		GPX1		1	1	1	1	1	1	1	1	1	1	1	1	1	1	1	1	1	1	1	1	1	1	63.8	63.8	63.8	4.6724	47	47	0	19.245	By MS/MS	By MS/MS	By MS/MS	By MS/MS	By MS/MS	By MS/MS	63.8	63.8	63.8	63.8	63.8	63.8
A0A024R2T2;Q96AT1	A0A024R2T2;Q96AT1	3;3	3;3	3;3	Uncharacterized protein KIAA1143	KIAA1143	;	2	3	3	3	2	3	3	1	2	2	2	3	3	1	2	2	2	3	3	1	2	2	27.3	27.3	27.3	17.465	154	154;154	0.00040617	3.981	By MS/MS	By MS/MS	By MS/MS	By MS/MS	By MS/MS	By MS/MS	20.1	27.3	27.3	11	20.1	16.2
H7BXY3;A0A024R2T6;Q7L2E3;Q6W6M7	H7BXY3;A0A024R2T6;Q7L2E3	21;21;21;5	21;21;21;5	21;21;21;5	Putative ATP-dependent RNA helicase DHX30	DHX30	;;	4	21	21	21	12	11	15	15	15	15	12	11	15	15	15	15	12	11	15	15	15	15	22.4	22.4	22.4	130.55	1166	1166;1194;1194;210	0	32.382	By MS/MS	By MS/MS	By MS/MS	By MS/MS	By MS/MS	By MS/MS	15.9	12.8	16.6	16.8	17.3	16.1
A0A024R2U5;Q9BQQ3;H7C0J2;B4DTM0;C9J0V5;G3V0G1;B4E1H8;C9J5S6	A0A024R2U5;Q9BQQ3;H7C0J2;B4DTM0;C9J0V5;G3V0G1;B4E1H8	4;4;2;2;2;2;2;1	3;3;1;1;1;1;2;1	3;3;1;1;1;1;2;1	Golgi reassembly-stacking protein 1	GORASP1	;;;;;;	8	4	3	3	2	2	2	3	3	3	1	1	1	2	2	2	1	1	1	2	2	2	15	13.2	13.2	46.482	440	440;440;141;177;193;316;345;69	0	20.387	By MS/MS	By MS/MS	By MS/MS	By MS/MS	By MS/MS	By MS/MS	8	8	8	10.2	8.9	10.2
A0A024R2U6;P52756;Q59HE6;A0A0S2Z549;C9JFQ5;E1CJT4;A0A0S2Z5U0;C9J9P7	A0A024R2U6;P52756;Q59HE6	10;10;6;4;2;2;2;1	10;10;6;4;2;2;2;1	10;10;6;4;2;2;2;1	RNA-binding protein 5	RBM5	;;	8	10	10	10	8	6	4	8	8	4	8	6	4	8	8	4	8	6	4	8	8	4	15.8	15.8	15.8	92.153	815	815;815;505;546;137;143;150;120	0	18.555	By MS/MS	By MS/MS	By MS/MS	By MS/MS	By MS/MS	By MS/MS	12.4	10.8	7.4	12.4	14.1	7.4
A0A024R2U9;C9JIF9;P13798;H7C393;H7C1U0;C9JLK2;F8WEH5;H0YFE5	A0A024R2U9;C9JIF9;P13798;H7C393;H7C1U0	16;16;16;10;9;6;2;1	16;16;16;10;9;6;2;1	16;16;16;10;9;6;2;1	Acylamino-acid-releasing enzyme	APEH	;;;;	8	16	16	16	14	16	16	15	16	15	14	16	16	15	16	15	14	16	16	15	16	15	29.5	29.5	29.5	81.224	732	732;737;732;284;308;232;50;47	0	95.155	By MS/MS	By MS/MS	By MS/MS	By MS/MS	By MS/MS	By MS/MS	27.2	29.5	29.5	28.4	29.5	26
A0A0S2Z472;A8KAH7;A0A024R2W3;P13861;H7C330;H7C1L0;H7C4A9;C9J830;A0A0K0K1I3	A0A0S2Z472;A8KAH7;A0A024R2W3;P13861	12;12;12;12;5;4;2;2;2	12;12;12;12;5;4;2;2;2	10;10;10;10;4;3;2;2;2	cAMP-dependent protein kinase type II-alpha regulatory subunit	PRKAR2A	;;;	9	12	12	10	11	12	12	8	11	12	11	12	12	8	11	12	9	10	10	7	9	10	41.4	41.4	33.8	43.066	382	382;404;404;404;92;200;99;114;161	0	57.796	By MS/MS	By MS/MS	By MS/MS	By MS/MS	By MS/MS	By MS/MS	38.2	41.4	41.4	25.7	38.2	41.4
B5BUJ8;B2R8Z2;A8K4K4;A0A024R2W7;Q16644;C9J8E1;C9JPW3	B5BUJ8;B2R8Z2;A8K4K4;A0A024R2W7;Q16644;C9J8E1	7;7;7;7;7;6;1	5;5;5;5;5;5;1	5;5;5;5;5;5;1	MAP kinase-activated protein kinase 3	MAPKAPK3	;;;;;	7	7	5	5	6	7	6	5	6	5	4	5	4	4	4	4	4	5	4	4	4	4	31.9	25.9	25.9	43.006	382	382;382;382;382;382;332;119	0	18.602	By MS/MS	By MS/MS	By MS/MS	By MS/MS	By MS/MS	By MS/MS	25.1	31.9	25.1	22.3	25.1	22.3
A0A024R2X1;A0A024R329;Q9Y5P6	A0A024R2X1;A0A024R329;Q9Y5P6	11;11;11	11;11;11	11;11;11	Mannose-1-phosphate guanyltransferase beta	GMPPB	;;	3	11	11	11	11	9	9	10	10	10	11	9	9	10	10	10	11	9	9	10	10	10	40.3	40.3	40.3	39.834	360	360;387;360	0	109.21	By MS/MS	By MS/MS	By MS/MS	By MS/MS	By MS/MS	By MS/MS	40.3	36.9	32.8	40.3	40.3	40.3
A0A024R323;Q9BV23;Q9HBL9;C9J010;C9JNE7	A0A024R323;Q9BV23;Q9HBL9	8;8;7;3;3	8;8;7;3;3	8;8;7;3;3	Monoacylglycerol lipase ABHD6	ABHD6	;;	5	8	8	8	6	6	6	7	7	8	6	6	6	7	7	8	6	6	6	7	7	8	28.2	28.2	28.2	38.33	337	337;337;320;173;225	0	27.591	By MS/MS	By MS/MS	By MS/MS	By MS/MS	By MS/MS	By MS/MS	20.5	23.1	20.8	23.1	23.1	28.2
A0A024R324;P61586;B4DKN9;Q9BVT0;C9JNR4;C9JX21;Q5JR07;Q5JR05;A0A0B6XK12;U3KQA9;U3KQV3;C9JRM1;Q5JR06;E9PN11;E9PLA2;P62745	A0A024R324;P61586;B4DKN9;Q9BVT0;C9JNR4;C9JX21	14;14;12;9;9;9;6;6;5;4;4;3;3;3;2;1	14;14;12;9;9;9;6;6;5;4;4;3;3;3;2;1	7;7;6;6;3;3;0;0;4;0;0;1;0;0;0;0	Transforming protein RhoA	RHOA;ARHA	;;;;;	16	14	14	7	12	14	13	13	14	13	12	14	13	13	14	13	6	7	6	6	7	7	77.2	77.2	38.9	21.768	193	193;193;173;101;129;187;127;199;101;248;271;90;91;129;66;196	0	316.51	By MS/MS	By MS/MS	By MS/MS	By MS/MS	By MS/MS	By MS/MS	49.2	77.2	64.8	64.8	77.2	61.7
A0A024R325;Q96I99;Q3ZCW5;E9PDQ8;B7Z2D5;Q9Y436;H0Y852	A0A024R325;Q96I99;Q3ZCW5;E9PDQ8;B7Z2D5;Q9Y436	13;13;12;11;10;7;6	13;13;12;11;10;7;6	13;13;12;11;10;7;6	Succinyl-CoA ligase subunit beta;Succinyl-CoA ligase [GDP-forming] subunit beta, mitochondrial	SUCLG2;DKFZp586M2023	;;;;;	7	13	13	13	11	10	9	10	10	11	11	10	9	10	10	11	11	10	9	10	10	11	36.8	36.8	36.8	46.51	432	432;432;362;379;379;192;190	0	33.161	By MS/MS	By MS/MS	By MS/MS	By MS/MS	By MS/MS	By MS/MS	31.9	29.6	24.8	26.6	29.6	29.2
A0A024R326;Q6IPI1;P47914;F8WF43	A0A024R326;Q6IPI1;P47914	3;3;3;1	3;3;3;1	2;2;2;0	60S ribosomal protein L29	RPL29	;;	4	3	3	2	3	3	3	3	3	3	3	3	3	3	3	3	2	2	2	2	2	2	19.7	19.7	14.6	17.553	157	157;161;159;37	0	16.874	By MS/MS	By MS/MS	By MS/MS	By MS/MS	By MS/MS	By MS/MS	19.7	19.7	19.7	19.7	19.7	19.7
A0A024R328;Q05655;B4DFV1;C9K0E3;C9J9P1;C9JZU8;A0A087X0I9;Q04759	A0A024R328;Q05655;B4DFV1	27;27;23;9;5;4;1;1	27;27;23;9;5;4;1;1	27;27;23;9;5;4;1;1	Protein kinase C delta type;Protein kinase C delta type;Protein kinase C delta type regulatory subunit;Protein kinase C delta type catalytic subunit;Protein kinase C	PRKCD	;;	8	27	27	27	26	23	20	24	23	22	26	23	20	24	23	22	26	23	20	24	23	22	48.4	48.4	48.4	77.504	676	676;676;603;223;125;77;670;706	0	323.31	By MS/MS	By MS/MS	By MS/MS	By MS/MS	By MS/MS	By MS/MS	48.4	41.7	36.8	45.7	43.8	43.8
A0A024R332;Q6I9Y2;A0A024R341	A0A024R332;Q6I9Y2;A0A024R341	4;4;3	4;4;3	4;4;3	THO complex subunit 7 homolog	NIF3L1BP1;THOC7	;;	3	4	4	4	3	3	3	3	3	3	3	3	3	3	3	3	3	3	3	3	3	3	25	25	25	23.743	204	204;204;152	0	5.5441	By MS/MS	By MS/MS	By MS/MS	By MS/MS	By MS/MS	By MS/MS	20.1	20.1	20.1	14.7	20.1	20.1
A0A024R333;Q6UXN9;C9JBU3	A0A024R333;Q6UXN9	10;10;2	10;10;2	10;10;2	WD repeat-containing protein 82	TMEM113;WDR82	;	3	10	10	10	9	9	9	9	9	10	9	9	9	9	9	10	9	9	9	9	9	10	43.5	43.5	43.5	35.079	313	313;313;74	0	243.49	By MS/MS	By MS/MS	By MS/MS	By MS/MS	By MS/MS	By MS/MS	36.7	32.3	32.3	36.7	32.3	43.5
U3KQU4;A0A024R342;O14569	U3KQU4;A0A024R342;O14569	1;1;1	1;1;1	1;1;1	Cytochrome b561 domain-containing protein 2	CYB561D2	;;	3	1	1	1	1	1	1	1	1	1	1	1	1	1	1	1	1	1	1	1	1	1	24	24	24	5.212	50	50;222;222	0	7.3791	By MS/MS	By MS/MS	By MS/MS	By MS/MS	By MS/MS	By MS/MS	24	24	24	24	24	24
A0A024R355;Q8IV48;E5RIV7;B4DWF4	A0A024R355;Q8IV48;E5RIV7;B4DWF4	2;2;1;1	2;2;1;1	2;2;1;1	3-5 exoribonuclease 1	THEX1;ERI1	;;;	4	2	2	2	2	0	0	1	0	1	2	0	0	1	0	1	2	0	0	1	0	1	6	6	6	40.063	349	349;349;99;136	0.0016744	2.6968	By MS/MS			By MS/MS		By MS/MS	6	0	0	2.9	0	2.9
A0A024R363;Q9UK61;A0A087X0F1	A0A024R363;Q9UK61;A0A087X0F1	6;6;3	6;6;3	6;6;3	Protein FAM208A	C3orf63;FAM208A	;;	3	6	6	6	4	4	3	4	3	5	4	4	3	4	3	5	4	4	3	4	3	5	5.4	5.4	5.4	140.05	1233	1233;1670;1035	0	11.51	By MS/MS	By MS/MS	By MS/MS	By MS/MS	By MS/MS	By MS/MS	3.6	3.4	2.7	3.2	2.3	4.3
A0A024R368;Q7Z3G6	A0A024R368;Q7Z3G6	1;1	1;1	1;1	Prickle-like protein 2	PRICKLE2	;	2	1	1	1	1	1	1	1	1	1	1	1	1	1	1	1	1	1	1	1	1	1	1.2	1.2	1.2	95.614	844	844;844	1	-2	By matching	By MS/MS	By matching	By matching	By matching	By MS/MS	1.2	1.2	1.2	1.2	1.2	1.2
A0A024R370;P82094;B4DQY7;F8WF45;Q6PII6	A0A024R370;P82094;B4DQY7;F8WF45	9;9;8;5;3	9;9;8;5;3	9;9;8;5;3	TATA element modulatory factor	TMF1	;;;	5	9	9	9	6	4	6	6	5	5	6	4	6	6	5	5	6	4	6	6	5	5	9.4	9.4	9.4	122.84	1093	1093;1093;992;775;533	0	8.713	By MS/MS	By MS/MS	By MS/MS	By MS/MS	By MS/MS	By MS/MS	6	4.2	6.5	6.5	5.1	5.5
B4DZZ0;B3KQB4;A0A024R371;O75915;F8WF90;C9JQU6;F8WF33;B4DWQ6	B4DZZ0;B3KQB4;A0A024R371;O75915;F8WF90;C9JQU6;F8WF33;B4DWQ6	9;9;9;9;5;5;5;5	9;9;9;9;5;5;5;5	9;9;9;9;5;5;5;5	PRA1 family protein 3	ARL6IP5	;;;;;;;	8	9	9	9	9	8	8	8	9	8	9	8	8	8	9	8	9	8	8	8	9	8	39.4	39.4	39.4	19.206	165	165;188;188;188;59;88;93;136	0	63.257	By MS/MS	By MS/MS	By MS/MS	By MS/MS	By MS/MS	By MS/MS	39.4	39.4	39.4	37	39.4	35.2
B4DL49;A0A024R374;P07858;A8K2H4;B4DMY4;B3KUJ8;E9PKQ7;E9PNL5;E9PHZ5;E9PLY3;E9PSG5;E9PQM1;E9PR54;E9PJ67;Q5HYG5;E9PCB3;Q6LAF9;E9PS78;R4GMQ5	B4DL49;A0A024R374;P07858;A8K2H4;B4DMY4;B3KUJ8	14;14;14;13;8;8;6;6;6;6;6;6;5;5;5;5;5;4;3	14;14;14;13;8;8;6;6;6;6;6;6;5;5;5;5;5;4;3	14;14;14;13;8;8;6;6;6;6;6;6;5;5;5;5;5;4;3	Cathepsin B;Cathepsin B light chain;Cathepsin B heavy chain	CTSB	;;;;;	19	14	14	14	14	14	14	14	13	14	14	14	14	14	13	14	14	14	14	14	13	14	57.1	57.1	57.1	30.767	273	273;339;339;339;245;276;136;143;148;165;170;175;98;101;110;110;195;92;76	0	323.31	By MS/MS	By MS/MS	By MS/MS	By MS/MS	By MS/MS	By MS/MS	57.1	57.1	57.1	57.1	48.7	57.1
J3KS94;J3QQK6;A0A024R384;P02686;E9PLU9;J3QKN5;E9PLQ9;J3KT34;E9PSE2;F5H7N4;E9PQE7;F8WEU6;E9PNZ1;E9PMR5;H0YF02;E9PKX9;H0YEA2;J3QL64;B4DF42;J3QKL5;A8MZH3;A8K1H8;H7BYR8;B7Z3Y6	J3KS94;J3QQK6;A0A024R384;P02686	6;6;6;6;1;1;1;1;1;1;1;1;1;1;1;1;1;1;1;1;1;1;1;1	6;6;6;6;1;1;1;1;1;1;1;1;1;1;1;1;1;1;1;1;1;1;1;1	6;6;6;6;1;1;1;1;1;1;1;1;1;1;1;1;1;1;1;1;1;1;1;1	Myelin basic protein	MBP	;;;	24	6	6	6	5	5	5	5	6	5	5	5	5	5	6	5	5	5	5	5	6	5	54.1	54.1	54.1	17.442	159	159;253;304;304;32;41;59;60;64;66;68;73;86;98;108;108;119;157;160;171;181;186;236;251	0	27.85	By MS/MS	By MS/MS	By MS/MS	By MS/MS	By MS/MS	By MS/MS	35.2	35.2	35.2	35.2	54.1	35.2
A0A024R388;Q9NXG2;Q6MZT3;O60362;B4DFY9;H3BNW0	A0A024R388;Q9NXG2;Q6MZT3;O60362;B4DFY9	15;15;14;13;10;4	15;15;14;13;10;4	15;15;14;13;10;4	THUMP domain-containing protein 1	THUMPD1;DKFZp686C1054;44M2.1	;;;;	6	15	15	15	11	14	14	10	12	13	11	14	14	10	12	13	11	14	14	10	12	13	53.5	53.5	53.5	39.315	353	353;353;439;242;206;145	0	123.2	By MS/MS	By MS/MS	By MS/MS	By MS/MS	By MS/MS	By MS/MS	28	41.6	48.4	27.8	32.6	37.7
A0A024R394;Q9UHD1;A0A024R3C3;E9PHZ2;Q9NZ93;E9PPQ5;E9PIZ4;E9PSD5;E9PL00;E9PIF7	A0A024R394;Q9UHD1;A0A024R3C3;E9PHZ2	16;16;15;8;7;7;5;5;2;1	16;16;15;8;7;7;5;5;2;1	16;16;15;8;7;7;5;5;2;1	Cysteine and histidine-rich domain-containing protein 1	CHORDC1	;;;	10	16	16	16	15	14	14	12	16	16	15	14	14	12	16	16	15	14	14	12	16	16	69.9	69.9	69.9	37.533	332	332;332;313;144;116;184;116;120;39;117	0	129.18	By MS/MS	By MS/MS	By MS/MS	By MS/MS	By MS/MS	By MS/MS	63.3	63.3	55.4	53.3	69.9	69.9
F8W7U8;A0A024R395;P49959;Q05D78;F5GXT0;Q9BS79;F5H742;A0A0S2Z438;F5H256	F8W7U8;A0A024R395;P49959;Q05D78	19;19;19;17;8;7;5;5;5	19;19;19;17;8;7;5;5;5	19;19;19;17;8;7;5;5;5	Double-strand break repair protein MRE11A	MRE11A	;;;	9	19	19	19	15	14	15	15	13	13	15	14	15	15	13	13	15	14	15	15	13	13	34.1	34.1	34.1	80.521	707	707;708;708;517;221;206;111;114;127	0	40.493	By MS/MS	By MS/MS	By MS/MS	By MS/MS	By MS/MS	By MS/MS	29.4	26.4	27.6	29	26.4	24
A8K718;A0A024R396;Q9H0W9;E9PQS1;A0A087WT99;A0A024R3B0;E9PPB5;E9PJU8;E9PIP1;E9PR95;E9PSC3;E9PLC5;E9PLB3	A8K718;A0A024R396;Q9H0W9;E9PQS1;A0A087WT99;A0A024R3B0;E9PPB5;E9PJU8;E9PIP1	10;10;10;9;9;8;7;6;5;4;4;4;4	2;2;2;1;2;2;1;1;1;1;1;1;1	2;2;2;1;2;2;1;1;1;1;1;1;1	Ester hydrolase C11orf54	C11orf54	;;;;;;;;	13	10	2	2	8	10	7	7	8	8	2	2	2	1	2	2	2	2	2	1	2	2	34.9	5.4	5.4	35.116	315	315;315;315;239;256;265;185;187;171;76;95;100;149	0.0011444	3.0539	By MS/MS	By MS/MS	By MS/MS	By MS/MS	By MS/MS	By MS/MS	30.8	34.9	18.1	29.2	28.9	24.8
B6ETL5;A0A024R397;Q96RD7	B6ETL5;A0A024R397;Q96RD7	1;1;1	1;1;1	1;1;1	Pannexin;Pannexin-1	PANX1	;;	3	1	1	1	1	1	1	1	1	1	1	1	1	1	1	1	1	1	1	1	1	1	3.3	3.3	3.3	47.936	425	425;426;426	0.0018152	2.3799	By matching	By matching	By matching	By MS/MS	By MS/MS	By matching	3.3	3.3	3.3	3.3	3.3	3.3
E9PM04;A0A024R3A2;Q9BTE7;B4DP84;E9PLH8;E9PM78;H0YD80;E9PLS2;E9PQV9;H0YCN4	E9PM04;A0A024R3A2;Q9BTE7;B4DP84	3;3;3;2;1;1;1;1;1;1	3;3;3;2;1;1;1;1;1;1	3;3;3;2;1;1;1;1;1;1	DCN1-like protein;DCN1-like protein 5	DCUN1D5	;;;	10	3	3	3	2	3	3	2	2	3	2	3	3	2	2	3	2	3	3	2	2	3	23	23	23	17.855	152	152;237;237;168;30;67;68;71;84;195	0.0004178	4.5066	By MS/MS	By MS/MS	By MS/MS	By MS/MS	By MS/MS	By MS/MS	15.8	23	23	15.8	15.8	23
E9PKT4;A0A024R3A5;Q8N131	E9PKT4;A0A024R3A5;Q8N131	1;1;1	1;1;1	1;1;1	Porimin	TMEM123	;;	3	1	1	1	1	1	1	1	1	1	1	1	1	1	1	1	1	1	1	1	1	1	7.5	7.5	7.5	12.737	120	120;189;208	0.0073291	1.613	By MS/MS	By matching	By MS/MS	By MS/MS	By matching	By matching	7.5	7.5	7.5	7.5	7.5	7.5
A0A024R3B4;A0A024R3C8;Q9P013	A0A024R3B4;A0A024R3C8;Q9P013	4;4;4	4;4;4	4;4;4	Spliceosome-associated protein CWC15 homolog	HSPC148;CWC15	;;	3	4	4	4	3	4	4	4	4	3	3	4	4	4	4	3	3	4	4	4	4	3	38.5	38.5	38.5	11.065	96	96;200;229	0	6.829	By MS/MS	By MS/MS	By MS/MS	By MS/MS	By MS/MS	By matching	38.5	38.5	38.5	38.5	38.5	26
A0A024R3C4;Q7Z4H8;B2R8W4;H0YEM3	A0A024R3C4;Q7Z4H8;B2R8W4	11;11;10;3	11;11;10;3	11;11;10;3	KDEL motif-containing protein 2	KDELC2	;;	4	11	11	11	7	9	9	5	8	8	7	9	9	5	8	8	7	9	9	5	8	8	28.8	28.8	28.8	58.572	507	507;507;402;160	0	42.447	By MS/MS	By MS/MS	By MS/MS	By MS/MS	By MS/MS	By MS/MS	15.8	20.9	23.1	12.4	22.5	20.3
A0A024R3C7;Q13315;E9PIN0;Q68DE6;B4DSP3;E9PRG7;Q6P7P1;M0QXY8;E9PIQ5;A0A087X0E9;Q59GH6;E2I6F3;Q8TDS2;Q96QM9;A8WFP7;H0YDU7	A0A024R3C7;Q13315	19;19;9;6;5;2;2;2;2;2;2;2;1;1;1;1	19;19;9;6;5;2;2;2;2;2;2;2;1;1;1;1	19;19;9;6;5;2;2;2;2;2;2;2;1;1;1;1	Serine-protein kinase ATM	ATM	;	16	19	19	19	10	9	10	17	15	16	10	9	10	17	15	16	10	9	10	17	15	16	6.6	6.6	6.6	350.68	3056	3056;3056;1369;1017;1090;93;112;135;154;168;169;219;87;138;139;155	0	23.999	By MS/MS	By MS/MS	By MS/MS	By MS/MS	By MS/MS	By MS/MS	3.3	3	3.5	5.9	5.4	5.2
Q86YI5;A0A024R3D8;P10515;B4DJX1;H0YDD4;E9PEJ4;B4DS43;B4DLQ2;Q01991;Q16791;B4E1P6	Q86YI5;A0A024R3D8;P10515;B4DJX1;H0YDD4;E9PEJ4;B4DS43;B4DLQ2;Q01991	18;18;18;17;16;15;14;10;9;5;1	18;18;18;17;16;15;14;10;9;5;1	18;18;18;17;16;15;14;10;9;5;1	Acetyltransferase component of pyruvate dehydrogenase complex;Dihydrolipoyllysine-residue acetyltransferase component of pyruvate dehydrogenase complex, mitochondrial	DLAT	;;;;;;;;	11	18	18	18	17	18	16	18	18	18	17	18	16	18	18	18	17	18	16	18	18	18	39.6	39.6	39.6	68.996	647	647;647;647;591;479;542;418;428;220;273;225	0	78.758	By MS/MS	By MS/MS	By MS/MS	By MS/MS	By MS/MS	By MS/MS	38.2	39.6	36.9	39.6	39.6	39.6
A0A024R3E0;Q96KJ8;B0YJ28;Q14116	A0A024R3E0;Q96KJ8;B0YJ28;Q14116	3;3;3;3	3;3;3;3	3;3;3;3	Interleukin-18	IL18	;;;	4	3	3	3	3	3	3	3	2	2	3	3	3	3	2	2	3	3	3	3	2	2	17.5	17.5	17.5	21.896	189	189;193;193;193	0	6.3005	By MS/MS	By MS/MS	By MS/MS	By MS/MS	By MS/MS	By MS/MS	17.5	17.5	17.5	17.5	12.7	9
A0A024R3E3;P02647;F8W696;Q9Y355;Q8TDB0	A0A024R3E3;P02647;F8W696	19;19;16;3;2	19;19;16;3;2	19;19;16;3;2	Apolipoprotein A-I;Proapolipoprotein A-I;Truncated apolipoprotein A-I	APOA1	;;	5	19	19	19	14	14	16	19	19	19	14	14	16	19	19	19	14	14	16	19	19	19	67.8	67.8	67.8	30.777	267	267;267;245;67;50	0	135.92	By MS/MS	By MS/MS	By MS/MS	By MS/MS	By MS/MS	By MS/MS	59.2	61.8	62.9	67.8	67.8	67.8
E9PKB0;B4DG45;E9PS32;B4DHG9;E9PP43;B4DYT0;E9PPB3;B4DJ13;A0A024R3H2;Q92673	E9PKB0;B4DG45;E9PS32;B4DHG9;E9PP43;B4DYT0;E9PPB3;B4DJ13;A0A024R3H2;Q92673	2;2;2;2;2;2;2;2;2;2	2;2;2;2;2;2;2;2;2;2	2;2;2;2;2;2;2;2;2;2	Sortilin-related receptor	SORL1	;;;;;;;;;	10	2	2	2	2	2	2	2	1	2	2	2	2	2	1	2	2	2	2	2	1	2	3.3	3.3	3.3	92.268	829	829;829;1060;1060;1124;1124;1158;1158;2214;2214	0	5.5523	By MS/MS	By MS/MS	By MS/MS	By MS/MS	By MS/MS	By MS/MS	3.3	3.3	3.3	3.3	1.3	3.3
A8K6N3;A0A024R3H3;O00534;B2RC43;B4DHS6	A8K6N3;A0A024R3H3;O00534;B2RC43	8;8;8;4;3	8;8;8;4;3	8;8;8;4;3	von Willebrand factor A domain-containing protein 5A	LOH11CR2A;VWA5A	;;;	5	8	8	8	7	7	7	7	7	8	7	7	7	7	7	8	7	7	7	7	7	8	11.6	11.6	11.6	86.514	786	786;786;786;437;431	0	12.123	By MS/MS	By MS/MS	By MS/MS	By MS/MS	By MS/MS	By MS/MS	10.6	10.1	10.6	10.6	10.6	11.6
A0A024R3J2;Q8TED4	A0A024R3J2;Q8TED4	2;2	2;2	2;2	Sugar phosphate exchanger 2	SLC37A2	;	2	2	2	2	2	2	1	2	2	2	2	2	1	2	2	2	2	2	1	2	2	2	6.5	6.5	6.5	42.924	385	385;501	0.0018262	2.4605	By MS/MS	By MS/MS	By MS/MS	By MS/MS	By matching	By matching	6.5	6.5	4.2	6.5	6.5	6.5
A0A024R3J7;P46977;A0A0C4DH80;E9PN73;E9PI32;H0YET6	A0A024R3J7;P46977	15;15;5;5;5;1	14;14;4;4;4;1	14;14;4;4;4;1	Dolichyl-diphosphooligosaccharide--protein glycosyltransferase subunit STT3A	hCG_2032701;STT3A	;	6	15	14	14	13	14	15	15	14	15	12	13	14	14	13	14	12	13	14	14	13	14	20.1	20.1	20.1	80.428	703	703;705;102;117;119;194	0	34.976	By MS/MS	By MS/MS	By MS/MS	By MS/MS	By MS/MS	By MS/MS	15.8	18.5	20.1	20.1	17.4	20.1
A0A024R3K9;A0A024R3N2;Q6P4R8;E9PQ59;B4DSL1	A0A024R3K9;A0A024R3N2;Q6P4R8;E9PQ59;B4DSL1	3;3;3;2;2	3;3;3;2;2	3;3;3;2;2	Nuclear factor related to kappa-B-binding protein	NFRKB	;;;;	5	3	3	3	1	1	1	2	2	1	1	1	1	2	2	1	1	1	1	2	2	1	3.1	3.1	3.1	139	1299	1299;1371;1299;987;998	0.0013178	2.8632	By MS/MS	By matching	By MS/MS	By matching	By MS/MS	By MS/MS	1.1	1.1	1	2	2	1.1
E9PMJ2;J3KP39;A0A024R3L8;Q9BPY3;G3V179;E9PMW3;E9PIM5	E9PMJ2;J3KP39;A0A024R3L8;Q9BPY3;G3V179	3;3;3;3;2;1;1	3;3;3;3;2;1;1	3;3;3;3;2;1;1	Protein FAM118B	FAM118B;FLJ21103	;;;;	7	3	3	3	1	2	2	0	2	1	1	2	2	0	2	1	1	2	2	0	2	1	10.4	10.4	10.4	39.079	346	346;350;351;351;275;153;235	0.00039984	3.7236	By matching	By MS/MS	By MS/MS		By matching	By MS/MS	3.5	5.8	8.1	0	5.8	3.5
A0A024R3L9;Q4G0F5;A0A0D9SFQ6;H0YCI7	A0A024R3L9;Q4G0F5	12;12;1;1	10;10;1;1	10;10;1;1	Vacuolar protein sorting-associated protein 26B	VPS26B	;	4	12	10	10	9	8	10	9	8	9	8	7	9	7	7	8	8	7	9	7	7	8	43.5	41.4	41.4	39.154	336	336;336;48;72	0	72.382	By MS/MS	By MS/MS	By MS/MS	By MS/MS	By MS/MS	By MS/MS	36	29.2	40.2	29.2	29.2	36.3
A0A024R3M1;Q9P016	A0A024R3M1;Q9P016	8;8	8;8	8;8	Thymocyte nuclear protein 1	THYN1	;	2	8	8	8	8	8	8	8	8	7	8	8	8	8	8	7	8	8	8	8	8	7	36	36	36	25.697	225	225;225	0	13.809	By MS/MS	By MS/MS	By MS/MS	By MS/MS	By MS/MS	By MS/MS	36	36	36	36	36	31.6
A0A024R3M5;Q01543;A0A024R3K4;A0A024R3N6;V9GY62;A0A0A0MSR4	A0A024R3M5;Q01543;A0A024R3K4;A0A024R3N6	5;5;4;4;2;1	5;5;4;4;2;1	5;5;4;4;2;1	Friend leukemia integration 1 transcription factor	FLI1	;;;	6	5	5	5	2	5	4	4	4	3	2	5	4	4	4	3	2	5	4	4	4	3	15	15	15	50.981	452	452;452;386;419;106;82	0	15.016	By MS/MS	By MS/MS	By MS/MS	By MS/MS	By MS/MS	By MS/MS	7.5	15	9.5	14.8	14.8	13.1
A0A024R3M7;Q92686	A0A024R3M7;Q92686	2;2	2;2	2;2	Neurogranin;NEUG(55-78)	NRGN	;	2	2	2	2	2	2	2	2	2	2	2	2	2	2	2	2	2	2	2	2	2	2	19.2	19.2	19.2	7.6184	78	78;78	0.001324	2.921	By MS/MS	By MS/MS	By MS/MS	By MS/MS	By MS/MS	By MS/MS	19.2	19.2	19.2	19.2	19.2	19.2
A0A024R3P1;O15121;E7EMA0	A0A024R3P1;O15121	3;3;1	3;3;1	3;3;1	Sphingolipid delta(4)-desaturase DES1	DEGS1	;	3	3	3	3	2	3	3	3	2	3	2	3	3	3	2	3	2	3	3	3	2	3	20.4	20.4	20.4	37.866	323	323;323;261	0	29.514	By MS/MS	By MS/MS	By MS/MS	By MS/MS	By MS/MS	By MS/MS	10.2	20.4	20.4	20.4	10.2	20.4
A0A024R3P9;Q9H3P7	A0A024R3P9;Q9H3P7	14;14	14;14	14;14	Golgi resident protein GCP60	ACBD3	;	2	14	14	14	13	12	11	13	13	11	13	12	11	13	13	11	13	12	11	13	13	11	32.6	32.6	32.6	60.593	528	528;528	0	212.7	By MS/MS	By MS/MS	By MS/MS	By MS/MS	By MS/MS	By MS/MS	29.5	32.6	27.3	27.3	32.6	24.8
A0A024R3Q3;P84077;B4DJC8;B4DN70;B4DEB9	A0A024R3Q3;P84077;B4DJC8;B4DN70;B4DEB9	10;10;7;7;6	10;10;7;7;6	1;1;1;1;1	ADP-ribosylation factor 1	ARF1	;;;;	5	10	10	1	8	9	9	10	8	10	8	9	9	10	8	10	0	0	0	1	0	1	69.6	69.6	5.5	20.697	181	181;181;156;170;173	0	120.11	By MS/MS	By MS/MS	By MS/MS	By MS/MS	By MS/MS	By MS/MS	56.4	64.1	64.1	69.6	64.1	69.6
A0A024R3R0;Q7Z7F7;X6R631;X6RIW1	A0A024R3R0;Q7Z7F7;X6R631;X6RIW1	2;2;1;1	2;2;1;1	2;2;1;1	39S ribosomal protein L55, mitochondrial	MRPL55	;;;	4	2	2	2	2	1	1	1	1	1	2	1	1	1	1	1	2	1	1	1	1	1	17.2	17.2	17.2	15.128	128	128;128;55;76	0.0046989	1.8637	By MS/MS	By MS/MS	By MS/MS	By MS/MS	By MS/MS	By MS/MS	17.2	6.2	6.2	6.2	6.2	6.2
A0A024R3R5;B4E0Z3;C9JES9	A0A024R3R5	15;6;3	15;6;3	1;0;0		LBR		3	15	15	1	14	14	14	14	14	15	14	14	14	14	14	15	1	1	1	1	1	1	27.6	27.6	3.1	70.729	615	615;150;51	0	116.26	By MS/MS	By MS/MS	By MS/MS	By MS/MS	By MS/MS	By MS/MS	26.3	26.3	26.3	26.3	26.3	27.6
B4DED1;Q5T7A2;B4DVB7;A0A024R3S3;Q8NI60;B4DU83;B4DN23;A1L377	B4DED1;Q5T7A2;B4DVB7;A0A024R3S3;Q8NI60;B4DU83;B4DN23;A1L377	4;4;4;4;4;2;2;2	4;4;4;4;4;2;2;2	4;4;4;4;4;2;2;2	Atypical kinase ADCK3, mitochondrial	CABC1;ADCK3	;;;;;;;	8	4	4	4	3	4	3	3	4	4	3	4	3	3	4	4	3	4	3	3	4	4	18.8	18.8	18.8	35.525	314	314;492;598;647;647;321;368;410	0	8.8067	By MS/MS	By MS/MS	By MS/MS	By MS/MS	By MS/MS	By MS/MS	15.3	18.8	15.3	15.3	18.8	18.8
A8K693;A0A024R3S9;O15229;Q9BS61;H0Y320	A8K693;A0A024R3S9;O15229;Q9BS61	7;7;7;5;3	7;7;7;5;3	7;7;7;5;3	Kynurenine 3-monooxygenase	KMO	;;;	5	7	7	7	5	6	7	4	4	5	5	6	7	4	4	5	5	6	7	4	4	5	17.5	17.5	17.5	55.716	486	486;526;486;407;182	0	18.051	By MS/MS	By MS/MS	By MS/MS	By MS/MS	By MS/MS	By MS/MS	13.4	15.8	17.5	10.5	10.7	12.3
A0A024R3T8;P09874;B4E0E1;B2R5W3;Q05D33;Q6PJL0;Q5VX84;Q5VX85;Q96P95	A0A024R3T8;P09874;B4E0E1;B2R5W3	42;42;41;40;8;8;3;3;2	42;42;41;40;8;8;3;3;2	42;42;41;40;8;8;3;3;2	Poly [ADP-ribose] polymerase 1	PARP1	;;;	9	42	42	42	36	36	35	35	40	36	36	36	35	35	40	36	36	36	35	35	40	36	46.9	46.9	46.9	113.08	1014	1014;1014;993;1014;232;250;108;155;49	0	191.04	By MS/MS	By MS/MS	By MS/MS	By MS/MS	By MS/MS	By MS/MS	44.2	43.5	41.6	43.1	44.7	40.7
Q658U3;Q96IN2;Q6IBG8;B1ANH5;B1ANH0;B1ANG9;B1ANH2;A0A024R3U5;B1ANH3;Q16774;B1ANH6	Q658U3;Q96IN2;Q6IBG8;B1ANH5;B1ANH0;B1ANG9;B1ANH2;A0A024R3U5;B1ANH3;Q16774;B1ANH6	4;4;4;4;4;4;4;4;4;4;3	4;4;4;4;4;4;4;4;4;4;3	4;4;4;4;4;4;4;4;4;4;3	Guanylate kinase	DKFZp666D023;GUK1	;;;;;;;;;;	11	4	4	4	3	4	4	4	3	4	3	4	4	4	3	4	3	4	4	4	3	4	32.5	32.5	32.5	18.722	169	169;182;197;199;217;235;253;263;272;197;242	0	9.4679	By MS/MS	By MS/MS	By MS/MS	By MS/MS	By MS/MS	By MS/MS	25.4	32.5	32.5	32.5	26.6	32.5
A0A024R3U8;Q8WWC4;H7C0V0	A0A024R3U8;Q8WWC4;H7C0V0	3;3;2	3;3;2	3;3;2	Uncharacterized protein C2orf47, mitochondrial	FLJ22555;C2orf47	;;	3	3	3	3	2	3	3	3	3	3	2	3	3	3	3	3	2	3	3	3	3	3	12.4	12.4	12.4	32.544	291	291;291;225	0	7.5377	By MS/MS	By MS/MS	By MS/MS	By MS/MS	By MS/MS	By MS/MS	8.9	12.4	12.4	12.4	12.4	12.4
A0A0A1HAV9;Q53GC2;A0A024R3U9;P20338;A0A087WYT5	A0A0A1HAV9;Q53GC2;A0A024R3U9;P20338;A0A087WYT5	6;6;6;6;3	5;5;5;5;3	4;4;4;4;3	Ras-related protein Rab-4A	RAB4A	;;;;	5	6	5	4	4	4	5	6	5	5	3	3	4	5	4	4	2	2	3	4	3	3	38.5	31.9	27.2	23.902	213	213;218;218;218;113	0	18.888	By MS/MS	By MS/MS	By MS/MS	By MS/MS	By MS/MS	By MS/MS	23.9	24.4	31	38.5	31	31
A0A024R3V0;Q9NUQ6;B8ZZZ7;F8W6C2;C9IZC3;C9J8M7;F2Z2S1;C9JKE4;F8VZ02;F8VT91;C9JGM8;Q4ZFW0;F8WAV0;C9JW67	A0A024R3V0;Q9NUQ6;B8ZZZ7	9;9;7;3;2;2;2;2;2;2;2;1;1;1	9;9;7;3;2;2;2;2;2;2;2;1;1;1	9;9;7;3;2;2;2;2;2;2;2;1;1;1	SPATS2-like protein	DNAPTP6;SPATS2L	;;	14	9	9	9	8	8	8	7	8	7	8	8	8	7	8	7	8	8	8	7	8	7	23.1	23.1	23.1	61.728	558	558;558;498;265;94;115;139;154;173;188;193;13;23;238	0	24.272	By MS/MS	By MS/MS	By MS/MS	By MS/MS	By MS/MS	By MS/MS	20.8	19.5	19.5	17.7	19.5	16.8
A0A024R3V4;Q9H2H8;B8ZZ77;A0A0S2Z5A8;H7BZ14;B4DN80;C9K058;F8WC82;C9J4N2;Q86UR0;A0A0S2Z5X8	A0A024R3V4;Q9H2H8;B8ZZ77;A0A0S2Z5A8;H7BZ14;B4DN80	7;7;6;6;6;5;3;1;1;1;1	7;7;6;6;6;5;3;1;1;1;1	7;7;6;6;6;5;3;1;1;1;1	Peptidyl-prolyl cis-trans isomerase;Peptidyl-prolyl cis-trans isomerase-like 3	PPIL3	;;;;;	11	7	7	7	5	6	5	4	6	6	5	6	5	4	6	6	5	6	5	4	6	6	63.4	63.4	63.4	18.154	161	161;161;157;165;180;282;80;53;73;81;130	0	150.8	By MS/MS	By MS/MS	By MS/MS	By MS/MS	By MS/MS	By MS/MS	42.2	55.9	42.9	28.6	49.1	55.9
Q658J0;A0A024R3V5;A0A024R3V7;Q9GZT8;E7EXA3;Q6X734;C9JN42;B8ZZI0	Q658J0;A0A024R3V5;A0A024R3V7;Q9GZT8;E7EXA3;Q6X734	9;9;9;9;5;5;3;3	9;9;9;9;5;5;3;3	9;9;9;9;5;5;3;3	NIF3-like protein 1	DKFZp762L015;NIF3L1	;;;;;	8	9	9	9	6	6	7	8	7	7	6	6	7	8	7	7	6	6	7	8	7	7	36.1	36.1	36.1	37.029	332	332;350;377;377;209;252;162;162	0	17.005	By MS/MS	By MS/MS	By MS/MS	By MS/MS	By MS/MS	By MS/MS	24.7	23.8	27.7	32.2	27.7	27.7
A0A024R3V8;Q99598;C4P0D6;C4P0D8;Q5VVQ1;Q7Z3N9;C4P0D4;Q9NRI2	A0A024R3V8;Q99598;C4P0D6;C4P0D8;Q5VVQ1	10;10;7;7;5;4;4;1	10;10;7;7;5;4;4;1	10;10;7;7;5;4;4;1	Translin-associated protein X	TSNAX;DISC1	;;;;	8	10	10	10	9	7	8	8	9	8	9	7	8	8	9	8	9	7	8	8	9	8	46.6	46.6	46.6	33.112	290	290;290;186;188;163;93;138;40	0	30.195	By MS/MS	By MS/MS	By MS/MS	By MS/MS	By MS/MS	By MS/MS	43.1	29.7	33.1	36.2	43.1	36.6
A0A024R3W2;Q15388	A0A024R3W2;Q15388	2;2	2;2	2;2	Mitochondrial import receptor subunit TOM20 homolog	TOMM20	;	2	2	2	2	2	2	1	2	1	2	2	2	1	2	1	2	2	2	1	2	1	2	22.8	22.8	22.8	16.298	145	145;145	0	6.7658	By MS/MS	By MS/MS	By MS/MS	By MS/MS	By matching	By MS/MS	22.8	22.8	13.8	22.8	9	22.8
C9J7M1;A0A024R3W4;O95749;C9J6G3	C9J7M1;A0A024R3W4;O95749;C9J6G3	2;2;2;1	2;2;2;1	2;2;2;1	Geranylgeranyl pyrophosphate synthase	GGPS1	;;;	4	2	2	2	2	2	2	2	2	2	2	2	2	2	2	2	2	2	2	2	2	2	13.6	13.6	13.6	28.113	242	242;300;300;230	0.00020951	4.5953	By MS/MS	By MS/MS	By MS/MS	By MS/MS	By MS/MS	By MS/MS	13.6	13.6	13.6	13.6	13.6	13.6
A0A024R412;A0A024R3W6;X5D7M1;Q7LBX6;X5D2Q8;O60462;B7ZL68;Q7Z3T9;A8K4G9;Q96GU8;C9JH98	A0A024R412;A0A024R3W6;X5D7M1;Q7LBX6;X5D2Q8;O60462;B7ZL68;Q7Z3T9;A8K4G9	17;17;17;17;17;17;16;15;9;1;1	17;17;17;17;17;17;16;15;9;1;1	17;17;17;17;17;17;16;15;9;1;1	Neuropilin-2	NRP2;DKFZp686J1169	;;;;;;;;	11	17	17	17	16	15	15	9	9	13	16	15	15	9	9	13	16	15	15	9	9	13	23	23	23	101.38	901	901;909;926;926;931;931;926;931;555;99;101	0	72.148	By MS/MS	By MS/MS	By MS/MS	By MS/MS	By MS/MS	By MS/MS	21.4	21.4	19.6	12	13.2	17.5
A0A024R3W7;P24534;A4D1M6;F2Z2G2;C9JZW3;F8WF65	A0A024R3W7;P24534;A4D1M6	11;11;7;2;2;1	9;9;5;2;2;1	9;9;5;2;2;1	Elongation factor 1-beta	EEF1B2;LOC392793	;;	6	11	9	9	11	10	10	10	9	10	9	8	8	8	7	8	9	8	8	8	7	8	50.2	45.3	45.3	24.763	225	225;225;225;68;123;29	0	82.425	By MS/MS	By MS/MS	By MS/MS	By MS/MS	By MS/MS	By MS/MS	50.2	50.2	50.2	50.2	36	50.2
B3GQS7;A0A024R3X4;P10809;B7Z597;B7Z4F6;B7Z5E7;B7Z532;Q53SE2;E7ESH4;E7EXB4;B9VPB4;B9VP19;Q53QD5;A0A0S2Z415;C9JL25;C9JL19;C9JCQ4;B9VP24;C9J0S9	B3GQS7;A0A024R3X4;P10809;B7Z597;B7Z4F6;B7Z5E7	48;48;48;42;41;39;20;18;18;16;10;10;6;6;4;3;3;2;1	48;48;48;42;41;39;20;18;18;16;10;10;6;6;4;3;3;2;1	48;48;48;42;41;39;20;18;18;16;10;10;6;6;4;3;3;2;1	60 kDa heat shock protein, mitochondrial	HSPD1	;;;;;	19	48	48	48	48	47	47	48	46	47	48	47	47	48	46	47	48	47	47	48	46	47	76.1	76.1	76.1	60.68	569	569;573;573;564;550;517;245;233;234;221;184;184;55;169;175;83;94;185;58	0	323.31	By MS/MS	By MS/MS	By MS/MS	By MS/MS	By MS/MS	By MS/MS	76.1	76.1	76.1	76.1	76.1	74.9
A0A024R3Z2;B8ZZN6;P63165;B8ZZ67;G2XKQ0;B8ZZJ0;B9A032	A0A024R3Z2;B8ZZN6;P63165;B8ZZ67;G2XKQ0	3;3;3;2;2;1;1	3;3;3;2;2;1;1	3;3;3;2;2;1;1	Small ubiquitin-related modifier 1;Small ubiquitin-related modifier	SUMO1	;;;;	7	3	3	3	3	3	3	2	3	3	3	3	3	2	3	3	3	3	3	2	3	3	27.7	27.7	27.7	11.557	101	101;146;101;62;101;58;77	0.00040008	3.7315	By MS/MS	By MS/MS	By MS/MS	By MS/MS	By MS/MS	By MS/MS	27.7	27.7	27.7	18.8	27.7	27.7
Q6FHH6;Q53TN2;A0A024R3Z5;O43813;B2R602;E9PHS0;F8WDS9;B4DGM7	Q6FHH6;Q53TN2;A0A024R3Z5;O43813;B2R602;E9PHS0	7;7;7;7;6;5;2;2	7;7;7;7;6;5;2;2	7;7;7;7;6;5;2;2	LanC-like protein 1	LANCL1	;;;;;	8	7	7	7	6	5	5	5	4	5	6	5	5	5	4	5	6	5	5	5	4	5	24.1	24.1	24.1	45.267	399	399;399;411;399;399;196;82;117	0	16.251	By MS/MS	By MS/MS	By MS/MS	By MS/MS	By MS/MS	By MS/MS	24.1	20.8	20.8	15.3	16.8	20.8
A0A024R3Z6;Q7L1Q6;Q53FN7;D3DN77;C9IZ80;B3KU41;H0Y503;C9JFN4;Q3LIC9;C9J188;C9JWF5;C9JV57	A0A024R3Z6;Q7L1Q6;Q53FN7;D3DN77;C9IZ80;B3KU41	18;18;17;16;11;10;6;5;2;2;2;1	18;18;17;16;11;10;6;5;2;2;2;1	17;17;16;15;11;10;6;5;2;2;2;1	Basic leucine zipper and W2 domain-containing protein 1	BZW1;hCG_2022736	;;;;;	12	18	18	17	17	17	16	17	15	14	17	17	16	17	15	14	16	16	15	16	14	13	38.4	38.4	36.8	48.043	419	419;419;424;268;294;211;135;216;37;154;161;116	0	50.75	By MS/MS	By MS/MS	By MS/MS	By MS/MS	By MS/MS	By MS/MS	38.2	38.4	36	38.2	36.3	34.4
B5BU46;A0A024R3Z8;Q14790;A0A024R3Z9;Q6NVI2;A0A0A0MS31;B6CGU5;E7ETB7;E7EQ06;E7EQ01;E7EVN1;C3S3G0;K4FGA0;C9JB29;H7C0E2	B5BU46;A0A024R3Z8;Q14790;A0A024R3Z9;Q6NVI2;A0A0A0MS31;B6CGU5;E7ETB7;E7EQ06;E7EQ01;E7EVN1;C3S3G0	9;9;9;8;8;8;8;7;7;6;6;5;4;2;1	9;9;9;8;8;8;8;7;7;6;6;5;4;2;1	9;9;9;8;8;8;8;7;7;6;6;5;4;2;1	Caspase-8;Caspase-8 subunit p18;Caspase-8 subunit p10	CASP8;hCG_16983	;;;;;;;;;;;	15	9	9	9	8	8	8	7	7	7	8	8	8	7	7	7	8	8	8	7	7	7	21.3	21.3	21.3	53.653	464	464;464;479;276;278;278;395;198;209;116;124;108;178;149;258	0	54.421	By MS/MS	By MS/MS	By MS/MS	By MS/MS	By MS/MS	By MS/MS	18.8	18.5	18.5	15.7	15.7	15.5
C9JG97;A0A024R410;C9JEH3;Q13685;C9JTS3;Q59EM1;H7C0R2	C9JG97;A0A024R410;C9JEH3;Q13685;C9JTS3;Q59EM1	5;5;5;5;4;3;1	5;5;5;5;4;3;1	5;5;5;5;4;3;1	Angio-associated migratory cell protein	AAMP	;;;;;	7	5	5	5	4	4	2	3	4	4	4	4	2	3	4	4	4	4	2	3	4	4	15.4	15.4	15.4	44.693	415	415;434;435;434;200;233;189	0	10.353	By MS/MS	By MS/MS	By MS/MS	By MS/MS	By MS/MS	By MS/MS	12.5	12.5	6.3	9.4	12.3	12.5
A0A024R413;O43676;C9JKQ2	A0A024R413;O43676;C9JKQ2	3;3;2	3;3;2	3;3;2	NADH dehydrogenase [ubiquinone] 1 beta subcomplex subunit 3	NDUFB3	;;	3	3	3	3	3	3	3	3	3	3	3	3	3	3	3	3	3	3	3	3	3	3	34.7	34.7	34.7	11.402	98	98;98;65	0	5.8396	By MS/MS	By MS/MS	By MS/MS	By MS/MS	By MS/MS	By MS/MS	34.7	34.7	34.7	34.7	34.7	34.7
B3KMB8;A0A024R419;Q9NYY8	B3KMB8;A0A024R419;Q9NYY8	3;3;3	3;3;3	3;3;3	FAST kinase domain-containing protein 2	KIAA0971;FASTKD2	;;	3	3	3	3	2	1	1	2	2	3	2	1	1	2	2	3	2	1	1	2	2	3	7.2	7.2	7.2	81.434	710	710;710;710	0	8.6988	By MS/MS	By matching	By matching	By MS/MS	By MS/MS	By MS/MS	4.8	2.4	2.4	4.8	4.8	7.2
B8ZZ56;E7EV05;E9PFU9;B4DEN4;A0A024R435;Q8WV99;F8WEE4;A8K9A7;A0A087X0D9;C9J1R6;B3KQB0	B8ZZ56;E7EV05;E9PFU9;B4DEN4;A0A024R435;Q8WV99;F8WEE4;A8K9A7;A0A087X0D9	3;3;3;3;3;3;2;2;2;1;1	3;3;3;3;3;3;2;2;2;1;1	3;3;3;3;3;3;2;2;2;1;1	AN1-type zinc finger protein 2B	ZFAND2B	;;;;;;;;	11	3	3	3	1	2	3	2	3	3	1	2	3	2	3	3	1	2	3	2	3	3	29.7	29.7	29.7	16.233	145	145;214;224;225;257;257;96;176;213;50;115	0	7.364	By MS/MS	By MS/MS	By MS/MS	By MS/MS	By MS/MS	By MS/MS	12.4	17.2	29.7	17.2	29.7	29.7
A0A024R436;H7BXK9;Q9NP58	A0A024R436;H7BXK9;Q9NP58	2;2;2	2;2;2	2;2;2	ATP-binding cassette sub-family B member 6, mitochondrial	ABCB6	;;	3	2	2	2	0	0	1	0	2	1	0	0	1	0	2	1	0	0	1	0	2	1	7.8	7.8	7.8	48.833	436	436;690;842	0.00021057	4.6846			By matching		By MS/MS	By matching	0	0	2.8	0	7.8	5
H7C1G6;H7C152;B4DYN3;B3KPP7;A8K140;A0A024R438;Q7Z3C6	H7C1G6;H7C152;B4DYN3;B3KPP7;A8K140;A0A024R438;Q7Z3C6	1;1;1;1;1;1;1	1;1;1;1;1;1;1	1;1;1;1;1;1;1	Autophagy-related protein 9A	ATG9A	;;;;;;	7	1	1	1	0	0	0	1	0	1	0	0	0	1	0	1	0	0	0	1	0	1	5.7	5.7	5.7	26.759	244	244;255;778;839;839;839;839	0.0088031	1.5437				By MS/MS		By MS/MS	0	0	0	5.7	0	5.7
B4DXY6;B8ZZI5;A0A024R440;B8ZZN3;O75716	B4DXY6;B8ZZI5;A0A024R440;B8ZZN3;O75716	1;1;1;1;1	1;1;1;1;1	1;1;1;1;1	Serine/threonine-protein kinase 16	STK16	;;;;	5	1	1	1	1	1	1	0	1	1	1	1	1	0	1	1	1	1	1	0	1	1	7	7	7	24.096	213	213;273;305;350;305	0.0018359	2.5415	By matching	By matching	By MS/MS		By matching	By matching	7	7	7	0	7	7
A0A024R442;Q53SB6;E7ETB3;Q9ULA0;B7Z7F0;Q9BSS9;E7EMB6;A0A024R443;C9JBE1;Q9HAC6;F8WAN0;B7Z822;B9ZVU2;E7EPX3;C9J1E2;C9JRG3;E5RJ35	A0A024R442;Q53SB6;E7ETB3;Q9ULA0;B7Z7F0;Q9BSS9;E7EMB6;A0A024R443;C9JBE1;Q9HAC6;F8WAN0;B7Z822	14;14;14;14;13;12;12;12;8;7;7;7;6;5;4;3;2	14;14;14;14;13;12;12;12;8;7;7;7;6;5;4;3;2	14;14;14;14;13;12;12;12;8;7;7;7;6;5;4;3;2	Aspartyl aminopeptidase	DNPEP	;;;;;;;;;;;	17	14	14	14	12	13	12	13	10	13	12	13	12	13	10	13	12	13	12	13	10	13	44.2	44.2	44.2	51.998	471	471;485;493;475;493;378;410;432;331;267;273;277;270;224;137;117;89	0	93.706	By MS/MS	By MS/MS	By MS/MS	By MS/MS	By MS/MS	By MS/MS	35.2	37.6	37.6	44.2	33.5	37.6
A0A024R458;A0A0S2Z444;A0A0S2Z3Y3;A0A0S2Z3Z1;A0A0S2Z462;P52594;B4DHC5;C9J2I0;B8ZZY2	A0A024R458;A0A0S2Z444;A0A0S2Z3Y3;A0A0S2Z3Z1;A0A0S2Z462;P52594;B4DHC5;C9J2I0;B8ZZY2	8;8;8;8;8;8;7;6;6	8;8;8;8;8;8;7;6;6	8;8;8;8;8;8;7;6;6	Arf-GAP domain and FG repeat-containing protein 1	HRB;AGFG1	;;;;;;;;	9	8	8	8	8	7	7	8	7	7	8	7	7	8	7	7	8	7	7	8	7	7	29.2	29.2	29.2	50.569	493	493;562;578;586;602;562;453;237;541	0	162.66	By MS/MS	By MS/MS	By MS/MS	By MS/MS	By MS/MS	By MS/MS	29.2	23.5	27.2	29.2	23.5	23.5
Q53EX1;A0A024R467;Q9Y276;A8JZZ8;C9J8G3;Q53RT4;H7BZF6;C9J1S9;H7C492;C9JAS4;A8BSR7;C9J4Q9;A0A0S2Z3G6	Q53EX1;A0A024R467;Q9Y276;A8JZZ8;C9J8G3;Q53RT4	8;8;8;7;4;4;3;3;3;2;1;1;1	8;8;8;7;4;4;3;3;3;2;1;1;1	8;8;8;7;4;4;3;3;3;2;1;1;1	Mitochondrial chaperone BCS1	BCS1L	;;;;;	13	8	8	8	6	7	5	7	6	7	6	7	5	7	6	7	6	7	5	7	6	7	24.8	24.8	24.8	47.535	419	419;419;419;419;206;218;121;150;201;110;15;76;127	0	21.233	By MS/MS	By MS/MS	By MS/MS	By MS/MS	By MS/MS	By MS/MS	19.8	22.7	17.2	21.2	19.1	21.2
Q53GQ2;A0A024R471;Q9H9Q2;J3KQ34;J3KQ41;A0A087X1P5;J3KQV6;J3QT67;J3QT66;J3QT69;J3QT50;J3QT43;J3QT95;B3KW51;B3KV02;A0A024R478;J3QT73	Q53GQ2;A0A024R471;Q9H9Q2;J3KQ34;J3KQ41;A0A087X1P5	4;4;4;3;3;2;1;1;1;1;1;1;1;1;1;1;1	4;4;4;3;3;2;1;1;1;1;1;1;1;1;1;1;1	4;4;4;3;3;2;1;1;1;1;1;1;1;1;1;1;1	COP9 signalosome complex subunit 7b	COPS7B	;;;;;	17	4	4	4	3	3	3	2	2	3	3	3	3	2	2	3	3	3	3	2	2	3	19.3	19.3	19.3	29.564	264	264;264;264;230;278;209;54;62;62;68;78;103;150;157;157;157;172	0	42.449	By MS/MS	By MS/MS	By MS/MS	By MS/MS	By MS/MS	By MS/MS	14.4	14.4	14.4	10.6	10.6	15.5
C9JEN3;C9IYT2;F8WDY4;C9IZ27;C9JW19;C9JWV9;B4DUD2;B4DNZ1;Q1MW40;A0A024R472;Q969X1	C9JEN3;C9IYT2;F8WDY4;C9IZ27;C9JW19;C9JWV9;B4DUD2;B4DNZ1;Q1MW40;A0A024R472;Q969X1	1;1;1;1;1;1;1;1;1;1;1	1;1;1;1;1;1;1;1;1;1;1	1;1;1;1;1;1;1;1;1;1;1	Protein lifeguard 3	TMBIM1;RECS1	;;;;;;;;;;	11	1	1	1	1	1	1	1	1	1	1	1	1	1	1	1	1	1	1	1	1	1	14.2	14.2	14.2	11.535	106	106;107;140;150;167;171;215;249;311;311;311	0	30.629	By MS/MS	By MS/MS	By MS/MS	By MS/MS	By MS/MS	By MS/MS	14.2	14.2	14.2	14.2	14.2	14.2
A0A024R473;Q9H9J2	A0A024R473;Q9H9J2	9;9	9;9	9;9	39S ribosomal protein L44, mitochondrial	MRPL44	;	2	9	9	9	7	7	7	7	7	7	7	7	7	7	7	7	7	7	7	7	7	7	28.6	28.6	28.6	37.535	332	332;332	0	18.638	By MS/MS	By MS/MS	By MS/MS	By MS/MS	By MS/MS	By MS/MS	22.3	25.3	25.9	25.3	25.3	25
Q53S54;A0A024R475;Q13618;B7Z600;A0A087WTG3;H7C1L6;A0A087X1R9;H7C399	Q53S54;A0A024R475;Q13618;B7Z600;A0A087WTG3	22;22;22;16;11;5;3;2	22;22;22;16;11;5;3;2	22;22;22;16;11;5;3;2	Cullin-3	CUL3	;;;;	8	22	22	22	20	17	15	17	17	19	20	17	15	17	17	19	20	17	15	17	17	19	35.3	35.3	35.3	86.465	746	746;768;768;550;342;192;55;111	0	70.247	By MS/MS	By MS/MS	By MS/MS	By MS/MS	By MS/MS	By MS/MS	33	26.9	25.6	26.9	28.8	31.5
A0A024R482;Q96IJ6;A0A087WUI8;F8WD54;C9JAH0;C9J255;A0A0U1RRC2;Q59F69;B4DJR0	A0A024R482;Q96IJ6;A0A087WUI8;F8WD54;C9JAH0	12;12;10;7;6;5;4;3;1	12;12;10;7;6;5;4;3;1	12;12;10;7;6;5;4;3;1	Mannose-1-phosphate guanyltransferase alpha	GMPPA	;;;;	9	12	12	12	11	11	10	11	11	11	11	11	10	11	11	11	11	11	10	11	11	11	41.9	41.9	41.9	46.291	420	420;420;399;290;249;179;114;138;124	0	115.04	By MS/MS	By MS/MS	By MS/MS	By MS/MS	By MS/MS	By MS/MS	41.9	38.6	31.2	38.6	38.6	41.9
Q9H8N9;A0A024R488;Q8IWB7;C9JJ54	Q9H8N9;A0A024R488;Q8IWB7;C9JJ54	8;8;8;6	8;8;8;6	8;8;8;6	WD repeat and FYVE domain-containing protein 1	WDFY1	;;;	4	8	8	8	8	7	6	7	5	6	8	7	6	7	5	6	8	7	6	7	5	6	30.8	30.8	30.8	41.216	367	367;410;410;215	0	40.179	By MS/MS	By MS/MS	By MS/MS	By MS/MS	By MS/MS	By MS/MS	30.8	27.5	25.3	27.5	17.7	25.3
A0A0A0MS29;A0A024R491;Q9GZY8;C9JHF5;E9PPW6;H7C433	A0A0A0MS29;A0A024R491;Q9GZY8;C9JHF5	3;3;3;2;1;1	3;3;3;2;1;1	3;3;3;2;1;1	Mitochondrial fission factor	MFF;C2orf33	;;;	6	3	3	3	3	3	3	3	3	3	3	3	3	3	3	3	3	3	3	3	3	3	30.8	30.8	30.8	25.302	221	221;342;342;138;89;154	0	29.43	By MS/MS	By MS/MS	By MS/MS	By MS/MS	By MS/MS	By MS/MS	30.8	30.8	30.8	30.8	30.8	30.8
A0A024R496;Q9Y376;A0A087X0K1;Q7Z4X0;B7ZBJ4;Q5TAW7;A0A024RDT3;Q9H9S4;Q53RN7;B7ZBJ5	A0A024R496;Q9Y376;A0A087X0K1;Q7Z4X0	18;18;16;16;3;3;3;3;1;1	18;18;16;16;3;3;3;3;1;1	18;18;16;16;3;3;3;3;1;1	Calcium-binding protein 39	CAB39	;;;	10	18	18	18	17	17	18	17	17	18	17	17	18	17	17	18	17	17	18	17	17	18	49.6	49.6	49.6	39.869	341	341;341;339;341;193;280;337;337;38;188	0	109.01	By MS/MS	By MS/MS	By MS/MS	By MS/MS	By MS/MS	By MS/MS	44.9	44.9	49.6	47.2	47.2	49.6
B2RBE0;A0A024R497;O95573;B3KN05;B3KMA6;Q6PIM8;F5GWH2;F5H062;C9JC11	B2RBE0;A0A024R497;O95573;B3KN05;B3KMA6	28;28;28;27;18;8;4;3;2	26;26;26;25;16;6;4;3;2	26;26;26;25;16;6;4;3;2	Long-chain-fatty-acid--CoA ligase 3	ACSL3	;;;;	9	28	26	26	25	26	28	21	25	26	23	24	26	19	23	24	23	24	26	19	23	24	51.5	50	50	80.347	720	720;720;720;709;465;164;141;95;88	0	323.31	By MS/MS	By MS/MS	By MS/MS	By MS/MS	By MS/MS	By MS/MS	46.4	49.2	51.5	36.2	44.6	46
A0A024R498;A0A024R451;P07093;C9JN98;C9K031	A0A024R498;A0A024R451;P07093	12;11;11;5;1	12;11;11;5;1	1;1;1;1;1	Glia-derived nexin	SERPINE2	;;	5	12	12	1	9	10	11	1	1	2	9	10	11	1	1	2	1	0	1	0	0	0	34.8	34.8	7.1	44	397	397;398;398;275;86	0	55.326	By MS/MS	By MS/MS	By MS/MS	By matching	By matching	By matching	31.7	22.9	33.8	2.8	2.8	5.3
A0A024R4A0;P19338;B3KTP9;B3KM80;Q6ZS99;Q9BQ02;H7BY16;C9JYW2;C9JLB1;C9J1H7;C9JWL1	A0A024R4A0;P19338;B3KTP9;B3KM80;Q6ZS99;Q9BQ02;H7BY16	37;37;33;30;30;25;20;7;7;7;7	37;37;33;30;30;25;20;7;7;7;7	37;37;33;30;30;25;20;7;7;7;7	Nucleolin	NCL	;;;;;;	11	37	37	37	34	36	35	34	37	36	34	36	35	34	37	36	34	36	35	34	37	36	41.8	41.8	41.8	76.613	710	710;710;633;536;603;482;296;141;151;166;170	0	323.31	By MS/MS	By MS/MS	By MS/MS	By MS/MS	By MS/MS	By MS/MS	41.7	41.8	40.4	41.4	41.8	40.8
A0A024R4A5;Q6Y7W6;I1E4Y6;E7ESB6;B4DZM1;B4DRT8;C9JHW1;F8WCD5;C9JPV7;C9JXQ0;C9J0V6;C9JHT0;C9JRZ2;B4DLU7;C9JW88;C9JH18;F8WBF1;C9JH78;C9IYH5;B8ZZD2	A0A024R4A5;Q6Y7W6;I1E4Y6;E7ESB6;B4DZM1	18;18;17;9;9;7;6;3;3;3;3;3;3;3;2;2;1;1;1;1	18;18;17;9;9;7;6;3;3;3;3;3;3;3;2;2;1;1;1;1	18;18;17;9;9;7;6;3;3;3;3;3;3;3;2;2;1;1;1;1	PERQ amino acid-rich with GYF domain-containing protein 2	TNRC15;GIGYF2	;;;;	20	18	18	18	17	14	15	11	14	14	17	14	15	11	14	14	17	14	15	11	14	14	17.7	17.7	17.7	149.94	1298	1298;1299;1321;836;872;786;720;92;93;99;106;112;115;140;68;149;59;90;119;176	0	40.659	By MS/MS	By MS/MS	By MS/MS	By MS/MS	By MS/MS	By MS/MS	16.6	12.9	13.6	10.7	13	12.9
B4E185;A0A0S2Z4Y2;B4DVS7;Q96BA2;A0A024R4B2;O00506;H7C279;Q5CZ67;B4DMA5;B3KRS6;C9J6L2;C9JCC0;C9J232;C9JDH9	B4E185;A0A0S2Z4Y2;B4DVS7;Q96BA2;A0A024R4B2;O00506;H7C279;Q5CZ67;B4DMA5;B3KRS6;C9J6L2;C9JCC0;C9J232;C9JDH9	8;8;8;8;8;8;7;7;7;7;5;5;5;4	3;3;3;3;3;3;2;2;3;3;0;0;0;0	3;3;3;3;3;3;2;2;3;3;0;0;0;0	Serine/threonine-protein kinase 25	STK25;DKFZp686J1430	;;;;;;;;;;;;;	14	8	3	3	8	5	7	8	7	6	3	1	2	3	2	1	3	1	2	3	2	1	27.7	8.4	8.4	37.267	332	332;349;352;426;426;426;247;287;332;349;161;163;177;148	0.00040478	3.9081	By matching	By matching	By matching	By MS/MS	By matching	By matching	27.7	20.2	27.7	27.7	27.1	22.9
Q7Z518;A0A087WXC5;A0A024R4B3;E7ESZ7;O95299;Q53SW4;A8K413;Q59FM0;Q8N1B9;C9J6X0;H7C2W5;H7C1Y7;H7C2X4;Q53QE8	Q7Z518;A0A087WXC5;A0A024R4B3;E7ESZ7;O95299;Q53SW4;A8K413	11;11;11;11;11;10;9;5;4;4;3;3;3;1	11;11;11;11;11;10;9;5;4;4;3;3;3;1	11;11;11;11;11;10;9;5;4;4;3;3;3;1	NADH dehydrogenase [ubiquinone] 1 alpha subcomplex subunit 10, mitochondrial	NDUFA10	;;;;;;	14	11	11	11	11	11	11	10	10	11	11	11	11	10	10	11	11	11	11	10	10	11	34.5	34.5	34.5	40.676	354	354;355;355;390;355;333;355;241;201;244;129;133;138;22	0	44.072	By MS/MS	By MS/MS	By MS/MS	By MS/MS	By MS/MS	By MS/MS	34.5	34.5	34.5	25.7	33.9	34.5
B1ALI9;B4DVM7;A0A024R4B7;Q9H3M7	B1ALI9;B4DVM7;A0A024R4B7;Q9H3M7	3;3;3;3	3;3;3;3	3;3;3;3	Thioredoxin-interacting protein	TXNIP	;;;	4	3	3	3	2	3	3	1	0	1	2	3	3	1	0	1	2	3	3	1	0	1	12.2	12.2	12.2	33.617	304	304;335;391;391	0.00020942	4.5916	By MS/MS	By MS/MS	By MS/MS	By matching		By matching	7.9	12.2	12.2	4.9	0	4.9
A0A024R4C8;B4DZS0;O76075	A0A024R4C8;B4DZS0;O76075	2;2;2	2;2;2	2;2;2	DNA fragmentation factor subunit beta	DFFB	;;	3	2	2	2	0	1	0	1	1	0	0	1	0	1	1	0	0	1	0	1	1	0	9.5	9.5	9.5	39.081	338	338;362;338	0	31.905		By MS/MS		By MS/MS	By MS/MS		0	4.1	0	5.3	4.1	0
E9PGT6;B2R8N1;A0A024R4D1;Q99627;H7C3S9;B4DFF9	E9PGT6;B2R8N1;A0A024R4D1;Q99627;H7C3S9	5;5;5;5;4;1	5;5;5;5;4;1	5;5;5;5;4;1	COP9 signalosome complex subunit 8	COPS8	;;;;	6	5	5	5	5	5	5	5	5	5	5	5	5	5	5	5	5	5	5	5	5	5	42.2	42.2	42.2	19.344	173	173;209;209;209;83;115	0	106.41	By MS/MS	By MS/MS	By MS/MS	By MS/MS	By MS/MS	By MS/MS	42.2	42.2	42.2	42.2	42.2	42.2
Q53GL1;A0A024R4E1;Q9HAN9;B1AN62	Q53GL1;A0A024R4E1;Q9HAN9;B1AN62	5;5;5;3	5;5;5;3	5;5;5;3	Nicotinamide-nucleotide adenylyltransferase;Nicotinamide/nicotinic acid mononucleotide adenylyltransferase 1	NMNAT1	;;;	4	5	5	5	3	4	4	3	3	3	3	4	4	3	3	3	3	4	4	3	3	3	25.4	25.4	25.4	31.92	279	279;279;279;160	0	40.441	By MS/MS	By MS/MS	By MS/MS	By MS/MS	By MS/MS	By MS/MS	11.8	21.1	21.1	14.7	14.7	14.7
A0A0A0N0L3;A0A024R4E2;Q13148;A0A087WX29;B1AKP7;G3V162;A0A087X260;A0A087WYY0;A0A0A0N0M3;K7EJM5;A0A0A0N0N3;K7EN94;B4DRW3;A0A087WXQ5;A0A087WV68;A0A1W2PNU8;A0A087WW61;A0A087WX67;A0A087WXV3;K7EJ99;A0A0A0MSV7;A0A087WYE7;A0A087WZC9;A0A087WTZ4;K7EL26;A0A087WZM1	A0A0A0N0L3;A0A024R4E2;Q13148;A0A087WX29;B1AKP7;G3V162;A0A087X260;A0A087WYY0;A0A0A0N0M3;K7EJM5;A0A0A0N0N3;K7EN94;B4DRW3;A0A087WXQ5;A0A087WV68;A0A1W2PNU8	8;8;8;7;7;7;7;7;6;5;5;5;5;4;4;4;3;3;3;2;2;2;2;1;1;1	8;8;8;7;7;7;7;7;6;5;5;5;5;4;4;4;3;3;3;2;2;2;2;1;1;1	8;8;8;7;7;7;7;7;6;5;5;5;5;4;4;4;3;3;3;2;2;2;2;1;1;1	TAR DNA-binding protein 43	TDP43;TARDBP	;;;;;;;;;;;;;;;	26	8	8	8	8	8	8	7	7	7	8	8	8	7	7	7	8	8	8	7	7	7	32.8	32.8	32.8	41.632	372	372;414;414;243;295;298;301;304;269;201;243;275;330;200;212;258;138;149;175;80;84;89;127;61;65;78	0	323.31	By MS/MS	By MS/MS	By MS/MS	By MS/MS	By MS/MS	By MS/MS	32.8	32.8	32.8	26.3	29.6	26.3
A0A024R4E5;B2R5V9;Q00341;H0Y394;B4DKR8;Q6ZS03;Q96CF6;H7C0A4;C9J5E5;C9JIZ1;Q5HYC5;Q6ZN49;Q2HJC8;C9JZI8;C9JHZ8;C9JES8;C9JHS7;H7C2D1;H7BZC3;C9JT62;C9JK79;C9JBS3;C9JEJ8;C9JHN6;C9JMQ6;C9JQ82;C9JHS9;C9J739;H7C3D0	A0A024R4E5;B2R5V9;Q00341;H0Y394;B4DKR8;Q6ZS03;Q96CF6	44;43;43;30;27;25;22;16;12;12;11;11;11;10;9;9;8;8;7;6;6;4;4;4;3;3;1;1;1	44;43;43;30;27;25;22;16;12;12;11;11;11;10;9;9;8;8;7;6;6;4;4;4;3;3;1;1;1	44;43;43;30;27;25;22;16;12;12;11;11;11;10;9;9;8;8;7;6;6;4;4;4;3;3;1;1;1	Vigilin	HDLBP	;;;;;;	29	44	44	44	37	37	37	35	37	36	37	37	37	35	37	36	37	37	37	35	37	36	41.8	41.8	41.8	141.44	1268	1268;1268;1268;973;757;847;898;332;221;224;248;577;589;164;141;147;126;308;267;96;128;69;79;81;46;53;17;19;126	0	323.31	By MS/MS	By MS/MS	By MS/MS	By MS/MS	By MS/MS	By MS/MS	36.2	37.5	33.9	34.5	35	36.7
A0A024R4E7;O96011;H7C3V6;B3KSS3	A0A024R4E7;O96011	9;9;3;3	9;9;3;3	9;9;3;3	Peroxisomal membrane protein 11B	PEX11B	;	4	9	9	9	9	9	8	9	9	9	9	9	8	9	9	9	9	9	8	9	9	9	37.8	37.8	37.8	28.431	259	259;259;81;127	0	44.112	By MS/MS	By MS/MS	By MS/MS	By MS/MS	By MS/MS	By MS/MS	37.8	37.8	34.7	37.8	37.8	37.8
A0A024R4F1;P06733;E2DRY6;K7EM90;A4UCS8;A4QMW8;L0R6S1;Q9NPL4;B4DUJ6	A0A024R4F1;P06733;E2DRY6	41;41;29;16;12;10;1;1;1	41;41;29;16;12;10;1;1;1	30;30;24;9;6;9;1;0;0	Alpha-enolase;Enolase	ENO1	;;	9	41	41	30	38	36	40	39	41	39	38	36	40	39	41	39	28	26	29	28	30	28	87.1	87.1	68.4	47.168	434	434;434;338;195;166;135;108;154;273	0	323.31	By MS/MS	By MS/MS	By MS/MS	By MS/MS	By MS/MS	By MS/MS	84.8	85.3	86.2	86.2	87.1	86.9
A0A024R4F4;M0R2B7;P28340;Q308M6;M0QZR8;Q59FA0;M0QZB4;M0QXE6;M0QXQ2;M0R3H8;M0R2I8	A0A024R4F4;M0R2B7;P28340;Q308M6;M0QZR8;Q59FA0	16;16;16;15;14;14;5;3;3;2;1	16;16;16;15;14;14;5;3;3;2;1	16;16;16;15;14;14;5;3;3;2;1	DNA polymerase;DNA polymerase delta catalytic subunit	POLD1	;;;;;	11	16	16	16	9	13	11	11	14	15	9	13	11	11	14	15	9	13	11	11	14	15	18.2	18.2	18.2	123.63	1107	1107;1133;1107;1133;1009;1011;188;289;291;397;202	0	79.931	By MS/MS	By MS/MS	By MS/MS	By MS/MS	By MS/MS	By MS/MS	10.3	15.4	12.1	11.4	16.2	17
B3KS61;A0A024R4F6;O60725	B3KS61;A0A024R4F6;O60725	1;1;1	1;1;1	1;1;1	Protein-S-isoprenylcysteine O-methyltransferase	ICMT	;;	3	1	1	1	0	0	0	0	1	0	0	0	0	0	1	0	0	0	0	0	1	0	9.6	9.6	9.6	21.735	188	188;284;284	0.0026638	2.1044					By MS/MS		0	0	0	0	9.6	0
A0A024R4G1;Q8N1G4	A0A024R4G1;Q8N1G4	23;23	23;23	23;23	Leucine-rich repeat-containing protein 47	LRRC47	;	2	23	23	23	21	21	21	22	22	23	21	21	21	22	22	23	21	21	21	22	22	23	46	46	46	63.472	583	583;583	0	172.51	By MS/MS	By MS/MS	By MS/MS	By MS/MS	By MS/MS	By MS/MS	44.4	42.7	44.6	44.4	44.4	46
B4DGN8;B2R5M9;A0A024R4H0;Q02809;B4DHT1;Q5JXB8;Q5JXB7	B4DGN8;B2R5M9;A0A024R4H0;Q02809	11;11;11;11;3;1;1	11;11;11;11;3;1;1	11;11;11;11;3;1;1	Procollagen-lysine,2-oxoglutarate 5-dioxygenase 1	PLOD1	;;;	7	11	11	11	10	8	8	6	6	5	10	8	8	6	6	5	10	8	8	6	6	5	21.4	21.4	21.4	79.398	690	690;727;727;727;391;225;283	0	27.68	By MS/MS	By MS/MS	By MS/MS	By MS/MS	By MS/MS	By MS/MS	19.7	14.8	16.8	11.6	12.6	10.1
A0A024R4H4;Q4R9M7;Q4R9M8;A0A087WWA3;Q4R9M9;O60333;H7C0K6;A0A0U1RQL3;B4DMF3;F8W8V9;O43896	A0A024R4H4;Q4R9M7;Q4R9M8;A0A087WWA3;Q4R9M9;O60333	3;3;3;3;3;3;1;1;1;1;1	3;3;3;3;3;3;1;1;1;1;1	2;2;2;2;2;2;0;1;1;0;0	Kinesin-like protein;Kinesin-like protein KIF1B	KIF1B;KIF1Bbeta	;;;;;	11	3	3	2	2	2	1	2	2	3	2	2	1	2	2	3	1	1	0	1	1	2	2.4	2.4	1.7	183.9	1633	1633;1783;1797;1797;1809;1816;227;498;886;1469;1103	0	22.609	By MS/MS	By MS/MS	By matching	By MS/MS	By MS/MS	By MS/MS	1.9	1.9	0.8	1.9	1.3	2.4
A0A024R4I7;Q8WZA0;K7ES95	A0A024R4I7;Q8WZA0	6;6;2	6;6;2	6;6;2	Protein LZIC	LZIC	;	3	6	6	6	5	5	4	4	5	5	5	5	4	4	5	5	5	5	4	4	5	5	41.1	41.1	41.1	21.494	190	190;190;169	0	21.64	By MS/MS	By MS/MS	By MS/MS	By MS/MS	By MS/MS	By MS/MS	35.8	27.9	22.6	22.6	35.8	27.9
A0A024R4I9;Q9BQG1	A0A024R4I9;Q9BQG1	1;1	1;1	1;1	Synaptotagmin-3	SYT3	;	2	1	1	1	1	0	0	0	0	1	1	0	0	0	0	1	1	0	0	0	0	1	1.2	1.2	1.2	63.303	590	590;590	1	-2	By MS/MS					By matching	1.2	0	0	0	0	1.2
Q75MT9;Q6FHZ0;A0A024R4K3;P40926;Q0QF37;G3XAL0;B3KTM1	Q75MT9;Q6FHZ0;A0A024R4K3;P40926;Q0QF37;G3XAL0;B3KTM1	21;21;21;21;20;16;15	21;21;21;21;20;16;15	21;21;21;21;20;16;15	Malate dehydrogenase;Malate dehydrogenase, mitochondrial	MDH2	;;;;;;	7	21	21	21	20	20	21	21	21	21	20	20	21	21	21	21	20	20	21	21	21	21	74.7	74.7	74.7	33.228	316	316;338;338;338;305;231;231	0	225.16	By MS/MS	By MS/MS	By MS/MS	By MS/MS	By MS/MS	By MS/MS	72.5	72.5	74.7	74.7	74.7	74.7
A0A024R4M0;P46781;B5MCT8;C9JM19;B7Z732;A5D904;F2Z3C0;A8MXK4	A0A024R4M0;P46781;B5MCT8;C9JM19;B7Z732;A5D904	20;20;15;15;15;14;4;4	20;20;15;15;15;14;4;4	20;20;15;15;15;14;4;4	40S ribosomal protein S9	RPS9	;;;;;	8	20	20	20	20	19	20	20	19	20	20	19	20	20	19	20	20	19	20	20	19	20	59.3	59.3	59.3	22.591	194	194;194;139;156;157;113;77;79	0	100.96	By MS/MS	By MS/MS	By MS/MS	By MS/MS	By MS/MS	By MS/MS	59.3	55.2	59.3	59.3	55.2	59.3
A0A024R4M8;Q8NBN7;G8JLA1;B2RDH1;K7EMY5;B3KVA3;A8K6B4	A0A024R4M8;Q8NBN7;G8JLA1;B2RDH1;K7EMY5;B3KVA3;A8K6B4	4;4;3;3;2;2;2	4;4;3;3;2;2;2	4;4;3;3;2;2;2	Retinol dehydrogenase 13	RDH13	;;;;;;	7	4	4	4	3	3	4	1	2	4	3	3	4	1	2	4	3	3	4	1	2	4	14.5	14.5	14.5	35.932	331	331;331;220;260;42;220;220	0	8.0276	By MS/MS	By matching	By MS/MS	By matching	By MS/MS	By MS/MS	10.3	9.1	14.5	4.2	6.6	14.5
C9JJV6;C9JZL8;C9J5M0;C9JC07;B4DG42;A0A024R4N0;Q96S97	C9JJV6;C9JZL8;C9J5M0;C9JC07;B4DG42;A0A024R4N0;Q96S97	1;1;1;1;1;1;1	1;1;1;1;1;1;1	1;1;1;1;1;1;1	Myeloid-associated differentiation marker	MYADM;hCG_1640809	;;;;;;	7	1	1	1	1	1	1	1	1	1	1	1	1	1	1	1	1	1	1	1	1	1	15.8	15.8	15.8	15.864	146	146;188;242;259;285;322;322	0	85.385	By MS/MS	By MS/MS	By MS/MS	By MS/MS	By MS/MS	By MS/MS	15.8	15.8	15.8	15.8	15.8	15.8
M0R0F0;Q53G25;A0A024R4Q8;P46782;M0R0R2;M0QZN2;Q59EK8	M0R0F0;Q53G25;A0A024R4Q8;P46782;M0R0R2;M0QZN2	14;14;14;14;13;9;1	14;14;14;14;13;9;1	14;14;14;14;13;9;1	40S ribosomal protein S5;40S ribosomal protein S5, N-terminally processed	RPS5	;;;;;	7	14	14	14	12	13	14	13	13	14	12	13	14	13	13	14	12	13	14	13	13	14	64	64	64	22.391	200	200;204;204;204;225;134;107	0	142.83	By MS/MS	By MS/MS	By MS/MS	By MS/MS	By MS/MS	By MS/MS	63.5	63.5	64	64	64	64
A0A024R4R3;O75175;B7Z6J7;H7C3F5;Q6ZMJ6;H7C148;H0Y5X7;H7C5J4;A0A0G2JPP0;A0A0G2JN65	A0A024R4R3;O75175;B7Z6J7;H7C3F5;Q6ZMJ6	10;10;8;5;5;4;3;2;2;1	10;10;8;5;5;4;3;2;2;1	10;10;8;5;5;4;3;2;2;1	CCR4-NOT transcription complex subunit 3	CNOT3;FLJ00420	;;;;	10	10	10	10	6	7	9	7	7	7	6	7	9	7	7	7	6	7	9	7	7	7	15.5	15.5	15.5	81.871	753	753;753;718;571;613;375;288;88;93;96	0	19.437	By MS/MS	By MS/MS	By MS/MS	By MS/MS	By MS/MS	By MS/MS	10.8	10.2	13.9	11.2	12.1	10.9
A0A024R4R9;A0A0G2JNN3;A0A087WTE7;C9JMY0;A0A087WUE4;Q96PV6	A0A024R4R9;A0A0G2JNN3;A0A087WTE7;C9JMY0;A0A087WUE4;Q96PV6	3;2;2;2;2;2	3;2;2;2;2;2	3;2;2;2;2;2	Leukocyte receptor cluster member 8	LENG8	;;;;;	6	3	3	3	1	2	1	2	3	2	1	2	1	2	3	2	1	2	1	2	3	2	6.6	6.6	6.6	88.156	800	800;726;781;837;874;779	0	22.083	By MS/MS	By MS/MS	By MS/MS	By MS/MS	By MS/MS	By MS/MS	2.2	4	2.2	4.4	6.6	4
A0A024R4S0;O43633;M0R1L7;M0R1T5;M0QXX8	A0A024R4S0;O43633;M0R1L7;M0R1T5	3;3;2;2;1	3;3;2;2;1	3;3;2;2;1	Charged multivesicular body protein 2a	CHMP2A	;;;	5	3	3	3	2	3	2	1	2	2	2	3	2	1	2	2	2	3	2	1	2	2	16.7	16.7	16.7	25.104	222	222;222;159;227;55	0.00078125	3.3779	By MS/MS	By MS/MS	By MS/MS	By MS/MS	By MS/MS	By MS/MS	8.1	16.7	8.1	4.1	12.6	8.1
A0A024R4S1;Q9Y6I3;B4DU91;D6R907;D6RBI9;D6RBR6;D6RFG3;D6REL6;I6L9I8;Q9H201	A0A024R4S1;Q9Y6I3;B4DU91	6;6;5;1;1;1;1;1;1;1	6;6;5;1;1;1;1;1;1;1	6;6;5;1;1;1;1;1;1;1	Epsin-1	EPN1	;;	10	6	6	6	4	5	4	3	4	4	4	5	4	3	4	4	4	5	4	3	4	4	19.1	19.1	19.1	60.293	576	576;576;536;50;51;108;136;168;318;632	0	58.588	By MS/MS	By MS/MS	By MS/MS	By MS/MS	By MS/MS	By MS/MS	12.8	17	12.8	7.8	15.1	12.8
K7EL81;A0A024R4S2;Q9BZL4;B4DLW4;K7ER83	K7EL81;A0A024R4S2;Q9BZL4;B4DLW4	3;3;3;2;1	3;3;3;2;1	3;3;3;2;1	Protein phosphatase 1 regulatory subunit 12C	PPP1R12C	;;;	5	3	3	3	2	2	1	1	2	2	2	2	1	1	2	2	2	2	1	1	2	2	4.9	4.9	4.9	80.199	737	737;778;782;538;234	0	5.3909	By MS/MS	By MS/MS	By MS/MS	By MS/MS	By matching	By MS/MS	3.3	3.3	1.6	1.6	3.3	3.3
A0A024R4T4;P61081;M0QX69;M0QYI6	A0A024R4T4;P61081	7;7;2;2	7;7;2;2	7;7;2;2	NEDD8-conjugating enzyme Ubc12	UBE2M	;	4	7	7	7	7	7	7	6	7	7	7	7	7	6	7	7	7	7	7	6	7	7	42.1	42.1	42.1	20.9	183	183;183;69;114	0	16.33	By MS/MS	By MS/MS	By MS/MS	By MS/MS	By MS/MS	By MS/MS	42.1	42.1	42.1	36.1	42.1	42.1
A0A024R4U3;Q14166;Q9BR23;V9GY16	A0A024R4U3;Q14166	21;21;4;2	21;21;4;2	21;21;4;2	Tubulin--tyrosine ligase-like protein 12	TTLL12	;	4	21	21	21	17	20	18	19	19	21	17	20	18	19	19	21	17	20	18	19	19	21	51.6	51.6	51.6	74.403	644	644;644;210;65	0	114.76	By MS/MS	By MS/MS	By MS/MS	By MS/MS	By MS/MS	By MS/MS	44.9	51.6	46.4	47	47.4	51.6
A0A024R4U4;Q9HBI0;B0QYM9;B0QYN0;U3KQ67	A0A024R4U4;Q9HBI0	14;14;1;1;1	14;14;1;1;1	14;14;1;1;1	Gamma-parvin	PARVG	;	5	14	14	14	13	13	11	12	13	13	13	13	11	12	13	13	13	13	11	12	13	13	54.1	54.1	54.1	37.485	331	331;331;26;30;34	0	69.946	By MS/MS	By MS/MS	By MS/MS	By MS/MS	By MS/MS	By MS/MS	54.1	51.1	47.4	51.1	51.1	51.1
Q59G93;J3KQ61;B4DZC2;Q9Y4Q3;B4DZ41;B7Z926;B4E3L9;A0A024R4W4;Q86X06;A0A024R4V5;O95696	Q59G93;J3KQ61;B4DZC2;Q9Y4Q3;B4DZ41;B7Z926;B4E3L9;A0A024R4W4;Q86X06;A0A024R4V5;O95696	1;1;1;1;1;1;1;1;1;1;1	1;1;1;1;1;1;1;1;1;1;1	1;1;1;1;1;1;1;1;1;1;1	Bromodomain-containing protein 1	BRD1;DKFZp434B094	;;;;;;;;;;	11	1	1	1	1	1	1	1	1	1	1	1	1	1	1	1	1	1	1	1	1	1	1.9	1.9	1.9	53.879	471	471;509;649;715;746;784;995;1058;1189;1189;1058	0.0025027	2.1815	By MS/MS	By MS/MS	By MS/MS	By MS/MS	By MS/MS	By MS/MS	1.9	1.9	1.9	1.9	1.9	1.9
A0A024R4X0;P00387;B1AHF3;Q6ZVI6	A0A024R4X0;P00387;B1AHF3;Q6ZVI6	18;18;12;11	18;18;12;11	18;18;12;11	NADH-cytochrome b5 reductase;NADH-cytochrome b5 reductase 3;NADH-cytochrome b5 reductase 3 membrane-bound form;NADH-cytochrome b5 reductase 3 soluble form	CYB5R3	;;;	4	18	18	18	17	16	16	17	18	17	17	16	16	17	18	17	17	16	16	17	18	17	59.1	59.1	59.1	33.238	291	291;301;147;257	0	189.75	By MS/MS	By MS/MS	By MS/MS	By MS/MS	By MS/MS	By MS/MS	59.1	53.3	59.1	59.1	59.1	59.1
A0A024R4X4;Q9Y259;B7Z756	A0A024R4X4;Q9Y259;B7Z756	6;6;3	6;6;3	6;6;3	Choline/ethanolamine kinase	hCG_16873;CHKB	;;	3	6	6	6	4	5	2	5	3	2	4	5	2	5	3	2	4	5	2	5	3	2	20.3	20.3	20.3	45.271	395	395;395;274	0	10.501	By MS/MS	By MS/MS	By MS/MS	By MS/MS	By MS/MS	By MS/MS	15.4	16.7	4.8	18.2	9.6	5.6
A0A024R4X7;Q9UKX7;B4E2D3;B0QY21	A0A024R4X7;Q9UKX7	14;14;5;4	14;14;5;4	14;14;5;4	Nuclear pore complex protein Nup50	hCG_1989366;NUP50	;	4	14	14	14	12	13	11	11	11	12	12	13	11	11	11	12	12	13	11	11	11	12	45.3	45.3	45.3	50.144	468	468;468;218;178	0	234.06	By MS/MS	By MS/MS	By MS/MS	By MS/MS	By MS/MS	By MS/MS	38.9	41.7	32.5	31.4	32.1	39.1
E9PS74;B0AZP8;A8K2X6;A0A024R4Y2;Q8NBI5;H0YD64;B4DV87	E9PS74;B0AZP8;A8K2X6;A0A024R4Y2;Q8NBI5;H0YD64;B4DV87	4;4;4;4;4;3;2	4;4;4;4;4;3;2	4;4;4;4;4;3;2	Solute carrier family 43 member 3	SLC43A3;hCG_39762	;;;;;;	7	4	4	4	4	3	3	2	3	3	4	3	3	2	3	3	4	3	3	2	3	3	13.3	13.3	13.3	36.797	331	331;491;491;491;491;137;292	0	10.949	By MS/MS	By MS/MS	By MS/MS	By MS/MS	By MS/MS	By MS/MS	13.3	8.8	11.2	6.6	8.8	8.8
A0A0A6YYC7;A0A024R4Z4;A0A024R4Z1;Q96JP5;H3BTR0;A0A024R557;B4DIN6;Q59EV5;H0YCH4;Q9BU19	A0A0A6YYC7;A0A024R4Z4;A0A024R4Z1;Q96JP5;H3BTR0;A0A024R557	5;5;5;5;4;3;1;1;1;1	5;5;5;5;4;3;1;1;1;1	5;5;5;5;4;3;1;1;1;1	E3 ubiquitin-protein ligase ZFP91	ZFP91-CNTF;hCG_2042749;ZFP91;hCG_2039447	;;;;;	10	5	5	5	2	2	2	2	3	3	2	2	2	2	3	3	2	2	2	2	3	3	11.9	11.9	11.9	59.57	529	529;569;570;570;354;354;179;252;273;519	0	10.418	By MS/MS	By MS/MS	By MS/MS	By matching	By MS/MS	By MS/MS	7	3.6	4.2	3	5.3	5.3
A0A024R4Z6;Q08945;E9PMD4;Q59GH7;A0A0U1RRK2	A0A024R4Z6;Q08945	23;23;7;6;2	23;23;7;6;2	23;23;7;6;2	FACT complex subunit SSRP1	SSRP1	;	5	23	23	23	22	21	21	22	22	21	22	21	21	22	22	21	22	21	21	22	22	21	34.8	34.8	34.8	81.074	709	709;709;173;547;225	0	167.91	By MS/MS	By MS/MS	By MS/MS	By MS/MS	By MS/MS	By MS/MS	33.7	33.7	34.7	33.3	34.8	31.5
G5E933;A0A024R4Z9;O95248;Q68CX1;Q59EX9;Q86TK5;Q6PGN5;H0Y5W8	G5E933;A0A024R4Z9;O95248	11;11;11;4;4;1;1;1	11;11;11;4;4;1;1;1	11;11;11;4;4;1;1;1	Myotubularin-related protein 5	SBF1	;;	8	11	11	11	10	7	6	8	6	8	10	7	6	8	6	8	10	7	6	8	6	8	9.3	9.3	9.3	208.44	1868	1868;1893;1867;836;858;400;414;415	0	25.163	By MS/MS	By MS/MS	By MS/MS	By MS/MS	By MS/MS	By MS/MS	8.3	6.1	4.9	6.9	5.1	6.9
A0A0S2Z373;Q63HL5;A0A0C4DFZ2;A0A024R509;P15289	A0A0S2Z373;Q63HL5;A0A0C4DFZ2;A0A024R509;P15289	2;2;2;2;2	2;2;2;2;2	2;2;2;2;2	Arylsulfatase A;Arylsulfatase A component B;Arylsulfatase A component C	DKFZp686G12235;ARSA	;;;;	5	2	2	2	2	2	2	0	2	2	2	2	2	0	2	2	2	2	2	0	2	2	5.9	5.9	5.9	53.588	507	507;509;509;509;507	0	8.4487	By MS/MS	By MS/MS	By MS/MS		By MS/MS	By MS/MS	5.9	5.9	5.9	0	5.9	5.9
A0A024R525;P02794;Q6NS36;G3V192;Q6NZ44;B3KXC3;G3V1D1;Q8TD27;E9PRK8;E9PKY7;E9PPQ4;E9PQR3;E9PKM5;E9PK45;D3DPG2	A0A024R525;P02794;Q6NS36;G3V192;Q6NZ44;B3KXC3;G3V1D1;Q8TD27	14;14;13;12;12;12;10;7;5;5;4;2;2;2;1	14;14;13;12;12;12;10;7;5;5;4;2;2;2;1	11;11;10;9;9;9;9;4;2;2;3;2;2;2;1	Ferritin;Ferritin heavy chain;Ferritin heavy chain, N-terminally processed	FTH1	;;;;;;;	15	14	14	11	14	14	14	14	14	14	14	14	14	14	14	14	11	11	11	11	11	11	74.9	74.9	66.7	21.225	183	183;183;232;153;183;183;113;165;95;114;58;50;81;102;32	0	323.31	By MS/MS	By MS/MS	By MS/MS	By MS/MS	By MS/MS	By MS/MS	74.9	74.9	74.9	74.9	74.9	74.9
A0A024R528;P18510	A0A024R528;P18510	5;5	5;5	5;5	Interleukin-1 receptor antagonist protein	IL1RN	;	2	5	5	5	3	5	5	4	3	3	3	5	5	4	3	3	3	5	5	4	3	3	47.6	47.6	47.6	16.142	143	143;177	0	248.11	By MS/MS	By MS/MS	By MS/MS	By MS/MS	By MS/MS	By MS/MS	31.5	47.6	47.6	36.4	31.5	31.5
A0A140VJH7;A0A024R529;Q3LXA3;H0YCY6;E9PJG8;Q9UFX5;I3L252;A0AUP5;E9PQR1	A0A140VJH7;A0A024R529;Q3LXA3;H0YCY6	19;19;19;17;7;7;6;5;1	19;19;19;17;7;7;6;5;1	19;19;19;17;7;7;6;5;1	Bifunctional ATP-dependent dihydroxyacetone kinase/FAD-AMP lyase (cyclizing);ATP-dependent dihydroxyacetone kinase;FAD-AMP lyase (cyclizing)	DAK;TKFC	;;;	9	19	19	19	15	16	17	17	15	16	15	16	17	17	15	16	15	16	17	17	15	16	42.1	42.1	42.1	58.946	575	575;575;575;533;162;165;219;238;57	0	62.285	By MS/MS	By MS/MS	By MS/MS	By MS/MS	By MS/MS	By MS/MS	39	39.5	41.7	39	37.9	41.6
A0A024R534;O94776	A0A024R534;O94776	25;25	25;25	22;22	Metastasis-associated protein MTA2	MTA2	;	2	25	25	22	24	21	21	21	22	22	24	21	21	21	22	22	21	18	18	18	19	19	44.9	44.9	40.3	75.022	668	668;668	0	113.52	By MS/MS	By MS/MS	By MS/MS	By MS/MS	By MS/MS	By MS/MS	43.4	38.9	38.3	38.3	42.1	39.8
A0A024R542;Q9C0C2;Q86TK2	A0A024R542;Q9C0C2;Q86TK2	2;2;1	2;2;1	2;2;1	182 kDa tankyrase-1-binding protein	TNKS1BP1	;;	3	2	2	2	0	0	0	0	2	1	0	0	0	0	2	1	0	0	0	0	2	1	2	2	2	181.79	1729	1729;1729;311	0.00021231	4.8102					By MS/MS	By MS/MS	0	0	0	0	2	1.1
A0A024R546;Q9C0B5;H0YEF4	A0A024R546;Q9C0B5;H0YEF4	2;2;1	2;2;1	2;2;1	Palmitoyltransferase;Palmitoyltransferase ZDHHC5	ZDHHC5	;;	3	2	2	2	2	2	2	2	1	2	2	2	2	2	1	2	2	2	2	2	1	2	5.2	5.2	5.2	77.544	715	715;715;300	0	6.9919	By MS/MS	By MS/MS	By MS/MS	By MS/MS	By matching	By MS/MS	5.2	5.2	5.2	5.2	2.9	5.2
A0A024R565;Q9UI30;F5GX77;F5GYQ2	A0A024R565;Q9UI30;F5GX77;F5GYQ2	4;4;3;2	4;4;3;2	4;4;3;2	Multifunctional methyltransferase subunit TRM112-like protein	HSPC152;TRMT112	;;;	4	4	4	4	4	4	4	4	4	4	4	4	4	4	4	4	4	4	4	4	4	4	42.4	42.4	42.4	14.199	125	125;125;106;81	0	20.319	By MS/MS	By MS/MS	By MS/MS	By MS/MS	By MS/MS	By MS/MS	42.4	42.4	42.4	42.4	42.4	42.4
A0A024R566;A0A024R588;B4DJU4;A0A024R5D9;A0A024R572;Q15637;B4DSE4;Q14820;F8WEV5;C9J792	A0A024R566;A0A024R588;B4DJU4;A0A024R5D9;A0A024R572;Q15637;B4DSE4	16;15;15;15;15;15;11;4;4;3	16;15;15;15;15;15;11;4;4;3	7;7;7;7;7;7;3;4;4;3	Splicing factor 1	SF1	;;;;;;	10	16	16	7	14	15	14	14	14	14	14	15	14	14	14	14	7	7	7	7	7	6	36.8	36.8	14	61.888	571	571;548;630;638;639;639;452;80;110;62	0	91.183	By MS/MS	By MS/MS	By MS/MS	By MS/MS	By MS/MS	By MS/MS	30.6	35	30.6	30.1	30.6	32.4
C9JCU6;B4DPK7;A0A024R567;Q12851	C9JCU6;B4DPK7;A0A024R567;Q12851	2;2;2;2	2;2;2;2	2;2;2;2	Mitogen-activated protein kinase kinase kinase kinase;Mitogen-activated protein kinase kinase kinase kinase 2	MAP4K2	;;;	4	2	2	2	1	0	1	1	2	1	1	0	1	1	2	1	1	0	1	1	2	1	7.2	7.2	7.2	34.767	307	307;595;820;820	0.00096395	3.2013	By MS/MS		By MS/MS	By MS/MS	By MS/MS	By MS/MS	2.9	0	2.9	2.9	7.2	2.9
E7EN32;A0A024R570;A0A024R5E3;Q9UE24;A0A024R5D2;O00255;G9G6R5;E7ENS2;E7EPR4;E7ET29	E7EN32;A0A024R570;A0A024R5E3;Q9UE24;A0A024R5D2;O00255	4;4;4;3;3;3;1;1;1;1	4;4;4;3;3;3;1;1;1;1	4;4;4;3;3;3;1;1;1;1	Menin	MEN1	;;;;;	10	4	4	4	2	3	1	3	2	3	2	3	1	3	2	3	2	3	1	3	2	3	9.4	9.4	9.4	61.418	555	555;575;610;341;615;615;66;261;281;346	0	6.0335	By MS/MS	By MS/MS	By MS/MS	By MS/MS	By matching	By MS/MS	4.9	7	2.9	6.5	5.4	7
A0A024R573;Q7L266;B3KR33;A0A087WUG3;Q9BRH2;E9PJK6;A0A087WZI5;B4DLU4	A0A024R573;Q7L266;B3KR33;A0A087WUG3;Q9BRH2	9;9;8;5;5;3;3;1	9;9;8;5;5;3;3;1	9;9;8;5;5;3;3;1	Isoaspartyl peptidase/L-asparaginase;Isoaspartyl peptidase/L-asparaginase alpha chain;Isoaspartyl peptidase/L-asparaginase beta chain	ASRGL1	;;;;	8	9	9	9	4	3	3	7	8	7	4	3	3	7	8	7	4	3	3	7	8	7	49.7	49.7	49.7	32.054	308	308;308;308;164;199;70;133;121	0	61.857	By MS/MS	By MS/MS	By MS/MS	By MS/MS	By MS/MS	By MS/MS	16.9	13.6	12.3	34.7	40.9	36
A0A024R576;O95159;E9PQ47;E9PNY1;E9PQA5;B4DHV1;E9PMQ3;E9PJX1;E9PJ47;H0YCU8	A0A024R576;O95159;E9PQ47;E9PNY1;E9PQA5;B4DHV1;E9PMQ3	6;6;5;5;4;3;3;2;2;1	6;6;5;5;4;3;3;2;2;1	6;6;5;5;4;3;3;2;2;1	Zinc finger protein-like 1	ZFPL1	;;;;;;	10	6	6	6	4	4	5	6	6	5	4	4	5	6	6	5	4	4	5	6	6	5	21.3	21.3	21.3	34.114	310	310;310;188;207;172;101;109;65;80;53	0	11.04	By MS/MS	By MS/MS	By MS/MS	By MS/MS	By MS/MS	By MS/MS	13.5	13.5	16.8	21.3	21.3	18.1
A0A024R578;Q13405;H0YDP7;Q59GE9;E9PI78;E9PNF1	A0A024R578;Q13405;H0YDP7;Q59GE9	4;4;3;3;1;1	4;4;3;3;1;1	4;4;3;3;1;1	39S ribosomal protein L49, mitochondrial	MRPL49	;;;	6	4	4	4	4	2	2	4	4	4	4	2	2	4	4	4	4	2	2	4	4	4	27.1	27.1	27.1	19.198	166	166;166;127;143;99;140	0	33.892	By MS/MS	By MS/MS	By MS/MS	By MS/MS	By MS/MS	By MS/MS	27.1	16.3	16.3	27.1	27.1	27.1
A0A024R582;J3KMZ8;Q92785;E9PN04;J3KQY6;C8C3P2;E9PDV3;Q6PJ73;A5PLL3;A5PKX7;Q92784;Q92782;Q92794	A0A024R582;J3KMZ8;Q92785	8;8;8;3;1;1;1;1;1;1;1;1;1	8;8;8;3;1;1;1;1;1;1;1;1;1	7;7;7;3;0;0;0;0;0;0;0;0;0	Zinc finger protein ubi-d4	DPF2	;;	13	8	8	7	5	5	7	6	5	5	5	5	7	6	5	5	5	5	6	5	5	5	29.2	29.2	27.4	44.155	391	391;405;391;106;388;397;398;414;815;1149;378;380;2004	0	43.492	By MS/MS	By MS/MS	By MS/MS	By MS/MS	By MS/MS	By MS/MS	17.9	18.7	25.3	19.7	18.9	18.9
Q59EJ8;A0A024R5E8;B2R8A7;A0A024R597;Q92993;H0YEP0;E9PRM3;E9PRL6;E9PJI1	Q59EJ8;A0A024R5E8;B2R8A7;A0A024R597;Q92993;H0YEP0;E9PRM3;E9PRL6;E9PJI1	2;2;2;2;2;1;1;1;1	2;2;2;2;2;1;1;1;1	2;2;2;2;2;1;1;1;1	Histone acetyltransferase;Histone acetyltransferase KAT5	HTATIP;KAT5	;;;;;;;;	9	2	2	2	1	2	1	2	2	1	1	2	1	2	2	1	1	2	1	2	2	1	4.9	4.9	4.9	51.319	448	448;461;513;513;513;167;189;269;302	0.0068481	1.6595	By matching	By MS/MS	By MS/MS	By matching	By MS/MS	By matching	2.5	4.9	2.5	4.9	4.9	2.5
E9PRQ7;A0A024R598;Q04323;A0A087WTZ5;E9PJ81;A0A024R539;B4E0P8;B4DNC6;Q05BV2;B4DU88	E9PRQ7;A0A024R598;Q04323;A0A087WTZ5;E9PJ81;A0A024R539;B4E0P8;B4DNC6;Q05BV2	9;9;9;8;8;8;7;6;5;1	9;9;9;8;8;8;7;6;5;1	9;9;9;8;8;8;7;6;5;1	UBX domain-containing protein 1	UBXN1;LOC51035	;;;;;;;;	10	9	9	9	8	6	6	7	7	7	8	6	6	7	7	7	8	6	6	7	7	7	38.6	38.6	38.6	32.913	293	293;297;297;238;290;312;200;181;146;136	0	28.303	By MS/MS	By MS/MS	By MS/MS	By MS/MS	By MS/MS	By MS/MS	35.5	29	22.9	34.8	29	22.9
A0A024R5B2;E7ETY4;A9CP04;A8K2S4;E9PC69;A0A140VJP1;Q7KZI7;A0A024R555;F5H4F6;F5H6N2;F5H4J8	A0A024R5B2;E7ETY4;A9CP04;A8K2S4;E9PC69;A0A140VJP1;Q7KZI7;A0A024R555	11;11;11;11;11;10;10;9;3;2;1	11;11;11;11;11;10;10;9;3;2;1	6;6;6;6;6;5;5;5;1;1;1	Serine/threonine-protein kinase MARK2	MARK2;Par1b	;;;;;;;	11	11	11	6	8	11	9	7	8	9	8	11	9	7	8	9	4	6	6	4	5	5	21.1	21.1	12	77.63	691	691;699;699;745;778;719;788;551;161;111;91	0	18.764	By MS/MS	By MS/MS	By MS/MS	By MS/MS	By MS/MS	By MS/MS	13.6	21.1	16.6	12.6	14.3	16.1
A0A024R5B3;Q8TDP1;H0YEF3;E9PN81;H0YE52;H0YCP5;B4DMW4;E9PKP0	A0A024R5B3;Q8TDP1;H0YEF3;E9PN81;H0YE52;H0YCP5;B4DMW4	6;6;5;5;3;3;3;2	6;6;5;5;3;3;3;2	6;6;5;5;3;3;3;2	Ribonuclease H2 subunit C	AYP1;RNASEH2C	;;;;;;	8	6	6	6	5	6	4	3	4	4	5	6	4	3	4	4	5	6	4	3	4	4	61.6	61.6	61.6	17.84	164	164;164;158;247;124;129;134;81	0	16.913	By MS/MS	By MS/MS	By MS/MS	By MS/MS	By MS/MS	By MS/MS	47.6	61.6	40.9	28	40.9	40.9
E9PLI6;E9PS76;A0A024R5B9;Q8N9N8;E9PQD0;E9PS30;E9PNH5	E9PLI6;E9PS76;A0A024R5B9;Q8N9N8;E9PQD0;E9PS30;E9PNH5	4;4;4;4;2;2;2	4;4;4;4;2;2;2	4;4;4;4;2;2;2	Probable RNA-binding protein EIF1AD	EIF1AD;MGC11102	;;;;;;	7	4	4	4	3	3	3	3	3	3	3	3	3	3	3	3	3	3	3	3	3	3	54.9	54.9	54.9	13.062	113	113;114;165;165;64;78;113	0	36.197	By MS/MS	By MS/MS	By MS/MS	By MS/MS	By MS/MS	By MS/MS	42.5	42.5	39.8	42.5	42.5	42.5
A0A024R5C4;B7Z4M1;B7Z3E3;B7Z8W8;O95197;Q7RTN4;F5H891;F5GWG7;F5H617;B7Z361	A0A024R5C4;B7Z4M1;B7Z3E3;B7Z8W8;O95197	3;2;2;2;2;1;1;1;1;1	3;2;2;2;2;1;1;1;1;1	3;2;2;2;2;1;1;1;1;1	Reticulon;Reticulon-3	RTN3	;;;;	10	3	3	3	3	3	3	3	2	3	3	3	3	3	2	3	3	3	3	3	2	3	27.5	27.5	27.5	25.609	236	236;123;920;1032;1032;85;130;136;185;205	0	48.483	By MS/MS	By MS/MS	By MS/MS	By MS/MS	By MS/MS	By MS/MS	27.5	27.5	27.5	27.5	21.2	27.5
A0A024R5C5;P11498;E9PRE7;E9PS68	A0A024R5C5;P11498;E9PRE7	18;18;9;4	18;18;9;4	18;18;9;4	Pyruvate carboxylase;Pyruvate carboxylase, mitochondrial	PC	;;	4	18	18	18	12	13	11	10	9	8	12	13	11	10	9	8	12	13	11	10	9	8	23.4	23.4	23.4	129.63	1178	1178;1178;489;298	0	37.536	By MS/MS	By MS/MS	By MS/MS	By MS/MS	By MS/MS	By MS/MS	14.3	17.1	14.9	13.2	11.5	9.1
F2YHM7;A0A024R5C6;Q86UY6;F5H2C9;B4E0W9	F2YHM7;A0A024R5C6;Q86UY6;F5H2C9;B4E0W9	2;2;2;1;1	2;2;2;1;1	2;2;2;1;1	N-alpha-acetyltransferase 40	NAA40;NAT11	;;;;	5	2	2	2	1	0	1	2	1	1	1	0	1	2	1	1	1	0	1	2	1	1	12.7	12.7	12.7	27.224	237	237;237;237;124;167	0.0018228	2.4446	By MS/MS		By MS/MS	By matching	By matching	By matching	5.1	0	7.6	12.7	7.6	7.6
A0A024R5D8;P43353;Q59F10;A0A087X2D4;A0A087X192;Q9BUJ8;A0A087WUF8;A0A087WTE0;B4DSX1	A0A024R5D8;P43353;Q59F10;A0A087X2D4;A0A087X192;Q9BUJ8	9;9;7;6;5;5;4;2;2	8;8;6;6;5;5;4;2;1	2;2;2;2;2;2;2;2;0	Aldehyde dehydrogenase;Aldehyde dehydrogenase family 3 member B1	ALDH3B1	;;;;;	9	9	8	2	7	7	7	7	7	9	6	6	6	6	6	8	1	2	1	1	1	2	20.7	18.2	2.8	51.839	468	468;468;447;351;211;230;169;66;270	0	21.278	By MS/MS	By MS/MS	By MS/MS	By MS/MS	By MS/MS	By MS/MS	17.9	16	17.9	17.5	18.4	20.7
A0A024R5E5;Q13488;E9PNA6;E9PM12;Q64F87;E9PMC5;H0YCE3;Q6QBN8;H0YEL3	A0A024R5E5;Q13488;E9PNA6	24;24;13;11;11;9;8;6;5	24;24;13;11;11;9;8;6;5	24;24;13;11;11;9;8;6;5	V-type proton ATPase subunit a;V-type proton ATPase 116 kDa subunit a isoform 3	TCIRG1	;;	9	24	24	24	21	22	20	23	22	22	21	22	20	23	22	22	21	22	20	23	22	22	35.1	35.1	35.1	92.967	830	830;830;299;217;218;174;290;125;104	0	66.029	By MS/MS	By MS/MS	By MS/MS	By MS/MS	By MS/MS	By MS/MS	31.3	31.8	29.9	33.1	31.8	31.3
A0A024R5F4;P50416;B2RAQ8;H3BP22;H3BUV7;H3BMD2;H3BUJ0;A2RRE8;Q53FV7;A8K5K1;A5PLL0;A0A024R4W7;Q92523	A0A024R5F4;P50416;B2RAQ8	31;31;30;4;4;3;3;1;1;1;1;1;1	31;31;30;4;4;3;3;1;1;1;1;1;1	31;31;30;4;4;3;3;1;1;1;1;1;1	Carnitine O-palmitoyltransferase 1, liver isoform	CPT1A	;;	13	31	31	31	26	25	26	26	26	29	26	25	26	26	26	29	26	25	26	26	26	29	43.1	43.1	43.1	88.367	773	773;773;773;117;134;78;93;567;772;772;772;772;772	0	135.44	By MS/MS	By MS/MS	By MS/MS	By MS/MS	By MS/MS	By MS/MS	39.1	36.2	36.5	39.3	36	41.3
A8K0D2;A0A024R5F7;Q9UBM7;E9PJ54;X5D9E1;E9PM00;A0A0S2Z3S3;B4E1K5;X5DRD7;X5DNI9	A8K0D2;A0A024R5F7;Q9UBM7;E9PJ54;X5D9E1;E9PM00;A0A0S2Z3S3;B4E1K5;X5DRD7;X5DNI9	2;2;2;1;1;1;1;1;1;1	2;2;2;1;1;1;1;1;1;1	2;2;2;1;1;1;1;1;1;1	7-dehydrocholesterol reductase	DHCR7	;;;;;;;;;	10	2	2	2	1	2	0	1	1	2	1	2	0	1	1	2	1	2	0	1	1	2	6.3	6.3	6.3	54.469	475	475;475;475;164;201;258;263;280;335;475	0	5.2123	By MS/MS	By MS/MS		By MS/MS	By MS/MS	By MS/MS	1.7	6.3	0	1.7	4.6	6.3
A0A024R5G7;Q7Z2W9;H3BUY0;B4DXI4;F5H7V8	A0A024R5G7;Q7Z2W9;H3BUY0;B4DXI4;F5H7V8	4;4;3;3;2	4;4;3;3;2	4;4;3;3;2	39S ribosomal protein L21, mitochondrial	MRPL21	;;;;	5	4	4	4	3	3	2	3	4	4	3	3	2	3	4	4	3	3	2	3	4	4	33.3	33.3	33.3	13.746	120	120;205;195;280;150	0	5.196	By MS/MS	By MS/MS	By MS/MS	By matching	By MS/MS	By MS/MS	24.2	29.2	20	29.2	33.3	33.3
A0A024R5H0;O75531;B2R4V4;E9PJJ8	A0A024R5H0;O75531;B2R4V4	11;11;8;1	11;11;8;1	11;11;8;1	Barrier-to-autointegration factor;Barrier-to-autointegration factor, N-terminally processed	BANF1	;;	4	11	11	11	11	10	9	10	9	9	11	10	9	10	9	9	11	10	9	10	9	9	70.8	70.8	70.8	10.058	89	89;89;89;28	0	52.144	By MS/MS	By MS/MS	By MS/MS	By MS/MS	By MS/MS	By MS/MS	70.8	70.8	70.8	62.9	70.8	70.8
A0A024R5H6;Q6VY07;B4DF77;E9PNZ9;E9PPK2;Q9NTH2;E9PSG7;E9PNG7;H0YCU5;E9PSE1;F8W0B1;H0YF56	A0A024R5H6;Q6VY07;B4DF77	13;13;8;4;4;2;2;2;2;1;1;1	13;13;8;4;4;2;2;2;2;1;1;1	12;12;8;4;3;2;2;1;2;1;0;1	Phosphofurin acidic cluster sorting protein 1	PACS1	;;	12	13	13	12	10	13	13	9	10	11	10	13	13	9	10	11	9	12	12	9	9	11	15.5	15.5	14.7	104.9	963	963;963;499;79;166;70;91;106;107;76;86;118	0	34.011	By MS/MS	By MS/MS	By MS/MS	By MS/MS	By MS/MS	By MS/MS	11.5	15.5	15.5	10.7	11.5	13.2
Q6FGX3;A0A024R5J5;A0A024R5H8;P20340;Q53ET8;B7Z5Z9;J3KR73;C9JU14;F5H3K7;F5GX61;C9JB90;Q9UL30;Q9UL29	Q6FGX3;A0A024R5J5;A0A024R5H8;P20340;Q53ET8;B7Z5Z9	11;11;11;11;10;8;5;4;3;3;2;1;1	11;11;11;11;10;8;5;4;3;3;2;1;1	3;3;3;3;3;2;0;0;2;1;0;0;0	Ras-related protein Rab-6A	RAB6A	;;;;;	13	11	11	3	9	10	11	9	9	10	9	10	11	9	9	10	2	3	3	2	2	3	51.4	51.4	18.3	23.549	208	208;208;208;208;208;144;124;83;71;87;49;43;43	0	25.517	By MS/MS	By MS/MS	By MS/MS	By MS/MS	By MS/MS	By MS/MS	45.7	51.4	51.4	45.7	45.7	51.4
B2R787;A0A024R5I7;O00562;E9PMZ6;E9PMS0;E9PSD1;B3KX94	B2R787;A0A024R5I7;O00562	3;3;3;1;1;1;1	3;3;3;1;1;1;1	3;3;3;1;1;1;1	Membrane-associated phosphatidylinositol transfer protein 1	PITPNM1	;;	7	3	3	3	2	1	1	3	2	1	2	1	1	3	2	1	2	1	1	3	2	1	2.9	2.9	2.9	134.85	1244	1244;1244;1244;151;154;163;526	0.00041135	4.2177	By MS/MS	By MS/MS	By MS/MS	By MS/MS	By MS/MS	By MS/MS	1.8	0.7	0.7	2.9	1.8	0.7
A0A024R5J6;Q9NYJ1	A0A024R5J6;Q9NYJ1	1;1	1;1	1;1	Cytochrome c oxidase assembly factor 4 homolog, mitochondrial	CHCHD8;COA4	;	2	1	1	1	1	1	1	1	1	1	1	1	1	1	1	1	1	1	1	1	1	1	14.9	14.9	14.9	10.134	87	87;87	0.0023381	2.2554	By MS/MS	By MS/MS	By MS/MS	By matching	By MS/MS	By matching	14.9	14.9	14.9	14.9	14.9	14.9
A0A024R5K1;Q9BR76;A0A087WW53;F5H390;Q9NSK3;Q59F81;B4DIU2;F5H0D2;Q2NNQ8;A9Z1Z3	A0A024R5K1;Q9BR76;A0A087WW53;F5H390;Q9NSK3;Q59F81;B4DIU2	18;18;10;10;10;10;10;4;1;1	18;18;10;10;10;10;10;4;1;1	18;18;10;10;10;10;10;4;1;1	Coronin;Coronin-1B	CORO1B;DKFZp762I166	;;;;;;	10	18	18	18	18	17	16	17	17	16	18	17	16	17	17	16	18	17	16	17	17	16	44	44	44	54.234	489	489;489;260;282;283;287;289;139;2055;1794	0	250.51	By MS/MS	By MS/MS	By MS/MS	By MS/MS	By MS/MS	By MS/MS	44	39.9	39.9	39.9	39.9	38.2
A0A024R5K3;E9PPW7;O00217;E9PKH6;Q53G17;E9PN51;F8W9K7;B4DYI3	A0A024R5K3;E9PPW7;O00217;E9PKH6;Q53G17;E9PN51;F8W9K7;B4DYI3	7;7;7;6;6;5;5;5	7;7;7;6;6;5;5;5	7;7;7;6;6;5;5;5	NADH dehydrogenase [ubiquinone] iron-sulfur protein 8, mitochondrial	NDUFS8	;;;;;;;	8	7	7	7	7	7	5	7	6	5	7	7	5	7	6	5	7	7	5	7	6	5	41.3	41.3	41.3	19.213	172	172;184;210;138;210;110;124;171	0	25.084	By MS/MS	By MS/MS	By MS/MS	By MS/MS	By MS/MS	By MS/MS	41.3	41.3	34.3	41.3	41.3	34.3
A0A024R5K6;O95298;E9PRJ5	A0A024R5K6;O95298;E9PRJ5	2;2;1	2;2;1	2;2;1	NADH dehydrogenase [ubiquinone] 1 subunit C2	NDUFC2	;;	3	2	2	2	2	2	2	2	2	2	2	2	2	2	2	2	2	2	2	2	2	2	16.8	16.8	16.8	14.187	119	119;119;71	0	8.1523	By MS/MS	By MS/MS	By MS/MS	By MS/MS	By MS/MS	By MS/MS	16.8	16.8	16.8	16.8	16.8	16.8
A0A024R5K8;P50454;B4DN87;A8K259;E9PR70;E9PPV6;E9PK86;E9PMI5;E9PKH2;Q9NPA9;E9PNX1;E9PJH8;E9PIG2;E9PRS3;E9PQ34;H0YEP8;E9PLA6	A0A024R5K8;P50454;B4DN87;A8K259;E9PR70;E9PPV6;E9PK86;E9PMI5	13;13;12;12;9;9;7;7;6;5;5;4;4;4;3;2;1	13;13;12;12;9;9;7;7;6;5;5;4;4;4;3;2;1	13;13;12;12;9;9;7;7;6;5;5;4;4;4;3;2;1	Serpin H1	SERPINH1	;;;;;;;	17	13	13	13	11	11	9	9	12	10	11	11	9	9	12	10	11	11	9	9	12	10	45	45	45	46.44	418	418;418;397;418;295;324;247;249;201;172;203;150;165;166;142;56;85	0	55.533	By MS/MS	By MS/MS	By MS/MS	By MS/MS	By MS/MS	By MS/MS	38.5	41.1	34	30.4	44	37.8
A0A024R5L0;P42785;B7Z7Q6;E9PIG4;E9PQN3;E9PKN6;E9PNF7;B3KR26;E9PQB5;E9PL85;E9PL49;E9PLY4;E9PNJ1;E9PR42	A0A024R5L0;P42785;B7Z7Q6;E9PIG4	9;9;8;5;4;4;3;3;3;3;2;2;2;1	9;9;8;5;4;4;3;3;3;3;2;2;2;1	9;9;8;5;4;4;3;3;3;3;2;2;2;1	Lysosomal Pro-X carboxypeptidase	PRCP	;;;	14	9	9	9	9	7	9	8	7	7	9	7	9	8	7	7	9	7	9	8	7	7	24	24	24	55.799	496	496;496;391;233;183;192;116;128;145;147;43;99;163;26	0	26.708	By MS/MS	By MS/MS	By MS/MS	By MS/MS	By MS/MS	By MS/MS	24	18.8	24	21.8	18.8	18.8
B7ZAQ5;B4DYZ7;A0A024R5M8;Q15054;Q05BV7;H0YEX7;E9PM91;E9PNC0;B4DMA6;Q8WUF6;E9PRK3;Q569I8	B7ZAQ5;B4DYZ7;A0A024R5M8;Q15054;Q05BV7	3;3;3;3;2;1;1;1;1;1;1;1	3;3;3;3;2;1;1;1;1;1;1;1	3;3;3;3;2;1;1;1;1;1;1;1	DNA polymerase delta subunit 3	POLD3	;;;;	12	3	3	3	3	1	2	2	1	1	3	1	2	2	1	1	3	1	2	2	1	1	7.9	7.9	7.9	51.342	466	466;466;466;466;384;89;111;138;150;168;169;267	0	10.335	By MS/MS	By MS/MS	By MS/MS	By MS/MS	By MS/MS	By MS/MS	7.9	2.8	4.9	5.8	2.8	2.8
A0A024R5M9;A0A087WY61;A0A024R5G4;Q59HB8;Q7Z757;Q96HN5;H0YFY6;F5H4J1;A8K394;Q3SYK8;F5H6Y5;K4DIE0;Q9UPG3;Q9UNL7;F5H0Z7;F5H763;Q86XH4;F5GZW1;G1UI36;F5H2F3;F5H3L6;F8W6T3;F5H1L0;F5GWK2;F5H073;F5H068;F5H7R5;F5H4Y4;F5GWA2	A0A024R5M9;A0A087WY61;A0A024R5G4;Q59HB8;Q7Z757	86;84;64;64;50;36;36;32;31;28;28;14;9;8;7;7;7;6;6;6;6;5;5;4;4;4;2;2;2	86;84;64;64;50;36;36;32;31;28;28;14;9;8;7;7;7;6;6;6;6;5;5;4;4;4;2;2;2	1;1;0;1;1;1;1;0;0;0;0;1;0;0;0;0;0;0;0;0;0;0;0;0;0;0;0;0;0		NUMA1	;;;;	29	86	86	1	75	72	74	72	76	74	75	72	74	72	76	74	0	0	0	0	1	1	53.2	53.2	0.5	236.51	2101	2101;2099;1536;1585;1193;963;964;851;852;691;691;353;173;294;201;220;235;146;158;159;174;91;109;72;75;82;56;59;61	0	323.31	By MS/MS	By MS/MS	By MS/MS	By MS/MS	By MS/MS	By MS/MS	47.2	46.1	45.8	44.2	47.6	44.7
A0A024R5N4;F5H0C4;Q9BRP4;F5H103;F5H3I1;F5H5D4;F5H3E9;F5H0F7	A0A024R5N4;F5H0C4;Q9BRP4;F5H103;F5H3I1;F5H5D4	4;4;4;3;3;2;1;1	4;4;4;3;3;2;1;1	4;4;4;3;3;2;1;1	Proteasomal ATPase-associated factor 1	WDR71;PAAF1	;;;;;	8	4	4	4	3	4	2	2	2	3	3	4	2	2	2	3	3	4	2	2	2	3	12.3	12.3	12.3	40.439	375	375;393;392;237;247;150;100;161	0.00020921	4.558	By MS/MS	By MS/MS	By MS/MS	By MS/MS	By MS/MS	By MS/MS	9.6	12.3	5.9	5.9	5.9	9.6
A0A024R5P0;Q13153;B3KNX7;E9PM17;B7Z3K0;A8KAN3;B7Z302;H0YCG5;H0YCM0;E9PKH9	A0A024R5P0;Q13153;B3KNX7;E9PM17;B7Z3K0;A8KAN3;B7Z302;H0YCG5	20;20;18;17;17;17;12;10;6;1	13;13;11;10;10;10;6;4;6;1	10;10;8;7;7;7;3;1;6;1	Non-specific serine/threonine protein kinase;Serine/threonine-protein kinase PAK 1	PAK1	;;;;;;;	10	20	13	10	17	17	17	17	18	17	11	11	11	10	12	11	8	8	9	8	9	8	46.2	33.4	25.9	60.646	545	545;545;522;455;455;553;258;244;167;106	0	283.64	By MS/MS	By MS/MS	By MS/MS	By MS/MS	By MS/MS	By MS/MS	44.4	39.8	44.2	40.2	46.2	39.8
A8K5U9;A0A024R5P1;Q13492;B5BU72;A0A024R5L7;E9PI56;E9PKP6;E9PLJ8;Q8N6B4;E9PK13;H0YCY1;E9PJT1;E5RFU0;E5RHK9;E5RFC6;E5RK51;E5RIJ5;E5RGY9;E9PDG8;H0UI15;O60641;A0MWC9	A8K5U9;A0A024R5P1;Q13492;B5BU72;A0A024R5L7	18;18;18;17;17;5;5;5;5;4;4;3;2;2;2;2;2;2;2;2;2;1	18;18;18;17;17;5;5;5;5;4;4;3;2;2;2;2;2;2;2;2;2;1	14;14;14;14;14;5;5;5;2;4;1;3;2;2;2;2;2;2;2;2;2;0	Phosphatidylinositol-binding clathrin assembly protein	PICALM	;;;;	22	18	18	14	18	15	13	12	15	15	18	15	13	12	15	15	14	12	10	9	12	12	39.4	39.4	29.1	70.755	652	652;652;652;610;610;147;148;185;599;105;244;48;116;120;149;150;152;581;902;905;907;101	0	258	By MS/MS	By MS/MS	By MS/MS	By MS/MS	By MS/MS	By MS/MS	39.4	30.8	30.8	30.8	32.5	30.8
A0A140VK19;A0A024R5Q4;P50440;H0YMX4	A0A140VK19;A0A024R5Q4;P50440;H0YMX4	4;4;4;2	4;4;4;2	4;4;4;2	Glycine amidinotransferase, mitochondrial	GATM	;;;	4	4	4	4	3	2	1	3	3	2	3	2	1	3	3	2	3	2	1	3	3	2	13.7	13.7	13.7	48.455	423	423;476;423;167	0	7.5473	By MS/MS	By MS/MS	By matching	By MS/MS	By MS/MS	By matching	10.2	6.1	3.1	10.2	10.6	6.6
A0A024R5Q7;P30520;S4R2Z1;G3V2N1;Q8N142	A0A024R5Q7;P30520	20;20;1;1;1	20;20;1;1;1	2;2;0;0;0	Adenylosuccinate synthetase isozyme 2	ADSS	;	5	20	20	2	16	16	18	18	19	18	16	16	18	18	19	18	2	2	2	2	2	2	55	55	8.1	50.097	456	456;456;181;226;457	0	145.99	By MS/MS	By MS/MS	By MS/MS	By MS/MS	By MS/MS	By MS/MS	46.9	43.9	52.9	51.5	49.6	46.1
A0A024R5Q8;Q05D32;H0YNU2;H0YNW9;H0YMH7	A0A024R5Q8;Q05D32	5;5;1;1;1	5;5;1;1;1	5;5;1;1;1	CTD small phosphatase-like protein 2	CTDSPL2	;	5	5	5	5	3	4	3	3	3	4	3	4	3	3	3	4	3	4	3	3	3	4	10.3	10.3	10.3	52.998	466	466;466;92;117;165	0.00040363	3.8739	By MS/MS	By MS/MS	By MS/MS	By MS/MS	By MS/MS	By MS/MS	6.2	8.4	6.2	6.2	6.9	8.8
A8K8N5;A0A024R5S4;P40818;A0A075B720;Q05CD9;Q05DF5;H0YNL5;H0YLH2;H0YM47;H0YKV1;B4DUC6;H0YM17;H0YLS3	A8K8N5;A0A024R5S4;P40818;A0A075B720;Q05CD9;Q05DF5	12;12;12;8;8;8;4;3;3;3;3;2;1	12;12;12;8;8;8;4;3;3;3;3;2;1	12;12;12;8;8;8;4;3;3;3;3;2;1	Ubiquitin carboxyl-terminal hydrolase;Ubiquitin carboxyl-terminal hydrolase 8	USP8	;;;;;	13	12	12	12	6	8	10	11	11	11	6	8	10	11	11	11	6	8	10	11	11	11	12.8	12.8	12.8	127.49	1118	1118;1118;1118;480;481;483;135;96;125;136;565;73;62	0	21.224	By MS/MS	By MS/MS	By MS/MS	By MS/MS	By MS/MS	By MS/MS	6.8	8.5	10	11.5	11.9	12
A0A024R5S5;O75822;H0YGJ7;H0YLP3	A0A024R5S5;O75822	9;9;4;3	9;9;4;3	9;9;4;3	Eukaryotic translation initiation factor 3 subunit J	EIF3S1;EIF3J	;	4	9	9	9	8	7	9	8	8	8	8	7	9	8	8	8	8	7	9	8	8	8	46.9	46.9	46.9	29.062	258	258;258;106;117	0	121.72	By MS/MS	By MS/MS	By MS/MS	By MS/MS	By MS/MS	By MS/MS	43	36	46.9	46.9	46.9	43.8
A0A024R5S9;H0Y8X6;P46934;K7ERN1;A0A024R281;B7Z2P9;B7Z6K0;A0A024R2A4;A0A1B0GVY1;Q96PU5	A0A024R5S9;H0Y8X6;P46934;K7ERN1;A0A024R281;B7Z2P9;B7Z6K0;A0A024R2A4;A0A1B0GVY1;Q96PU5	2;2;2;1;1;1;1;1;1;1	2;2;2;1;1;1;1;1;1;1	2;2;2;1;1;1;1;1;1;1	E3 ubiquitin-protein ligase NEDD4;E3 ubiquitin-protein ligase NEDD4-like	NEDD4;NEDD4L	;;;;;;;;;	10	2	2	2	2	2	1	2	2	2	2	2	1	2	2	2	2	2	1	2	2	2	2.8	2.8	2.8	104.16	900	900;910;1319;639;834;835;854;854;1254;975	0.00041762	4.4922	By MS/MS	By MS/MS	By MS/MS	By MS/MS	By MS/MS	By MS/MS	2.8	2.8	1.3	2.8	2.8	2.8
H3BQ52;A0A024R5U3;H3BMD8;P56211	H3BQ52;A0A024R5U3;H3BMD8;P56211	2;2;2;2	1;1;1;1	1;1;1;1	cAMP-regulated phosphoprotein 19	ARPP19;ARPP-19	;;;	4	2	1	1	2	2	2	1	1	2	1	1	1	0	0	1	1	1	1	0	0	1	35.2	19.7	19.7	7.6866	71	71;112;131;112	0.0016704	2.6737	By MS/MS	By MS/MS	By MS/MS	By matching	By matching	By MS/MS	35.2	35.2	35.2	15.5	15.5	35.2
A0A024R5U4;Q9C002;H0YKW5	A0A024R5U4;Q9C002;H0YKW5	8;8;5	8;8;5	8;8;5	Normal mucosa of esophagus-specific gene 1 protein	C15orf48;NMES1	;;	3	8	8	8	8	8	8	7	7	7	8	8	8	7	7	7	8	8	8	7	7	7	61.4	61.4	61.4	9.6172	83	83;83;132	0	210.63	By MS/MS	By MS/MS	By MS/MS	By MS/MS	By MS/MS	By MS/MS	61.4	61.4	61.4	61.4	61.4	61.4
A0A024R5U5;O14672;A0AV88;H3BS53;H0YK87;C9J9B4	A0A024R5U5;O14672;A0AV88	9;9;6;1;1;1	9;9;6;1;1;1	9;9;6;1;1;1	Disintegrin and metalloproteinase domain-containing protein 10	ADAM10	;;	6	9	9	9	6	7	7	8	7	8	6	7	7	8	7	8	6	7	7	8	7	8	15.9	15.9	15.9	84.141	748	748;748;512;58;115;125	0	56.306	By MS/MS	By MS/MS	By MS/MS	By MS/MS	By MS/MS	By MS/MS	10.4	12.6	12.6	13.9	12.6	13.9
B3KP47;A0A024R5U8;Q9UHA3;H3BMQ2;H3BPF2	B3KP47;A0A024R5U8;Q9UHA3;H3BMQ2;H3BPF2	2;2;2;1;1	2;2;2;1;1	2;2;2;1;1	Probable ribosome biogenesis protein RLP24	C15orf15;RSL24D1	;;;;	5	2	2	2	1	1	1	0	1	1	1	1	1	0	1	1	1	1	1	0	1	1	18.4	18.4	18.4	19.568	163	163;163;163;66;83	0.00040048	3.7456	By MS/MS	By matching	By MS/MS		By MS/MS	By matching	11	7.4	7.4	0	7.4	7.4
A0A024R5U9;Q6PJW8;A0A024R5P7	A0A024R5U9;Q6PJW8;A0A024R5P7	4;4;3	4;4;3	4;4;3	Consortin	C1orf71;CNST	;;	3	4	4	4	3	3	2	4	3	3	3	3	2	4	3	3	3	3	2	4	3	3	9.4	9.4	9.4	79.57	725	725;725;616	0.00020995	4.6341	By MS/MS	By matching	By matching	By MS/MS	By MS/MS	By MS/MS	6.6	6.6	4.1	9.4	6.6	6.6
B7Z7D1;A0A024R604;U3KQA5;A0A024R5W3;A0A0U1RQT7;Q8IXA3;A0A0U1RQY7;U3KQB3;Q9HCP0;Q9H5M4;A0A0U1RQG9;A0A0U1RQK6;A0A0U1RR31	B7Z7D1;A0A024R604;U3KQA5;A0A024R5W3;A0A0U1RQT7;Q8IXA3;A0A0U1RQY7;U3KQB3;Q9HCP0;Q9H5M4;A0A0U1RQG9;A0A0U1RQK6	4;4;4;4;4;4;4;4;4;3;2;2;1	4;4;4;4;4;4;4;4;4;3;2;2;1	2;2;2;2;2;2;2;2;2;2;2;2;1	Casein kinase I isoform gamma-1	hCG_2004507;CSNK1G1	;;;;;;;;;;;	13	4	4	2	0	3	2	3	3	4	0	3	2	3	3	4	0	2	1	2	2	2	11.6	11.6	6.1	43.508	378	378;393;422;422;430;438;459;475;422;280;173;204;158	0.00040568	3.9612		By MS/MS	By MS/MS	By MS/MS	By MS/MS	By MS/MS	0	8.7	5	8.7	8.7	11.6
A0A024R5W6;D9YZV5;Q6ZN40;H0YNC7;Q15657;D9YZV4;A0A0S2Z4G6;A0A0K0K1I0;P09493;Q8TCG4;H0YL52;C9IZA2;H0YKP3;H0YL42;H0YLS7;O15513;H0YKZ6;A0A087WTJ7	A0A024R5W6;D9YZV5;Q6ZN40;H0YNC7;Q15657;D9YZV4;A0A0S2Z4G6;A0A0K0K1I0;P09493;Q8TCG4;H0YL52;C9IZA2;H0YKP3	12;11;11;10;10;10;10;10;10;9;9;8;7;2;1;1;1;1	2;1;1;1;0;1;1;1;1;0;0;1;1;0;1;0;1;1	2;1;1;1;0;1;1;1;1;0;0;1;1;0;1;0;1;1	Tropomyosin alpha-1 chain	TPM1	;;;;;;;;;;;;	18	12	2	2	11	11	11	9	11	11	2	2	2	2	2	2	2	2	2	2	2	2	31	9.2	9.2	32.677	284	284;284;326;223;243;284;284;284;284;203;265;217;157;108;40;48;70;106	0.0030073	2.0539	By matching	By matching	By MS/MS	By matching	By matching	By MS/MS	28.5	28.2	28.5	23.2	27.8	28.5
Q9UHS8;B2R7T6;A0A024R5X2;Q9Y6N5;Q53HW7;H3BNX3;H3BMS6;H3BNP9;A0A1B0GXB4;H3BV36	Q9UHS8;B2R7T6;A0A024R5X2;Q9Y6N5;Q53HW7;H3BNX3	30;30;30;30;29;16;10;8;5;5	30;30;30;30;29;16;10;8;5;5	30;30;30;30;29;16;10;8;5;5	Sulfide:quinone oxidoreductase, mitochondrial	hCG_2001986;SQRDL	;;;;;	10	30	30	30	28	28	29	29	29	28	28	28	29	29	29	28	28	28	29	29	29	28	83	83	83	44.146	393	393;450;450;450;450;289;181;124;140;141	0	296.56	By MS/MS	By MS/MS	By MS/MS	By MS/MS	By MS/MS	By MS/MS	76.8	75.8	79.4	80.4	80.7	75.8
A0A024R5X7;O76031;Q9H072;H0YM48;H0YK07	A0A024R5X7;O76031;Q9H072	18;18;16;5;2	18;18;16;5;2	18;18;16;5;2	ATP-dependent Clp protease ATP-binding subunit clpX-like, mitochondrial	CLPX;DKFZp586J151	;;	5	18	18	18	13	10	13	15	16	14	13	10	13	15	16	14	13	10	13	15	16	14	34.1	34.1	34.1	69.223	633	633;633;533;268;130	0	72.832	By MS/MS	By MS/MS	By MS/MS	By MS/MS	By MS/MS	By MS/MS	24.6	18.6	23.4	30.3	31.8	26.4
A0A024R5Y1;Q9NZD8;H0YMB7;H0YKB0;H0YLT5;H0YKM6;H3BRR0;H0YML6;H0YLD7;H0YLW1	A0A024R5Y1;Q9NZD8;H0YMB7;H0YKB0;H0YLT5;H0YKM6	8;8;5;5;4;4;3;2;2;2	8;8;5;5;4;4;3;2;2;2	8;8;5;5;4;4;3;2;2;2	Maspardin	SPG21	;;;;;	10	8	8	8	5	7	7	7	8	7	5	7	7	7	8	7	5	7	7	7	8	7	32.8	32.8	32.8	34.96	308	308;308;141;150;102;129;154;40;53;71	0	31.143	By MS/MS	By MS/MS	By MS/MS	By MS/MS	By MS/MS	By MS/MS	23.4	29.9	29.9	26.6	32.8	29.9
A0A024R5Z7;P07355;V9HW65;H0YN42;H0YMD0;H0YMU9;H0YM50;A6NMY6;B3KRQ1;H0YNP5;H0YKS4;B4DNH8;H0YN28;H0YL33;H0YMM1;H0YKZ7;H0YLV6;H0YMT9;H0YKX9;H0YKL9;H0YMW4;H0YNA0;H0YKV8;H0YMD9;H0YNB8;H0YN52;H0YKN4;H0YLE2	A0A024R5Z7;P07355;V9HW65;H0YN42;H0YMD0;H0YMU9;H0YM50;A6NMY6;B3KRQ1	41;41;40;31;29;29;28;26;24;20;20;20;18;18;16;13;13;13;13;12;11;10;10;8;7;7;7;4	41;41;40;31;29;29;28;26;24;20;20;20;18;18;16;13;13;13;13;12;11;10;10;8;7;7;7;4	41;41;40;31;29;29;28;26;24;20;20;20;18;18;16;13;13;13;13;12;11;10;10;8;7;7;7;4	Annexin;Annexin A2;Putative annexin A2-like protein	ANXA2;HEL-S-270;ANXA2P2	;;;;;;;;	28	41	41	41	39	37	38	37	39	39	39	37	38	37	39	39	39	37	38	37	39	39	85	85	85	38.604	339	339;339;339;256;227;230;248;339;181;175;176;194;139;142;149;119;132;133;134;110;146;79;81;65;47;59;69;45	0	323.31	By MS/MS	By MS/MS	By MS/MS	By MS/MS	By MS/MS	By MS/MS	84.7	82.9	83.2	82.9	83.5	83.2
A0A024R5Z9;B4DRT3;H3BTN5;Q504U3;H3BR70;A0A024R609;H3BQ34;H3BUW1;H3BTJ2;H3BT25;H3BU13;H3BN34;H3BQZ3;B4DPM0;Q16716;Q16715;P30613	A0A024R5Z9;B4DRT3;H3BTN5;Q504U3;H3BR70;A0A024R609;H3BQ34	52;48;45;36;36;29;27;15;15;14;6;4;4;2;2;2;2	3;3;3;3;3;0;0;0;0;0;0;0;0;0;0;0;0	3;3;3;3;3;0;0;0;0;0;0;0;0;0;0;0;0	Pyruvate kinase	PKM2;PKM	;;;;;;	17	52	3	3	48	47	45	52	48	48	3	1	2	3	1	3	3	1	2	3	1	3	79.8	5.6	5.6	58.061	531	531;511;485;366;366;345;281;162;168;151;82;51;69;488;566;587;574	0.00040088	3.7816	By MS/MS	By MS/MS	By MS/MS	By MS/MS	By MS/MS	By MS/MS	77.4	73.1	72.7	79.8	74.2	77.2
A0A0S2Z5D0;H3BUV4;A0A1B0GTU6;A0A0S2Z5G3;A0A024R601;Q9NWW5;A0A1B0GW73;H3BNF1;A0A1B0GTV3;A0A1B0GUD2;H3BUT1;A0A1B0GU90;H3BRN7;H3BTY4;Q8NCG1	A0A0S2Z5D0;H3BUV4;A0A1B0GTU6;A0A0S2Z5G3;A0A024R601;Q9NWW5;A0A1B0GW73;H3BNF1;A0A1B0GTV3;A0A1B0GUD2;H3BUT1	3;3;3;3;3;3;2;2;2;2;2;1;1;1;1	3;3;3;3;3;3;2;2;2;2;2;1;1;1;1	3;3;3;3;3;3;2;2;2;2;2;1;1;1;1	Ceroid-lipofuscinosis neuronal protein 6	CLN6	;;;;;;;;;;	15	3	3	3	3	2	3	3	3	3	3	2	3	3	3	3	3	2	3	3	3	3	26.3	26.3	26.3	19.299	171	171;213;251;278;311;311;77;105;108;215;248;76;92;158;190	0	37.545	By MS/MS	By MS/MS	By MS/MS	By MS/MS	By MS/MS	By MS/MS	26.3	18.7	26.3	26.3	26.3	26.3
A0A024R608;P05386;Q7Z612;Q6ICQ4;Q6FG99	A0A024R608;P05386;Q7Z612;Q6ICQ4;Q6FG99	4;4;3;3;2	3;3;3;2;1	3;3;3;2;1	60S acidic ribosomal protein P1	RPLP1	;;;;	5	4	3	3	4	4	4	3	4	4	3	3	3	3	3	3	3	3	3	3	3	3	89.5	74.6	74.6	11.514	114	114;114;113;114;114	0	95.512	By MS/MS	By MS/MS	By MS/MS	By MS/MS	By MS/MS	By MS/MS	89.5	89.5	89.5	74.6	89.5	89.5
A0A024R611;P31146;Q59G88;H3BRY3;H3BTU6;H3BRJ0;H3BNA2;H3BU76;B4DJS1;Q6ZW98;H3BSL1	A0A024R611;P31146;Q59G88;H3BRY3	33;33;30;24;14;12;6;6;6;6;6	33;33;30;24;14;12;6;6;6;6;6	32;32;29;23;14;12;6;6;6;6;6	Coronin;Coronin-1A	CORO1A	;;;	11	33	33	32	33	30	30	32	32	32	33	30	30	32	32	32	32	30	30	31	31	31	57.9	57.9	57.9	51.026	461	461;461;558;389;246;249;148;165;166;193;218	0	323.31	By MS/MS	By MS/MS	By MS/MS	By MS/MS	By MS/MS	By MS/MS	57.9	56.4	55.5	57.9	57.9	56.4
A0A024R625;P60510;H3BTA2;Q5U086;H3BV22;I3L4X0;H3BPN5;H3BVE3	A0A024R625;P60510;H3BTA2;Q5U086;H3BV22	9;9;8;8;6;4;2;2	7;7;6;6;4;4;2;2	7;7;6;6;4;4;2;2	Serine/threonine-protein phosphatase;Serine/threonine-protein phosphatase 4 catalytic subunit	PPP4C	;;;;	8	9	7	7	9	6	5	8	9	7	7	5	4	7	7	5	7	5	4	7	7	5	37.8	32.9	32.9	35.08	307	307;307;267;307;203;120;50;56	0	32.107	By MS/MS	By MS/MS	By MS/MS	By MS/MS	By MS/MS	By MS/MS	37.8	26.4	19.2	37.8	37.8	26.4
A0A024R629;P16150;C9JUK7	A0A024R629;P16150;C9JUK7	7;7;5	7;7;5	7;7;5	Leukosialin	SPN	;;	3	7	7	7	5	7	6	6	7	6	5	7	6	6	7	6	5	7	6	6	7	6	18.2	18.2	18.2	40.321	400	400;400;355	0	14.49	By MS/MS	By MS/MS	By MS/MS	By MS/MS	By MS/MS	By MS/MS	10.5	18.2	18.2	10.5	18.2	10.5
A0A024R637;O60343	A0A024R637;O60343	1;1	1;1	1;1	TBC1 domain family member 4	TBC1D4	;	2	1	1	1	1	1	1	1	1	1	1	1	1	1	1	1	1	1	1	1	1	1	1.2	1.2	1.2	146.55	1298	1298;1298	0	5.8539	By MS/MS	By matching	By matching	By matching	By MS/MS	By MS/MS	1.2	1.2	1.2	1.2	1.2	1.2
Q6NUM7;A0A024R640;Q9NUQ2;H0YC22;E5RH21	Q6NUM7;A0A024R640;Q9NUQ2	5;5;5;2;1	5;5;5;2;1	5;5;5;2;1	1-acyl-sn-glycerol-3-phosphate acyltransferase epsilon	AGPAT5	;;	5	5	5	5	4	0	2	3	3	4	4	0	2	3	3	4	4	0	2	3	3	4	19.9	19.9	19.9	41.165	356	356;364;364;181;88	0	21.956	By MS/MS		By MS/MS	By MS/MS	By MS/MS	By MS/MS	16.3	0	8.1	11.5	10.1	14.9
A0A024R648;Q9Y5J7;A0A1W2PRH9;A0A1W2PQS5;G3V502;G3V2F3	A0A024R648;Q9Y5J7;A0A1W2PRH9;A0A1W2PQS5;G3V502;G3V2F3	6;6;4;4;4;3	6;6;4;4;4;3	6;6;4;4;4;3	Mitochondrial import inner membrane translocase subunit Tim9	TIMM9	;;;;;	6	6	6	6	5	5	5	5	5	4	5	5	5	5	5	4	5	5	5	5	5	4	77.5	77.5	77.5	10.378	89	89;89;60;61;66;44	0	25.239	By MS/MS	By MS/MS	By MS/MS	By MS/MS	By MS/MS	By MS/MS	68.5	65.2	68.5	68.5	68.5	56.2
A0A024R649;Q96EK6;G3V4W4;G3V5E4	A0A024R649;Q96EK6;G3V4W4;G3V5E4	4;4;3;2	4;4;3;2	4;4;3;2	Glucosamine 6-phosphate N-acetyltransferase	GNPNAT1	;;;	4	4	4	4	4	4	3	1	2	3	4	4	3	1	2	3	4	4	3	1	2	3	42.9	42.9	42.9	20.749	184	184;184;163;113	0	27.693	By MS/MS	By MS/MS	By MS/MS	By MS/MS	By MS/MS	By MS/MS	42.9	42.9	33.2	6	25.5	35.3
A0A024R654;E7EQ45;B4E1V4;Q9H0R1	A0A024R654;E7EQ45;B4E1V4;Q9H0R1	4;4;4;4	4;4;4;4	4;4;4;4	AP-5 complex subunit mu-1	C14orf108;AP5M1	;;;	4	4	4	4	2	2	2	1	1	3	2	2	2	1	1	3	2	2	2	1	1	3	9	9	9	54.766	490	490;504;504;490	0.0007773	3.2969	By matching	By matching	By MS/MS	By MS/MS	By MS/MS	By MS/MS	3.3	3.9	3.5	1.8	2	7.6
G3V2D5;G3V2P5;B4DG15;B4E1N3;B3KNA8;A0A024R658;Q07352;G3V515	G3V2D5;G3V2P5;B4DG15;B4E1N3;B3KNA8;A0A024R658;Q07352	5;5;5;5;5;5;5;2	5;5;5;5;5;5;5;2	4;4;4;4;4;4;4;2	Zinc finger protein 36, C3H1 type-like 1	ZFP36L1	;;;;;;	8	5	5	4	5	3	5	2	3	2	5	3	5	2	3	2	4	2	4	1	2	1	29.5	29.5	22.2	19.527	176	176;207;316;321;338;338;338;189	0	12.371	By MS/MS	By MS/MS	By MS/MS	By MS/MS	By MS/MS	By MS/MS	29.5	13.6	29.5	17	22.7	13.1
A0A024R663;Q86UP2;G3V4Y7;B7Z6P3;B3KWP6;G3V5P0;H0YJZ8;G3V5G2;B3KP76;H0YJV5;H0YJP2;Q6PDF7;Q3SWV9	A0A024R663;Q86UP2	47;47;20;10;9;6;5;5;3;2;2;1;1	47;47;20;10;9;6;5;5;3;2;2;1;1	47;47;20;10;9;6;5;5;3;2;2;1;1	Kinectin	KTN1	;	13	47	47	47	44	45	43	40	40	43	44	45	43	40	40	43	44	45	43	40	40	43	40.9	40.9	40.9	156.27	1357	1357;1357;595;334;290;160;153;162;152;91;138;120;121	0	202.96	By MS/MS	By MS/MS	By MS/MS	By MS/MS	By MS/MS	By MS/MS	38.9	40	39.1	33.6	35.1	37.7
A0A024R669;A0A024R688;P51948	A0A024R669;A0A024R688;P51948	1;1;1	1;1;1	1;1;1	CDK-activating kinase assembly factor MAT1	MNAT1	;;	3	1	1	1	1	1	1	1	0	1	1	1	1	1	0	1	1	1	1	1	0	1	5.2	5.2	5.2	31.148	267	267;309;309	0.0023323	2.2269	By matching	By matching	By MS/MS	By MS/MS		By MS/MS	5.2	5.2	5.2	5.2	0	5.2
A0A024R684;A0A024R681;B2RCI6;A0A024R6C4;A0A024R6F4;P49757;Q86SW5;G3V3R1;G3V3M5;Q86SW6;G3V3Z8;G3V4S6;G3V433;M0QXQ4;M0QYC2;B7Z5W0;A0A0C4DGH3;A8K033;Q9Y6R0	A0A024R684;A0A024R681;B2RCI6;A0A024R6C4;A0A024R6F4;P49757;Q86SW5;G3V3R1;G3V3M5;Q86SW6	9;9;9;9;9;9;7;7;6;6;4;1;1;1;1;1;1;1;1	9;9;9;9;9;9;7;7;6;6;4;1;1;1;1;1;1;1;1	9;9;9;9;9;9;7;7;6;6;4;1;1;1;1;1;1;1;1	Protein numb homolog	NUMB	;;;;;;;;;	19	9	9	9	9	8	8	7	8	9	9	8	8	7	8	9	9	8	8	7	8	9	14.9	14.9	14.9	64.526	592	592;603;640;640;651;651;242;258;223;233;507;67;80;214;235;566;568;607;609	0	16.26	By MS/MS	By MS/MS	By MS/MS	By MS/MS	By MS/MS	By MS/MS	14.9	12.8	12.8	12.8	12.8	14.9
G3V2S6;Q9H3H0;A0A024R683;Q9Y5K8;Q8N5Z9;Q6PJ05;H0YJH8;H0YJS0;G3V559;G3V2V6;Q9NW63;H0YJ55;G3V5S7;G3V3T8;G3V341	G3V2S6;Q9H3H0;A0A024R683;Q9Y5K8;Q8N5Z9;Q6PJ05;H0YJH8;H0YJS0;G3V559	9;9;9;9;8;7;6;5;5;4;3;2;2;2;1	9;9;9;9;8;7;6;5;5;4;3;2;2;2;1	9;9;9;9;8;7;6;5;5;4;3;2;2;2;1	V-type proton ATPase subunit D	ATP6V1D;VATD	;;;;;;;;	15	9	9	9	8	8	8	9	8	8	8	8	8	9	8	8	8	8	8	9	8	8	61.5	61.5	61.5	21.921	192	192;247;247;247;247;247;153;119;179;148;135;44;59;86;72	0	69.389	By MS/MS	By MS/MS	By MS/MS	By MS/MS	By MS/MS	By MS/MS	60.9	57.3	60.9	61.5	60.9	60.9
A0A0A0MSU2;A0PJD3;A0A024R689;A0A1C7CYX1;Q6PJG2;Q8NF55;H7C1L3	A0A0A0MSU2;A0PJD3;A0A024R689;A0A1C7CYX1;Q6PJG2	5;5;5;5;5;2;1	5;5;5;5;5;2;1	5;5;5;5;5;2;1	ELM2 and SANT domain-containing protein 1	ELMSAN1;C14orf43	;;;;	7	5	5	5	4	4	4	5	4	3	4	4	4	5	4	3	4	4	4	5	4	3	5	5	5	111.83	1018	1018;1025;1045;1099;1045;157;445	0	8.7824	By MS/MS	By MS/MS	By MS/MS	By MS/MS	By MS/MS	By MS/MS	4.3	4.3	4.3	5	4.1	3
Q86TY5;Q6FGL0;A0A024R693;Q59FR8;P17931;Q6NVH9;G3V3R6	Q86TY5;Q6FGL0;A0A024R693;Q59FR8;P17931;Q6NVH9;G3V3R6	15;15;15;15;15;14;11	15;15;15;15;15;14;11	15;15;15;15;15;14;11	Galectin;Galectin-3	LGALS3;hCG_22119	;;;;;;	7	15	15	15	13	14	14	14	14	14	13	14	14	14	14	14	13	14	14	14	14	14	86	86	86	13.897	121	121;250;250;258;250;250;233	0	231.97	By MS/MS	By MS/MS	By MS/MS	By MS/MS	By MS/MS	By MS/MS	81	86	81	86	86	86
A0A024R694;P12814;H9KV75;B7Z565;Q86TX4;B4DFY0;B3KUX9;B7Z2W3;G3V2N5;B4DRP5;G3V2W4;P35609;H7C5W8;A1L0V1;H0YJW3;H0YJ11;B7Z4P6;Q59FD9;F6THM6;G3V2X9;G3V5M4;B7Z4V1;Q5ZEZ4;G3V2E8;G3V380	A0A024R694;P12814;H9KV75;B7Z565;Q86TX4	54;54;47;46;36;25;20;18;17;16;15;14;13;13;11;9;8;8;8;7;6;6;5;3;1	33;33;29;28;19;16;15;14;10;9;9;2;9;9;7;6;1;1;1;4;3;1;2;1;1	31;31;27;26;17;16;15;14;9;8;7;0;9;9;7;6;0;0;0;3;2;0;2;0;1	Alpha-actinin-1	ACTN1	;;;;	25	54	33	31	51	51	52	53	51	50	31	32	32	33	33	31	29	30	30	31	31	30	70.9	51.7	50	103.06	892	892;892;822;822;533;534;472;597;260;255;238;894;297;309;251;207;649;664;686;144;126;284;86;85;72	0	323.31	By MS/MS	By MS/MS	By MS/MS	By MS/MS	By MS/MS	By MS/MS	69.6	69.3	70.9	69.3	69.3	67.6
B7Z8T5;Q53FV8;A0A0S2Z4D2;A0A024R6A3;P49768;G3V5B1;G3V3P0;G3V449;G3V2B1;G3V519;G3V4M0;H0YM52;G3V4P4;G3V3Z0;G3V499;G3V2G7;E7ES96	B7Z8T5;Q53FV8;A0A0S2Z4D2;A0A024R6A3;P49768;G3V5B1;G3V3P0;G3V449;G3V2B1;G3V519;G3V4M0;H0YM52;G3V4P4;G3V3Z0;G3V499;G3V2G7;E7ES96	2;2;2;2;2;1;1;1;1;1;1;1;1;1;1;1;1	2;2;2;2;2;1;1;1;1;1;1;1;1;1;1;1;1	2;2;2;2;2;1;1;1;1;1;1;1;1;1;1;1;1	Presenilin;Presenilin-1;Presenilin-1 NTF subunit;Presenilin-1 CTF subunit;Presenilin-1 CTF12	PSEN1	;;;;;;;;;;;;;;;;	17	2	2	2	1	1	1	1	2	2	1	1	1	1	2	2	1	1	1	1	2	2	14	14	14	29.544	264	264;463;463;467;467;58;62;63;91;92;99;109;109;135;147;155;375	0	8.3721	By MS/MS	By MS/MS	By MS/MS	By MS/MS	By MS/MS	By MS/MS	6.8	6.8	6.8	6.8	14	14
B5BUD5;B2R8E4;A0A024R6A5;P35813;E9PKB5;E9PL75;E9PJN3	B5BUD5;B2R8E4;A0A024R6A5;P35813;E9PKB5	7;7;7;7;5;3;3	4;4;4;4;2;2;2	4;4;4;4;2;2;2	Protein phosphatase 1A	PPM1A	;;;;	7	7	4	4	5	6	6	5	5	5	2	3	3	2	3	2	2	3	3	2	3	2	22	15.7	15.7	42.477	382	382;382;382;382;187;128;148	0	11.474	By MS/MS	By matching	By MS/MS	By MS/MS	By MS/MS	By MS/MS	13.6	17	17.5	12.6	16.5	12.6
A0A024R6B5;P54652;B3KUS2	A0A024R6B5;P54652;B3KUS2	13;13;7	2;2;1	2;2;1	Heat shock-related 70 kDa protein 2	HSPA2	;;	3	13	2	2	12	13	13	12	12	12	1	2	2	1	1	1	1	2	2	1	1	1	20.5	5	5	70.02	639	639;639;413	0.0018086	2.3357	By matching	By MS/MS	By MS/MS	By matching	By matching	By MS/MS	17.1	20.5	20.5	17.1	17.1	17.1
J3KMY5;Q53HV6;A0A024R6C0;G3V3E8;E7EMS2;B4DV10;G3V3D1;P61916;G3V2V8;B2R4S5;H0YIZ1	J3KMY5;Q53HV6;A0A024R6C0;G3V3E8;E7EMS2;B4DV10;G3V3D1;P61916;G3V2V8;B2R4S5;H0YIZ1	6;6;6;6;6;6;6;6;5;5;5	6;6;6;6;6;6;6;6;5;5;5	6;6;6;6;6;6;6;6;5;5;5	Epididymal secretory protein E1	NPC2	;;;;;;;;;;	11	6	6	6	6	6	6	5	6	6	6	6	6	5	6	6	6	6	6	5	6	6	51.4	51.4	51.4	16.23	148	148;151;151;174;201;201;221;151;122;151;173	0	72.011	By MS/MS	By MS/MS	By MS/MS	By MS/MS	By MS/MS	By MS/MS	51.4	51.4	51.4	43.9	51.4	51.4
A0A024R6C9;P36957;Q6IBS5;Q86TQ8;Q16187;Q86TW7;Q86SW4;B7Z6J1;H0YJF9;G3V5M3;G3V3F0;Q6LEQ7	A0A024R6C9;P36957;Q6IBS5;Q86TQ8;Q16187	10;10;9;6;5;4;3;2;1;1;1;1	10;10;9;6;5;4;3;2;1;1;1;1	10;10;9;6;5;4;3;2;1;1;1;1	Dihydrolipoyllysine-residue succinyltransferase component of 2-oxoglutarate dehydrogenase complex, mitochondrial	DLST;E2k	;;;;	12	10	10	10	10	10	10	10	10	10	10	10	10	10	10	10	10	10	10	10	10	10	25.4	25.4	25.4	48.755	453	453;453;453;307;451;251;279;166;74;83;104;108	0	69.547	By MS/MS	By MS/MS	By MS/MS	By MS/MS	By MS/MS	By MS/MS	25.4	25.4	25.4	25.4	25.4	25.4
A0A024R6D1;Q8TD19;B3KY50;Q6PKF2;G3V459;G3V2Z5;G3V5V0;REV__Q5SQT3;REV__Q9HA11;REV__Q9P0M6;REV__A0A024QZP6	A0A024R6D1;Q8TD19	23;23;10;5;3;2;1;1;1;1;1	23;23;10;5;3;2;1;1;1;1;1	23;23;10;5;3;2;1;1;1;1;1	Serine/threonine-protein kinase Nek9	NEK9	;	11	23	23	23	19	19	17	18	16	16	19	19	17	18	16	16	19	19	17	18	16	16	27	27	27	107.15	979	979;979;514;322;104;128;73;242;280;372;372	0	81.291	By MS/MS	By MS/MS	By MS/MS	By MS/MS	By MS/MS	By MS/MS	22.5	21.7	19.7	20.9	19.5	18.8
A0A024R6D4;P84090;G3V279	A0A024R6D4;P84090;G3V279	5;5;3	5;5;3	5;5;3	Enhancer of rudimentary homolog	ERH	;;	3	5	5	5	5	5	5	5	5	5	5	5	5	5	5	5	5	5	5	5	5	5	49	49	49	12.259	104	104;104;71	0	274.92	By MS/MS	By MS/MS	By MS/MS	By MS/MS	By MS/MS	By MS/MS	49	49	49	49	49	49
A0A024R6D8;Q59EK7;Q13243;B4DJK0;B4DUA4;G3V5K8;Q86U32;B5BUD8	A0A024R6D8;Q59EK7;Q13243;B4DJK0;B4DUA4	5;5;5;3;3;2;2;1	4;4;4;2;2;2;2;1	4;4;4;2;2;2;2;1	Serine/arginine-rich splicing factor 5	SFRS5;SRSF5	;;;;	8	5	4	4	5	5	5	5	5	5	4	4	4	4	4	4	4	4	4	4	4	4	25.4	22.1	22.1	31.263	272	272;326;272;124;138;99;145;107	0	15.302	By MS/MS	By MS/MS	By MS/MS	By MS/MS	By MS/MS	By MS/MS	25.4	25.4	25.4	25.4	25.4	25.4
A0A024R6G4;Q02252;Q53FN8;Q53H94;G3V4Z4;O43573	A0A024R6G4;Q02252;Q53FN8;Q53H94;G3V4Z4	18;18;17;16;9;4	18;18;17;16;9;4	18;18;17;16;9;4	Methylmalonate-semialdehyde dehydrogenase [acylating], mitochondrial	ALDH6A1	;;;;	6	18	18	18	14	14	12	15	13	14	14	14	12	15	13	14	14	14	12	15	13	14	43.7	43.7	43.7	57.839	535	535;535;535;535;252;134	0	44.345	By MS/MS	By MS/MS	By MS/MS	By MS/MS	By MS/MS	By MS/MS	32.3	35.3	23.2	35.1	26.7	31.4
A0A024R6G5;P56279;G3V4T4	A0A024R6G5;P56279;G3V4T4	2;2;1	2;2;1	2;2;1	T-cell leukemia/lymphoma protein 1A	TCL1A	;;	3	2	2	2	1	1	0	2	1	2	1	1	0	2	1	2	1	1	0	2	1	2	29.8	29.8	29.8	13.459	114	114;114;46	0.00040942	4.1239	By matching	By matching		By MS/MS	By matching	By MS/MS	10.5	10.5	0	29.8	10.5	29.8
A0A024R6G6;O75438;Q3MHU6	A0A024R6G6;O75438;Q3MHU6	3;3;2	3;3;2	3;3;2	NADH dehydrogenase [ubiquinone] 1 beta subcomplex subunit 1	NDUFB1	;;	3	3	3	3	3	3	3	3	3	3	3	3	3	3	3	3	3	3	3	3	3	3	34.5	34.5	34.5	6.9611	58	58;58;89	0	7.5398	By MS/MS	By MS/MS	By MS/MS	By MS/MS	By MS/MS	By MS/MS	34.5	34.5	34.5	34.5	34.5	34.5
A0A024R6H0;Q9P2I0;B3KMI0;B3KN45;H0YJF4;G3V3T7	A0A024R6H0;Q9P2I0;B3KMI0;B3KN45	12;12;10;10;2;1	12;12;10;10;2;1	12;12;10;10;2;1	Cleavage and polyadenylation specificity factor subunit 2	CPSF2	;;;	6	12	12	12	12	11	10	10	10	10	12	11	10	10	10	10	12	11	10	10	10	10	22.8	22.8	22.8	88.486	782	782;782;644;690;269;80	0	41.449	By MS/MS	By MS/MS	By MS/MS	By MS/MS	By MS/MS	By MS/MS	22.8	20.2	18.5	18.8	18.5	18.5
A0A024R6H1;O15270;H0YJV2	A0A024R6H1;O15270;H0YJV2	16;16;10	16;16;10	16;16;10	Serine palmitoyltransferase 2	SPTLC2	;;	3	16	16	16	11	9	9	13	12	12	11	9	9	13	12	12	11	9	9	13	12	12	39.7	39.7	39.7	62.924	562	562;562;407	0	35.905	By MS/MS	By MS/MS	By MS/MS	By MS/MS	By MS/MS	By MS/MS	30.8	21.2	22.1	33.3	27.8	27.2
A0A024R6H3;Q13572;B4DE87;G3V588;G3V3C0;G3V5A3;G3V4M9;Q8N3Y0	A0A024R6H3;Q13572;B4DE87;G3V588;G3V3C0;G3V5A3;G3V4M9	5;5;4;3;3;3;3;2	5;5;4;3;3;3;3;2	5;5;4;3;3;3;3;2	Inositol-tetrakisphosphate 1-kinase	ITPK1	;;;;;;	8	5	5	5	4	3	3	4	3	3	4	3	3	4	3	3	4	3	3	4	3	3	16.9	16.9	16.9	45.621	414	414;414;357;168;181;206;295;444	0	7.8754	By MS/MS	By MS/MS	By MS/MS	By MS/MS	By MS/MS	By MS/MS	13.8	10.6	10.6	13.8	11.6	10.6
A0A024R6I3;Q53GF9;P49755;G3V2K7;B4DL12;B4DZH3	A0A024R6I3;Q53GF9;P49755;G3V2K7;B4DL12	9;9;9;5;5;4	9;9;9;5;5;4	9;9;9;5;5;4	Transmembrane emp24 domain-containing protein 10	TMED10	;;;;	6	9	9	9	8	9	9	8	9	9	8	9	9	8	9	9	8	9	9	8	9	9	42	42	42	24.976	219	219;225;219;153;177;94	0	46.858	By MS/MS	By MS/MS	By MS/MS	By MS/MS	By MS/MS	By MS/MS	32.4	42	42	32.4	42	42
B2RBZ5;A0A024R6I6;G3V2W1;Q9UK55	B2RBZ5;A0A024R6I6;G3V2W1;Q9UK55	1;1;1;1	1;1;1;1	1;1;1;1	Protein Z-dependent protease inhibitor	SERPINA10	;;;	4	1	1	1	1	1	1	1	1	1	1	1	1	1	1	1	1	1	1	1	1	1	2.7	2.7	2.7	50.674	444	444;444;484;444	1	-2	By MS/MS	By matching	By matching	By matching	By matching	By matching	2.7	2.7	2.7	2.7	2.7	2.7
E9KL23;A0A024R6I7;P01009;A0A0G2JRN3;Q13747;Q9P173;G3V2B9;B2D098;G3V544;A7L8C6;A7L8C5;C1KH65;C5J0G2;Q3I0J7;A6YP93;Q2L9S7;G3V5R8;G3V387;A0A0B4J278;A0A1L7B5J3;A0A0S2Z465	E9KL23;A0A024R6I7;P01009;A0A0G2JRN3;Q13747	15;15;15;13;9;5;4;3;3;2;2;2;2;2;2;2;2;2;2;1;1	15;15;15;13;9;5;4;3;3;2;2;2;2;2;2;2;2;2;2;1;1	15;15;15;13;9;5;4;3;3;2;2;2;2;2;2;2;2;2;2;1;1	Alpha-1-antitrypsin;Short peptide from AAT	SERPINA1	;;;;	21	15	15	15	14	14	14	15	14	15	14	14	14	15	14	15	14	14	14	15	14	15	44	44	44	46.736	418	418;418;418;359;197;120;105;49;156;49;49;55;63;64;66;89;92;117;144;44;83	0	80.285	By MS/MS	By MS/MS	By MS/MS	By MS/MS	By MS/MS	By MS/MS	39.7	39.7	39.7	44	42.1	44
G3V5E1;A0A024R6K1;O75909;G3V2Q3;G3V235	G3V5E1;A0A024R6K1;O75909;G3V2Q3	7;7;7;6;3	7;7;7;6;3	7;7;7;6;3	Cyclin-K	CCNK	;;;	5	7	7	7	4	5	4	4	4	5	4	5	4	4	4	5	4	5	4	4	4	5	26.7	26.7	26.7	43.404	378	378;580;580;227;109	0	189.95	By MS/MS	By MS/MS	By MS/MS	By MS/MS	By MS/MS	By MS/MS	13.2	18	12.7	19.3	11.6	16.9
A0A024R6K3;Q86TU7;Q6NXR6;C9K0W5	A0A024R6K3;Q86TU7;Q6NXR6	13;13;9;2	13;13;9;2	13;13;9;2	Histone-lysine N-methyltransferase setd3	SETD3	;;	4	13	13	13	9	11	12	12	13	12	9	11	12	12	13	12	9	11	12	12	13	12	25.8	25.8	25.8	67.256	594	594;594;292;81	0	41.634	By MS/MS	By MS/MS	By MS/MS	By MS/MS	By MS/MS	By MS/MS	19.2	22.2	23.9	23.9	25.8	23.9
A0A024R6K8;P23381;G3V3H8;G3V3Y5;G3V277;B4DTK8;G3V423;G3V5U1;G3V456;H0YJP3;G3V3P2;G3V227;G3V2Y7;G3V3X0;G3V2F2;G3V3R3;G3V4S4;G3V313;G3V339;G3V2C0;G3V4C7;G3V4N8;G3V5W1;G3V3S7;G3V5H5;P78534;G3V4A3;G3V4Q0;G3V4N0	A0A024R6K8;P23381;G3V3H8;G3V3Y5	31;31;16;16;14;13;11;11;11;7;6;6;5;3;2;2;2;2;2;2;2;2;2;2;1;1;1;1;1	31;31;16;16;14;13;11;11;11;7;6;6;5;3;2;2;2;2;2;2;2;2;2;2;1;1;1;1;1	31;31;16;16;14;13;11;11;11;7;6;6;5;3;2;2;2;2;2;2;2;2;2;2;1;1;1;1;1	Tryptophan--tRNA ligase, cytoplasmic;T1-TrpRS;T2-TrpRS	WARS	;;;	29	31	31	31	30	30	30	26	28	29	30	30	30	26	28	29	30	30	30	26	28	29	67.3	67.3	67.3	53.165	471	471;471;223;226;212;181;140;153;154;185;150;152;177;124;55;58;63;68;70;86;97;104;107;114;25;33;36;40;105	0	323.31	By MS/MS	By MS/MS	By MS/MS	By MS/MS	By MS/MS	By MS/MS	67.3	65.6	67.3	61.6	65.4	67.3
B2RDI0;A0A024R6L5;Q9NUW8;G3V2J6;G3V2F4;Q32Q25;E7EPD8;B3KN41;G3V2U6;Q9BRS7	B2RDI0;A0A024R6L5;Q9NUW8;G3V2J6;G3V2F4;Q32Q25;E7EPD8	3;3;3;2;2;2;2;1;1;1	3;3;3;2;2;2;2;1;1;1	3;3;3;2;2;2;2;1;1;1	Tyrosyl-DNA phosphodiesterase 1	TDP1	;;;;;;	10	3	3	3	2	2	2	1	1	2	2	2	2	1	1	2	2	2	2	1	1	2	5.8	5.8	5.8	68.447	608	608;608;608;219;578;589;589;118;279;298	0	5.5335	By MS/MS	By MS/MS	By MS/MS	By MS/MS	By MS/MS	By MS/MS	3.8	3.9	3.9	2	2	3.9
G3V5Z3;A0A024R6M2;Q6IN85;H0YIY8;Q5MIZ7;B4DKA9;G3V4R3;G3V231;G3V5A2;H0YJN6	G3V5Z3;A0A024R6M2;Q6IN85;H0YIY8	12;12;12;9;4;3;2;2;2;1	12;12;12;9;4;3;2;2;2;1	12;12;12;9;4;3;2;2;2;1	Serine/threonine-protein phosphatase 4 regulatory subunit 3A	SMEK1;KIAA2010	;;;	10	12	12	12	10	10	9	11	11	9	10	10	9	11	11	9	10	10	9	11	11	9	20.1	20.1	20.1	82.03	706	706;820;833;543;849;849;99;150;190;199	0	63.339	By MS/MS	By MS/MS	By MS/MS	By MS/MS	By MS/MS	By MS/MS	16.7	16.7	14.7	18.4	18.4	15.2
G3XAH6;B4DHB8;A0A024R6M3;P51003;B4DYF4;A0A024R6J7;G3V2A0;A0A0C4DGK1;H0YJ00;G3V3I9;A4D1Z6;A0ZTA0;Q9NRJ5;G3V457;B7ZA53;B4DZL2;H0YJL4	G3XAH6;B4DHB8;A0A024R6M3;P51003;B4DYF4;A0A024R6J7;G3V2A0	17;17;17;17;16;11;10;6;5;4;4;4;4;3;3;3;1	17;17;17;17;16;11;10;6;5;4;4;4;4;3;3;3;1	14;14;14;14;13;10;9;4;4;2;3;3;3;2;3;3;1	Poly(A) polymerase alpha	PAPOLA	;;;;;;	17	17	17	14	15	15	14	13	14	16	15	15	14	13	14	16	12	12	12	12	13	13	30.5	30.5	26.8	80.625	724	724;740;745;745;761;495;475;238;203;177;637;637;636;111;270;310;181	0	55.41	By MS/MS	By MS/MS	By MS/MS	By MS/MS	By MS/MS	By MS/MS	28	28.3	25.8	25	26.1	29.4
A0A024R6M6;Q9UL15;A8K5J7;G3V274	A0A024R6M6;Q9UL15;A8K5J7	9;9;8;3	9;9;8;3	9;9;8;3	BAG family molecular chaperone regulator 5	BAG5	;;	4	9	9	9	7	7	6	8	7	8	7	7	6	8	7	8	7	7	6	8	7	8	26.4	26.4	26.4	51.199	447	447;447;447;211	0	77.099	By MS/MS	By MS/MS	By MS/MS	By MS/MS	By MS/MS	By MS/MS	21.3	21.3	18.3	23.7	21.3	23.9
A0A024R6N2;Q9Y5S2;Q86TR8;H0YLY0	A0A024R6N2;Q9Y5S2;Q86TR8;H0YLY0	3;3;2;2	3;3;2;2	3;3;2;2	Non-specific serine/threonine protein kinase;Serine/threonine-protein kinase MRCK beta	CDC42BPB	;;;	4	3	3	3	1	1	1	2	0	0	1	1	1	2	0	0	1	1	1	2	0	0	1.9	1.9	1.9	194.31	1711	1711;1711;530;666	0.00096637	3.235	By matching	By MS/MS	By matching	By MS/MS			0.6	0.7	0.6	1.2	0	0
A0A024R6P0;B3KS79;P01011;G3V3A0;G3V595	A0A024R6P0;B3KS79;P01011;G3V3A0	5;5;5;4;1	5;5;5;4;1	5;5;5;4;1	Alpha-1-antichymotrypsin;Alpha-1-antichymotrypsin His-Pro-less	SERPINA3	;;;	5	5	5	5	3	4	3	3	4	4	3	4	3	3	4	4	3	4	3	3	4	4	14.7	14.7	14.7	47.65	423	423;448;423;205;305	0	30.675	By MS/MS	By MS/MS	By MS/MS	By MS/MS	By MS/MS	By MS/MS	7.8	12.3	9.9	7.8	10.2	12.3
A0A024R6P6;Q9P0R6;G3V4I5	A0A024R6P6;Q9P0R6;G3V4I5	2;2;1	2;2;1	2;2;1	GSK3-beta interaction protein	C14orf129;GSKIP	;;	3	2	2	2	1	1	2	1	1	1	1	1	2	1	1	1	1	1	2	1	1	1	15.1	15.1	15.1	15.648	139	139;139;109	0.0025112	2.2244	By MS/MS	By MS/MS	By MS/MS	By MS/MS	By MS/MS	By MS/MS	7.9	7.9	15.1	7.9	7.9	7.9
A0A024R6Q1;P55010;Q6IBU0;H0YLZ1;Q32Q19;Q05DF3;H0YN40;H0YMJ8;H0YM54;H0YK11;B4DEN3;H0YK29	A0A024R6Q1;P55010;Q6IBU0;H0YLZ1;Q32Q19;Q05DF3;H0YN40	22;22;21;11;11;11;11;7;7;3;3;2	22;22;21;11;11;11;11;7;7;3;3;2	22;22;21;11;11;11;11;7;7;3;3;2	Eukaryotic translation initiation factor 5	EIF5	;;;;;;	12	22	22	22	21	18	17	19	19	18	21	18	17	19	19	18	21	18	17	19	19	18	49.2	49.2	49.2	49.222	431	431;431;431;146;163;166;200;101;109;68;193;51	0	66.945	By MS/MS	By MS/MS	By MS/MS	By MS/MS	By MS/MS	By MS/MS	49.2	39.9	40.1	42.7	45.5	44.8
A0A024R6Q2;Q96FX7;Q96B39;H0Y2Q1	A0A024R6Q2;Q96FX7;Q96B39;H0Y2Q1	3;3;2;2	3;3;2;2	3;3;2;2	tRNA (adenine(58)-N(1))-methyltransferase catalytic subunit TRMT61A	C14orf172;TRMT61A	;;;	4	3	3	3	2	3	3	3	3	3	2	3	3	3	3	3	2	3	3	3	3	3	17.6	17.6	17.6	31.381	289	289;289;190;191	0	10.772	By MS/MS	By MS/MS	By MS/MS	By MS/MS	By MS/MS	By MS/MS	11.8	17.6	17.6	17.6	17.6	17.6
A0A024R6Q9;B3KND1;J3KRR7;A8KAB0;A0A024R6T1;Q9NQC7;B3KNA9;H3BS09	A0A024R6Q9;B3KND1;J3KRR7;A8KAB0;A0A024R6T1;Q9NQC7;B3KNA9	4;4;4;4;4;4;3;1	4;4;4;4;4;4;3;1	4;4;4;4;4;4;3;1	Ubiquitin carboxyl-terminal hydrolase CYLD	CYLD	;;;;;;	8	4	4	4	1	3	1	2	2	2	1	3	1	2	2	2	1	3	1	2	2	2	8	8	8	71.549	635	635;731;910;953;953;956;476;771	0	8.1661	By MS/MS	By MS/MS	By MS/MS	By MS/MS	By MS/MS	By MS/MS	2	5.8	2	3.6	3.6	4.3
A0A024R6R9	A0A024R6R9	1	1	1		ABCC11		1	1	1	1	1	0	0	0	0	0	1	0	0	0	0	0	1	0	0	0	0	0	1.6	1.6	1.6	150.09	1344	1344	1	-2	By MS/MS						1.6	0	0	0	0	0
A0A024R6S1;O60884;T2DN57;T2DPK5;I3L320;A0A087WT48	A0A024R6S1;O60884;T2DN57	16;16;8;7;3;3	16;16;8;7;3;3	16;16;8;7;3;3	DnaJ homolog subfamily A member 2	DNAJA2	;;	6	16	16	16	14	12	14	11	15	16	14	12	14	11	15	16	14	12	14	11	15	16	39.8	39.8	39.8	45.745	412	412;412;128;131;47;134	0	42.291	By MS/MS	By MS/MS	By MS/MS	By MS/MS	By MS/MS	By MS/MS	35.4	31.3	32	29.6	39.8	39.8
Q8WVB5;Q8TDC4;CON__P67983;A0A140VJP8;A0A024R6T4;Q8N339;P80297;P04732;P02795;P13640	Q8WVB5;Q8TDC4;CON__P67983;A0A140VJP8;A0A024R6T4;Q8N339;P80297;P04732;P02795;P13640	1;1;1;1;1;1;1;1;1;1	1;1;1;1;1;1;1;1;1;1	1;1;1;1;1;1;1;1;1;1	Metallothionein;Metallothionein-1M;Metallothionein-1X;Metallothionein-1E;Metallothionein-2;Metallothionein-1G	MT1X;MT1M;MT1E;MT2A;MT1G	;;;;;;;;;	10	1	1	1	1	1	1	0	0	0	1	1	1	0	0	0	1	1	1	0	0	0	19.7	19.7	19.7	6.0542	61	61;61;61;61;61;61;61;61;61;62	0.0013193	2.8798	By matching	By MS/MS	By MS/MS				19.7	19.7	19.7	0	0	0
A0A024R6T8;Q9GZU8;H3BU93;Q2VIL1;H3BQQ6;H3BTI2;H3BTP8;H3BSY6;H3BP64;H3BNK9;H3BUL4;H3BMX9;Q6P4H7;H3BSF0	A0A024R6T8;Q9GZU8;H3BU93;Q2VIL1;H3BQQ6;H3BTI2;H3BTP8;H3BSY6;H3BP64;H3BNK9;H3BUL4;H3BMX9	4;4;3;3;2;2;2;2;2;2;2;2;1;1	4;4;3;3;2;2;2;2;2;2;2;2;1;1	4;4;3;3;2;2;2;2;2;2;2;2;1;1	Protein FAM192A	NIP30;FAM192A	;;;;;;;;;;;	14	4	4	4	3	4	4	4	4	4	3	4	4	4	4	4	3	4	4	4	4	4	16.5	16.5	16.5	28.912	254	254;254;177;254;96;106;130;140;148;154;160;165;81;88	0	36.44	By MS/MS	By MS/MS	By MS/MS	By MS/MS	By MS/MS	By MS/MS	12.2	16.5	16.5	16.5	16.5	16.5
H3BPY0;B4DIV2;H3BNT2;A0A024R6U3;O75208;B4DEE3;H3BPC6;B4E0U3;H3BSJ5	H3BPY0;B4DIV2;H3BNT2;A0A024R6U3;O75208	3;3;3;3;3;1;1;1;1	3;3;3;3;3;1;1;1;1	3;3;3;3;3;1;1;1;1	Ubiquinone biosynthesis protein COQ9, mitochondrial	COQ9;hCG_2025883	;;;;	9	3	3	3	2	2	2	2	3	2	2	2	2	2	3	2	2	2	2	2	3	2	40.4	40.4	40.4	10.348	89	89;262;303;318;318;174;188;190;283	0	6.0759	By MS/MS	By MS/MS	By MS/MS	By MS/MS	By MS/MS	By MS/MS	22.5	22.5	22.5	22.5	40.4	22.5
B3KUZ8;A0A024R6W0;P00505;A8K482	B3KUZ8;A0A024R6W0;P00505;A8K482	23;23;23;20	23;23;23;20	18;18;18;16	Aspartate aminotransferase;Aspartate aminotransferase, mitochondrial	GOT2	;;;	4	23	23	18	21	21	22	22	22	22	21	21	22	22	22	22	17	16	17	18	17	17	74.1	74.1	62.3	41.326	371	371;430;430;430	0	218.32	By MS/MS	By MS/MS	By MS/MS	By MS/MS	By MS/MS	By MS/MS	62.5	65	72.2	70.4	72.2	72.2
B2R6U8;A0A024R6W2;O43809;H3BND3;H3BV41;Q5HYH5	B2R6U8;A0A024R6W2;O43809;H3BND3;H3BV41	10;10;10;7;5;4	10;10;10;7;5;4	10;10;10;7;5;4	Cleavage and polyadenylation specificity factor subunit 5	NUDT21	;;;;	6	10	10	10	9	9	9	6	10	10	9	9	9	6	10	10	9	9	9	6	10	10	45.8	45.8	45.8	26.215	227	227;227;227;149;71;105	0	22.09	By MS/MS	By MS/MS	By MS/MS	By MS/MS	By MS/MS	By MS/MS	42.3	42.3	42.3	33	45.8	45.8
H3BSG0;A0A024R6W4;Q9BSU1;H3BS58	H3BSG0;A0A024R6W4;Q9BSU1;H3BS58	2;2;2;1	2;2;2;1	2;2;2;1	UPF0183 protein C16orf70	C16orf70;LIN10	;;;	4	2	2	2	1	1	0	1	2	1	1	1	0	1	2	1	1	1	0	1	2	1	10.9	10.9	10.9	35.989	320	320;422;422;222	0.0040294	1.9432	By MS/MS	By MS/MS		By matching	By MS/MS	By MS/MS	6.2	4.7	0	6.2	10.9	4.7
A0A024R6X2;Q13951;J3KS23;J3KRT0;H3BSC0	A0A024R6X2;Q13951;J3KS23	8;8;6;3;3	8;8;6;3;3	3;3;3;0;0	Core-binding factor subunit beta	CBFB	;;	5	8	8	3	6	8	8	6	8	7	6	8	8	6	8	7	2	3	3	3	3	3	43.4	43.4	11	21.508	182	182;182;82;61;93	0	174.71	By MS/MS	By MS/MS	By MS/MS	By MS/MS	By MS/MS	By MS/MS	37.4	43.4	43.4	34.1	43.4	37.9
A0A024R6Y2;P61970;H3BRV9	A0A024R6Y2;P61970;H3BRV9	5;5;3	5;5;3	5;5;3	Nuclear transport factor 2	NUTF2	;;	3	5	5	5	5	5	4	5	5	4	5	5	4	5	5	4	5	5	4	5	5	4	56.7	56.7	56.7	14.478	127	127;127;107	0	48.525	By MS/MS	By MS/MS	By MS/MS	By MS/MS	By MS/MS	By MS/MS	56.7	56.7	50.4	56.7	56.7	50.4
A0A024R6Y3;Q9HBH1	A0A024R6Y3;Q9HBH1	1;1	1;1	1;1	Peptide deformylase, mitochondrial	hCG_2027080;PDF	;	2	1	1	1	0	0	0	1	1	0	0	0	0	1	1	0	0	0	0	1	1	0	5.3	5.3	5.3	27.013	243	243;243	0.0065169	1.6764				By MS/MS	By matching		0	0	0	5.3	5.3	0
A0A024R6Z0;O43237;J3KRI4;J3KRZ2;B4E2E0;B4DHD8;J3KSD2;Q63HJ8	A0A024R6Z0;O43237;J3KRI4	7;7;4;2;2;2;1;1	6;6;4;2;1;1;1;0	6;6;4;2;1;1;1;0	Cytoplasmic dynein 1 light intermediate chain 2	DYNC1LI2	;;	8	7	6	6	6	7	7	7	6	6	5	6	6	6	5	5	5	6	6	6	5	5	20.1	17.5	17.5	54.099	492	492;492;167;92;271;310;49;209	0	24.64	By MS/MS	By MS/MS	By MS/MS	By MS/MS	By MS/MS	By MS/MS	17.7	20.1	20.1	20.1	17.7	17.7
A0A024R702;Q9BW30	A0A024R702;Q9BW30	2;2	2;2	2;2	Tubulin polymerization-promoting protein family member 3	CGI-38;TPPP3	;	2	2	2	2	1	1	1	1	1	2	1	1	1	1	1	2	1	1	1	1	1	2	13.1	13.1	13.1	18.985	176	176;176	0	6.8514	By MS/MS	By matching	By matching	By MS/MS	By MS/MS	By MS/MS	8.5	8.5	8.5	8.5	8.5	13.1
A0A024R704;P78362;H7C5L6;H7C2I2;C9J2M4;H7C521;C9JWF7;A8MPP7;A8MPY5;A0A024RCU9;E7ETV6;A8K8B2;H3BLV9;Q59GF4;Q9UPE1;Q96SB4	A0A024R704;P78362	7;7;3;1;1;1;1;1;1;1;1;1;1;1;1;1	7;7;3;1;1;1;1;1;1;1;1;1;1;1;1;1	7;7;3;1;1;1;1;1;1;1;1;1;1;1;1;1	SRSF protein kinase 2;SRSF protein kinase 2 N-terminal;SRSF protein kinase 2 C-terminal	SRPK2	;	16	7	7	7	5	5	5	6	7	4	5	5	5	6	7	4	5	5	5	6	7	4	14.7	14.7	14.7	77.526	688	688;688;295;129;160;204;231;492;534;548;634;655;671;699;567;655	0	13.344	By MS/MS	By MS/MS	By MS/MS	By MS/MS	By MS/MS	By MS/MS	9.2	9.2	9.2	12.6	14.7	7.8
A0A024R705;Q9UN37;I3L4J1;Q9NXK5;Q9UF30;Q49AN7	A0A024R705;Q9UN37;I3L4J1;Q9NXK5;Q9UF30	12;12;10;6;6;2	9;9;7;6;6;2	9;9;7;6;6;2	Vacuolar protein sorting-associated protein 4A	VPS4A;DKFZp434E0418	;;;;	6	12	9	9	11	10	12	10	11	10	8	7	9	7	8	7	8	7	9	7	8	7	30.4	24	24	48.897	437	437;437;428;240;266;70	0	34.523	By MS/MS	By MS/MS	By MS/MS	By MS/MS	By MS/MS	By MS/MS	28.8	25.6	30.4	26.8	27.5	24.3
B4DHF6;B4DIN7;A0A024R711;O00308	B4DHF6;B4DIN7;A0A024R711;O00308	4;4;4;4	3;3;3;3	3;3;3;3	E3 ubiquitin-protein ligase;NEDD4-like E3 ubiquitin-protein ligase WWP2	WWP2	;;;	4	4	3	3	3	4	2	3	2	2	3	3	1	3	2	1	3	3	1	3	2	1	9.8	7.8	7.8	57.78	488	488;757;870;870	0	8.3606	By MS/MS	By MS/MS	By MS/MS	By MS/MS	By MS/MS	By MS/MS	7.8	9.8	5.3	7.8	5.3	4.1
B3KY43;Q6DHZ2;A0A024R712;P31323;Q75MP1;O60380	B3KY43;Q6DHZ2;A0A024R712;P31323;Q75MP1	9;9;9;9;6;3	7;7;7;7;5;2	7;7;7;7;5;2	cAMP-dependent protein kinase type II-beta regulatory subunit	PRKAR2B	;;;;	6	9	7	7	6	8	6	7	7	7	4	6	4	6	5	5	4	6	4	6	5	5	27.7	20.5	20.5	44.866	405	405;418;418;418;306;112	0	11.417	By MS/MS	By MS/MS	By MS/MS	By MS/MS	By MS/MS	By MS/MS	17.5	23.5	18.3	21	22.5	22.5
A0A024R718;P43490;A0A0C4DFS8;B7Z8W6;Q658Z1;C9JG65;C9JF35	A0A024R718;P43490;A0A0C4DFS8	25;25;18;11;4;2;1	25;25;18;11;4;2;1	25;25;18;11;4;2;1	Nicotinamide phosphoribosyltransferase	PBEF1;NAMPT	;;	7	25	25	25	24	24	23	23	24	24	24	24	23	23	24	24	24	24	23	23	24	24	65.8	65.8	65.8	55.52	491	491;491;368;241;81;88;60	0	323.31	By MS/MS	By MS/MS	By MS/MS	By MS/MS	By MS/MS	By MS/MS	61.1	65.6	65.6	60.9	65.8	64.4
A8K9G9;A0A024R720;P48736;E9PDN7	A8K9G9;A0A024R720;P48736	10;10;10;2	10;10;10;2	10;10;10;2	Phosphatidylinositol 4,5-bisphosphate 3-kinase catalytic subunit gamma isoform	PIK3CG	;;	4	10	10	10	5	9	7	6	5	7	5	9	7	6	5	7	5	9	7	6	5	7	11.6	11.6	11.6	126.41	1102	1102;1102;1102;182	0	34.995	By MS/MS	By MS/MS	By MS/MS	By MS/MS	By MS/MS	By MS/MS	5	11.4	8.9	7.7	6.2	7.7
A0A140TA73;A0A024R732;Q13425	A0A140TA73;A0A024R732;Q13425	1;1;1	1;1;1	1;1;1	Beta-2-syntrophin	SNTB2	;;	3	1	1	1	1	1	1	1	1	1	1	1	1	1	1	1	1	1	1	1	1	1	4.7	4.7	4.7	19.422	193	193;540;540	0.0083305	1.584	By matching	By matching	By matching	By MS/MS	By MS/MS	By MS/MS	4.7	4.7	4.7	4.7	4.7	4.7
V9GY10;Q5MJ35;Q5MJ32;A8MTK3;Q5MJ34;B7Z7M5;A0A024R739;Q9NUX5	V9GY10;Q5MJ35;Q5MJ32;A8MTK3;Q5MJ34;B7Z7M5;A0A024R739;Q9NUX5	1;1;1;1;1;1;1;1	1;1;1;1;1;1;1;1	1;1;1;1;1;1;1;1	Protection of telomeres protein 1	POT1	;;;;;;;	8	1	1	1	0	0	0	1	1	1	0	0	0	1	1	1	0	0	0	1	1	1	22.1	22.1	22.1	9.0455	77	77;340;459;503;518;580;634;634	0.0023339	2.2385				By MS/MS	By matching	By matching	0	0	0	22.1	22.1	22.1
A0A024R745;Q16718;A0A087X1G1;H7BYD0;A0A024R772;F8WAS3;A0A087WXR5;A0A024R736;C9IZN5	A0A024R745;Q16718;A0A087X1G1;H7BYD0;A0A024R772;F8WAS3;A0A087WXR5	8;8;6;6;4;4;4;2;2	8;8;6;6;4;4;4;2;2	8;8;6;6;4;4;4;2;2	NADH dehydrogenase [ubiquinone] 1 alpha subcomplex subunit 5	NDUFA5	;;;;;;	9	8	8	8	7	8	8	7	7	7	7	8	8	7	7	7	7	8	8	7	7	7	69.8	69.8	69.8	13.459	116	116;116;101;112;59;70;77;55;93	0	100.22	By MS/MS	By MS/MS	By MS/MS	By MS/MS	By MS/MS	By MS/MS	67.2	69.8	69.8	69.8	69	69
A8K6U0;A0A024R746;Q9NP80;A0A0C4DG51;C9JAX4	A8K6U0;A0A024R746;Q9NP80;A0A0C4DG51	5;5;5;4;1	4;4;4;3;1	4;4;4;3;1	Calcium-independent phospholipase A2-gamma	IPLA2(GAMMA);PNPLA8	;;;	5	5	4	4	2	2	3	2	3	2	1	1	2	1	2	1	1	1	2	1	2	1	8.2	7.3	7.3	88.551	782	782;782;782;639;192	0	9.0261	By MS/MS	By matching	By MS/MS	By MS/MS	By MS/MS	By matching	2.8	2.9	4	3.1	4.9	2.9
A0A024R753;Q9NW13;B4DJ90;H7C5G8;C9JE21;C9JAA9;A0A0S2Z5E5	A0A024R753;Q9NW13	12;12;5;3;3;3;2	12;12;5;3;3;3;2	12;12;5;3;3;3;2	RNA-binding protein 28	RBM28	;	7	12	12	12	8	7	8	11	6	7	8	7	8	11	6	7	8	7	8	11	6	7	17.8	17.8	17.8	85.737	759	759;759;387;186;204;283;89	0	43.69	By MS/MS	By MS/MS	By MS/MS	By MS/MS	By MS/MS	By MS/MS	11.9	9.9	11.3	16.2	8	9.5
A0A024R770;A0A024R774;Q16656;C9JP85	A0A024R770;A0A024R774;Q16656;C9JP85	3;3;3;2	3;3;3;2	3;3;3;2	Nuclear respiratory factor 1	NRF1	;;;	4	3	3	3	3	3	3	3	3	3	3	3	3	3	3	3	3	3	3	3	3	3	8.2	8.2	8.2	53.54	503	503;522;503;209	0	7.6308	By MS/MS	By MS/MS	By MS/MS	By MS/MS	By MS/MS	By MS/MS	8.2	8.2	8.2	8.2	8.2	8.2
A0A024R784;O15164;B4DYZ9;Q6ZSA6	A0A024R784;O15164;B4DYZ9;Q6ZSA6	4;4;3;2	4;4;3;2	4;4;3;2	Transcription intermediary factor 1-alpha	TRIM24	;;;	4	4	4	4	1	1	3	2	1	3	1	1	3	2	1	3	1	1	3	2	1	3	5.1	5.1	5.1	113.02	1016	1016;1050;961;549	0.00039904	3.7059	By MS/MS	By matching	By MS/MS	By matching	By matching	By MS/MS	1.4	1.4	4.1	2.4	1.4	3.4
B2R6H7;A0A024R794;Q9Y5L0;C9J7E5;E9PFH4;B3KMX1;B3KM69	B2R6H7;A0A024R794;Q9Y5L0;C9J7E5;E9PFH4	16;16;16;15;13;7;7	16;16;16;15;13;7;7	16;16;16;15;13;7;7	Transportin-3	TNPO3	;;;;	7	16	16	16	13	13	13	14	13	15	13	13	13	14	13	15	13	13	13	14	13	15	26.1	26.1	26.1	104.23	923	923;923;923;957;857;480;523	0	206.37	By MS/MS	By MS/MS	By MS/MS	By MS/MS	By MS/MS	By MS/MS	21.8	22.5	23	24.3	21.8	24.3
A0A024R7A6;Q9HCM2	A0A024R7A6;Q9HCM2	3;3	3;3	3;3	Plexin-A4	PLXNA4B;PLXNA4	;	2	3	3	3	0	1	0	0	0	3	0	1	0	0	0	3	0	1	0	0	0	3	1.9	1.9	1.9	212.45	1894	1894;1894	0.0065135	1.6725		By MS/MS				By MS/MS	0	0.4	0	0	0	1.9
A0A024R7A8;P15121;Q59EL5;E9PCX2;E9PEF9;O15289;A4D1P0;C9JRZ8	A0A024R7A8;P15121;Q59EL5;E9PCX2	16;16;11;11;5;1;1;1	16;16;11;11;5;1;1;1	16;16;11;11;5;1;1;1	Aldose reductase	AKR1B1	;;;	8	16	16	16	16	16	15	15	15	15	16	16	15	15	15	15	16	16	15	15	15	15	65.5	65.5	65.5	35.853	316	316;316;260;263;102;22;362;316	0	213.42	By MS/MS	By MS/MS	By MS/MS	By MS/MS	By MS/MS	By MS/MS	65.5	65.5	63.9	63.9	63.3	62
B2R4N3;A0A024R7B0;Q9BZL1;K7EQ43	B2R4N3;A0A024R7B0;Q9BZL1	4;4;4;1	4;4;4;1	4;4;4;1	Ubiquitin-like protein 5	UBL5	;;	4	4	4	4	4	3	3	4	4	3	4	3	3	4	4	3	4	3	3	4	4	3	41.1	41.1	41.1	8.5478	73	73;73;73;36	0	6.6438	By MS/MS	By MS/MS	By MS/MS	By MS/MS	By MS/MS	By MS/MS	41.1	28.8	28.8	41.1	41.1	28.8
A0A024R7B7;Q16543;Q6FG59;K7EQA9;K7EKQ2;K7EL68;A1L0W4;K7EIU0	A0A024R7B7;Q16543;Q6FG59;K7EQA9;K7EKQ2;K7EL68	16;16;14;12;11;8;6;4	16;16;14;12;11;8;6;4	16;16;14;12;11;8;6;4	Hsp90 co-chaperone Cdc37;Hsp90 co-chaperone Cdc37, N-terminally processed	CDC37	;;;;;	8	16	16	16	14	16	15	14	12	14	14	16	15	14	12	14	14	16	15	14	12	14	47.1	47.1	47.1	44.468	378	378;378;378;230;353;184;110;104	0	120.59	By MS/MS	By MS/MS	By MS/MS	By MS/MS	By MS/MS	By MS/MS	38.9	47.1	44.7	43.4	35.2	39.9
A0A024R7C0;Q14145;K7ESE0;K7EJ49;K7EJD8;K7EQX2	A0A024R7C0;Q14145;K7ESE0;K7EJ49;K7EJD8	7;7;5;4;4;1	7;7;5;4;4;1	7;7;5;4;4;1	Kelch-like ECH-associated protein 1	KEAP1	;;;;	6	7	7	7	6	3	2	4	4	4	6	3	2	4	4	4	6	3	2	4	4	4	13.5	13.5	13.5	69.666	624	624;624;279;212;213;172	0	10.749	By MS/MS	By MS/MS	By MS/MS	By MS/MS	By MS/MS	By MS/MS	11.4	5.1	3	6.9	8	6.9
Q5NKU1;A0A024R7C1;P32942;K7ERN2;B2R736;K7EP52;B7Z6W6;K7ERF0;K7EQC7	Q5NKU1;A0A024R7C1;P32942;K7ERN2;B2R736;K7EP52	10;10;10;9;8;5;4;4;1	10;10;10;9;8;5;4;4;1	10;10;10;9;8;5;4;4;1	Intercellular adhesion molecule 3	ICAM3;hCG_2033729	;;;;;	9	10	10	10	8	8	8	7	8	8	8	8	8	7	8	8	8	8	8	7	8	8	15.6	15.6	15.6	58.453	538	538;547;547;470;547;301;151;192;132	0	26.526	By MS/MS	By MS/MS	By MS/MS	By MS/MS	By MS/MS	By MS/MS	15.6	15.6	15.6	15.6	13.8	13.8
A0A024R7C4;B4DUT2;Q8N9T8;B7ZLF4;B4DUY9;H0YFD2;F8WFC1	A0A024R7C4;B4DUT2;Q8N9T8;B7ZLF4;B4DUY9;H0YFD2;F8WFC1	4;4;4;3;3;2;2	4;4;4;3;3;2;2	4;4;4;3;3;2;2	Protein KRI1 homolog	FLJ12949;KRI1	;;;;;;	7	4	4	4	3	3	2	3	2	4	3	3	2	3	2	4	3	3	2	3	2	4	10.3	10.3	10.3	67.423	574	574;757;703;470;582;190;197	0	5.7804	By MS/MS	By MS/MS	By MS/MS	By MS/MS	By matching	By MS/MS	7.8	7.8	4.5	7	4.5	10.3
A0A024R7C5;Q9BYD3;K7ES61;K7EKI4;K7ELF1;K7ELQ0;X6RAY8	A0A024R7C5;Q9BYD3;K7ES61;K7EKI4;K7ELF1;K7ELQ0;X6RAY8	8;8;7;4;4;4;4	8;8;7;4;4;4;4	8;8;7;4;4;4;4	39S ribosomal protein L4, mitochondrial	MRPL4	;;;;;;	7	8	8	8	6	7	5	7	6	6	6	7	5	7	6	6	6	7	5	7	6	6	42.1	42.1	42.1	34.919	311	311;311;300;127;163;220;357	0	55.053	By MS/MS	By MS/MS	By MS/MS	By MS/MS	By MS/MS	By MS/MS	29.6	38.6	22.8	31.8	28.3	28.3
A0A024R7C7;Q12906;F4ZW64;A8K590;F4ZW65;Q59GP7;B4DFG4;K7EKJ9;K7EQR9;B4DDF3;K7ER69;K7EKY0;K7ERM6;K7ENK6;K7EM82;K7EJ09;K7EPG3;K7ELV3;K7EQ75	A0A024R7C7;Q12906;F4ZW64;A8K590;F4ZW65;Q59GP7;B4DFG4	37;37;34;33;32;21;20;12;11;11;5;4;3;3;3;3;2;2;1	37;37;34;33;32;21;20;12;11;11;5;4;3;3;3;3;2;2;1	3;3;3;3;2;2;1;0;2;0;0;0;0;0;0;0;0;0;0	Interleukin enhancer-binding factor 3	ILF3	;;;;;;	19	37	37	3	35	34	35	33	34	33	35	34	35	33	34	33	3	2	2	3	2	2	53	53	5.7	95.337	894	894;894;702;702;706;450;506;254;180;288;161;158;77;79;99;122;73;116;55	0	323.31	By MS/MS	By MS/MS	By MS/MS	By MS/MS	By MS/MS	By MS/MS	48.7	44.4	48	47.7	44.1	44.2
K7EM09;K7EPR0;K7ELQ9;A0A024R7D3;Q6UW68	K7EM09;K7EPR0;K7ELQ9;A0A024R7D3;Q6UW68	3;3;3;3;3	3;3;3;3;3	3;3;3;3;3	Transmembrane protein 205	TMEM205;UNQ501	;;;;	5	3	3	3	3	2	1	3	3	3	3	2	1	3	3	3	3	2	1	3	3	3	26.7	26.7	26.7	13.389	120	120;128;170;189;189	0	9.1701	By MS/MS	By MS/MS	By MS/MS	By MS/MS	By MS/MS	By MS/MS	26.7	15.8	14.2	26.7	26.7	26.7
Q9UH51;A0A024R7D5;J3KMZ9;H0YMD1;P01130;H0YM92;A0A0E3MS57;H0YMQ3	Q9UH51;A0A024R7D5;J3KMZ9;H0YMD1;P01130;H0YM92	3;3;3;3;3;2;1;1	3;3;3;3;3;2;1;1	3;3;3;3;3;2;1;1	Low-density lipoprotein receptor	LDLR	;;;;;	8	3	3	3	0	0	0	2	1	2	0	0	0	2	1	2	0	0	0	2	1	2	4.8	4.8	4.8	92.914	837	837;860;945;948;860;309;134;170	0	6.8115				By MS/MS	By MS/MS	By MS/MS	0	0	0	3.2	1.7	3.2
A0A024R7E0;Q96RE7;K7ENW4	A0A024R7E0;Q96RE7	6;6;1	6;6;1	6;6;1	Nucleus accumbens-associated protein 1	BTBD14B;NACC1	;	3	6	6	6	6	5	5	5	6	6	6	5	5	5	6	6	6	5	5	5	6	6	13.7	13.7	13.7	57.258	527	527;527;165	0	11.206	By MS/MS	By MS/MS	By MS/MS	By MS/MS	By MS/MS	By MS/MS	13.7	11.8	11.8	11.6	13.7	13.7
A0A024R7E3;P26358;Q59FP7;I6L9H2;B3KVA0;K7ENW7;K7EJL0;K7EMU8;K7ENQ6;K7EIZ6;K7ERQ1	A0A024R7E3;P26358;Q59FP7;I6L9H2	32;32;30;28;12;10;4;3;3;2;1	32;32;30;28;12;10;4;3;3;2;1	32;32;30;28;12;10;4;3;3;2;1	DNA (cytosine-5)-methyltransferase;DNA (cytosine-5)-methyltransferase 1	DNMT1	;;;	11	32	32	32	23	28	25	21	25	24	23	28	25	21	25	24	23	28	25	21	25	24	22.1	22.1	22.1	189.56	1678	1678;1616;1606;1511;540;389;255;89;119;40;71	0	98.929	By MS/MS	By MS/MS	By MS/MS	By MS/MS	By MS/MS	By MS/MS	16.6	19.4	17.8	14.8	18.8	16.2
Q53HA9;E9PPF2;B4E123;E9PM19;A0A024R7E4;P29597;H0YE41	Q53HA9;E9PPF2;B4E123;E9PM19;A0A024R7E4;P29597	3;3;3;3;3;3;1	3;3;3;3;3;3;1	3;3;3;3;3;3;1	Tyrosine-protein kinase;Non-receptor tyrosine-protein kinase TYK2	TYK2	;;;;;	7	3	3	3	2	1	1	1	2	2	2	1	1	1	2	2	2	1	1	1	2	2	5.4	5.4	5.4	91.712	822	822;921;934;1002;1187;1187;194	0	6.1776	By MS/MS	By MS/MS	By MS/MS	By MS/MS	By MS/MS	By MS/MS	3.3	1.8	1.8	2.1	3.3	3.3
A0A024R7F1;K7ELL7;B4DJQ5;P14314;A0A0S2Z4D8;A0A0S2Z4W7;K7EPW7;A2VCQ4;A0A0S2Z4A0;K7EKX1;K7EJ70;A0A0C4DGP4;K7EIP3;K7EL27	A0A024R7F1;K7ELL7;B4DJQ5;P14314;A0A0S2Z4D8;A0A0S2Z4W7;K7EPW7	22;22;22;22;15;15;12;10;9;7;7;6;3;1	22;22;22;22;15;15;12;10;9;7;7;6;3;1	22;22;22;22;15;15;12;10;9;7;7;6;3;1	Glucosidase 2 subunit beta	PRKCSH	;;;;;;	14	22	22	22	20	22	21	18	20	20	20	22	21	18	20	20	20	22	21	18	20	20	42.7	42.7	42.7	59.296	527	527;535;535;528;399;406;168;181;134;140;144;200;62;132	0	323.31	By MS/MS	By MS/MS	By MS/MS	By MS/MS	By MS/MS	By MS/MS	40.2	42.7	42.7	36.6	42.7	39.1
C0LQF2;B3KQS9;A0A024R7F4;O00115;K7ENE5	C0LQF2;B3KQS9;A0A024R7F4;O00115;K7ENE5	2;2;2;2;1	2;2;2;2;1	2;2;2;2;1	Deoxyribonuclease-2-alpha	DNASE2	;;;;	5	2	2	2	2	2	2	1	2	1	2	2	2	1	2	1	2	2	2	1	2	1	7.6	7.6	7.6	38.181	344	344;360;360;360;218	0.0026748	2.1604	By MS/MS	By matching	By MS/MS	By matching	By matching	By matching	7.6	7.6	7.6	4.1	7.6	3.5
B4DRY5;A0A024R7F7;Q4LE60;O14787;B3KPC8;A0A075B780;Q05D48;K7ESC1	B4DRY5;A0A024R7F7;Q4LE60;O14787;B3KPC8;A0A075B780;Q05D48	12;12;12;11;10;10;10;3	6;6;6;6;6;6;6;1	6;6;6;6;6;6;6;1	Transportin-2	TNPO2;TNPO2 variant protein	;;;;;;	8	12	6	6	10	12	11	10	12	11	6	6	5	4	6	5	6	6	5	4	6	5	18	9.9	9.9	99.665	880	880;887;1051;897;699;766;771;109	0	17.781	By MS/MS	By MS/MS	By MS/MS	By MS/MS	By MS/MS	By MS/MS	14.1	18	15.2	14.1	18	16.2
A0A024R7F8;P13686;K7EJD9;K7EIP0;K7ESF2	A0A024R7F8;P13686	11;11;3;1;1	11;11;3;1;1	11;11;3;1;1	Tartrate-resistant acid phosphatase type 5	ACP5	;	5	11	11	11	9	11	10	11	11	11	9	11	10	11	11	11	9	11	10	11	11	11	37.2	37.2	37.2	36.598	325	325;325;124;52;74	0	56.376	By MS/MS	By MS/MS	By MS/MS	By MS/MS	By MS/MS	By MS/MS	34.8	37.2	37.2	37.2	37.2	37.2
A0A024R7F9;Q92947;A0A1L3A5U7;A0A1L3A5T2;B4DK85;K7EKT3;A0A1D6XXQ4;B4DUY0;K7ES74;B4DQF2;K7EQ99;K7ESA6;K7EKH1	A0A024R7F9;Q92947;A0A1L3A5U7;A0A1L3A5T2;B4DK85;K7EKT3;A0A1D6XXQ4;B4DUY0	8;8;7;5;5;4;4;4;2;2;1;1;1	8;8;7;5;5;4;4;4;2;2;1;1;1	8;8;7;5;5;4;4;4;2;2;1;1;1	Glutaryl-CoA dehydrogenase, mitochondrial	GCDH	;;;;;;;	13	8	8	8	7	8	7	8	8	8	7	8	7	8	8	8	7	8	7	8	8	8	29.7	29.7	29.7	48.127	438	438;438;438;355;394;164;229;274;131;328;102;115;148	0	25.177	By MS/MS	By MS/MS	By MS/MS	By MS/MS	By MS/MS	By MS/MS	25.8	29.7	24.4	29.7	29.7	29.7
A0A024R7G2;O95716;B2R8W8	A0A024R7G2;O95716;B2R8W8	6;6;5	5;5;4	4;4;3	Ras-related protein Rab-3D	RAB3D	;;	3	6	5	4	5	5	4	6	5	6	4	4	3	5	4	5	3	3	2	4	3	4	29.2	26	22.4	24.267	219	219;219;219	0	10.017	By MS/MS	By MS/MS	By MS/MS	By MS/MS	By MS/MS	By MS/MS	24.2	22.4	19.2	29.2	24.2	29.2
A0A024R7G6;M0R165;A8K5P4;Q9UBC2;A5PKY0;B4DQX5;B4DME4;M0R2S2;M0R1V5;M0QX30;M0R3I1;K7EJR2;M0R330;Q69YZ4	A0A024R7G6;M0R165;A8K5P4;Q9UBC2;A5PKY0;B4DQX5;B4DME4;M0R2S2	18;18;18;18;15;13;13;10;5;4;4;3;3;3	18;18;18;18;15;13;13;10;5;4;4;3;3;3	18;18;18;18;15;13;13;10;5;4;4;3;3;3	Epidermal growth factor receptor substrate 15-like 1	EPS15L1	;;;;;;;	14	18	18	18	14	15	13	12	11	16	14	15	13	12	11	16	14	15	13	12	11	16	32	32	32	83.247	754	754;756;756;864;600;644;767;447;110;90;213;79;83;185	0	252.28	By MS/MS	By MS/MS	By MS/MS	By MS/MS	By MS/MS	By MS/MS	23.2	25.1	21.6	19.8	17	28.5
A0A024R7G7;Q96K37;H7C1I0	A0A024R7G7;Q96K37;H7C1I0	4;4;3	4;4;3	4;4;3	Solute carrier family 35 member E1	SLC35E1	;;	3	4	4	4	4	4	4	4	3	4	4	4	4	4	3	4	4	4	4	4	3	4	14.4	14.4	14.4	44.772	410	410;410;344	0	173.13	By MS/MS	By MS/MS	By MS/MS	By MS/MS	By MS/MS	By MS/MS	14.4	14.4	14.4	14.4	12.2	14.4
A8K1J3;A0A024R7G8;P54725;K7ENJ0;K7ELW1;K7EQ16;B4DDJ7	A8K1J3;A0A024R7G8;P54725;K7ENJ0;K7ELW1	9;9;9;8;8;1;1	6;6;6;5;5;1;1	6;6;6;5;5;1;1	UV excision repair protein RAD23 homolog A	RAD23A	;;;;	7	9	6	6	7	9	8	7	7	8	5	6	5	5	4	5	5	6	5	5	4	5	19.3	14.6	14.6	39.466	362	362;363;363;139;142;150;198	0	10.749	By MS/MS	By MS/MS	By MS/MS	By MS/MS	By MS/MS	By MS/MS	16.3	19.3	18.8	16.3	16	18.8
A0A024R7H5;B4E0Z6;Q10589	A0A024R7H5;B4E0Z6;Q10589	2;2;2	2;2;2	2;2;2	Bone marrow stromal antigen 2	BST2	;;	3	2	2	2	1	2	1	2	2	2	1	2	1	2	2	2	1	2	1	2	2	2	12.8	12.8	12.8	19.769	180	180;216;180	0	17.565	By MS/MS	By MS/MS	By MS/MS	By MS/MS	By MS/MS	By MS/MS	8.3	12.8	8.3	12.8	12.8	12.8
A0A024R7I3;P61006;Q59EP4	A0A024R7I3;P61006;Q59EP4	8;8;4	5;5;1	4;4;0	Ras-related protein Rab-8A	RAB8A	;;	3	8	5	4	8	8	8	7	8	8	5	5	5	4	5	5	4	4	4	4	4	4	40.6	30.9	23.7	23.668	207	207;207;152	0	37.671	By MS/MS	By MS/MS	By MS/MS	By MS/MS	By MS/MS	By MS/MS	40.6	40.6	40.6	33.3	40.6	40.6
K7EIY1;B2R547;A0A024R7I4;Q9Y421	K7EIY1;B2R547;A0A024R7I4;Q9Y421	1;1;1;1	1;1;1;1	1;1;1;1	Protein FAM32A	FAM32A	;;;	4	1	1	1	0	0	1	0	0	0	0	0	1	0	0	0	0	0	1	0	0	0	13.8	13.8	13.8	10.986	94	94;112;112;112	0.0026676	2.1256			By MS/MS				0	0	13.8	0	0	0
B4DHS5;A0A024R7I5;Q9NXH9;A8K8L2;K7EQQ8;A0A024R7G3;B4E3A3;K7EMZ2;K7EQU7;K7EJX9	B4DHS5;A0A024R7I5;Q9NXH9;A8K8L2;K7EQQ8;A0A024R7G3	7;7;7;6;5;5;3;1;1;1	7;7;7;6;5;5;3;1;1;1	7;7;7;6;5;5;3;1;1;1	tRNA (guanine(26)-N(2))-dimethyltransferase	TRMT1	;;;;;	10	7	7	7	3	2	2	6	4	3	3	2	2	6	4	3	3	2	2	6	4	3	16.9	16.9	16.9	58.38	532	532;659;659;659;297;369;354;101;145;191	0	12.718	By MS/MS	By MS/MS	By MS/MS	By MS/MS	By MS/MS	By MS/MS	8.3	6.2	6.2	14.7	10.9	7.9
S4R3Q3;A0A024R7I7;P20336;B4DE50	S4R3Q3;A0A024R7I7;P20336;B4DE50	2;2;2;1	1;1;1;1	1;1;1;1	Ras-related protein Rab-3A	RAB3A	;;;	4	2	1	1	2	2	2	2	2	2	1	1	1	1	1	1	1	1	1	1	1	1	18.4	12	12	14.066	125	125;220;220;292	0.00096843	3.2619	By MS/MS	By MS/MS	By MS/MS	By MS/MS	By MS/MS	By MS/MS	18.4	18.4	18.4	18.4	18.4	18.4
A8K8B9;A0A024R7J0;P17612;Q15136;K7ERP6;B7Z708;P22612	A8K8B9;A0A024R7J0;P17612;Q15136;K7ERP6	11;11;11;7;7;5;4	11;11;11;7;7;5;4	3;3;3;3;2;2;0	cAMP-dependent protein kinase catalytic subunit alpha	PRKACA;KIN27	;;;;	7	11	11	3	10	11	11	10	10	11	10	11	11	10	10	11	3	3	3	3	3	3	28.9	28.9	8.7	39.879	343	343;351;351;207;251;230;351	0	78.858	By MS/MS	By MS/MS	By MS/MS	By MS/MS	By MS/MS	By MS/MS	28.6	28.9	28.9	28.6	28.9	28.9
A0A024R7J7;Q9BW61	A0A024R7J7;Q9BW61	1;1	1;1	1;1	DET1- and DDB1-associated protein 1	DDA1	;	2	1	1	1	1	1	1	1	1	1	1	1	1	1	1	1	1	1	1	1	1	1	11.8	11.8	11.8	11.835	102	102;102	0.0018325	2.5188	By MS/MS	By MS/MS	By MS/MS	By MS/MS	By MS/MS	By matching	11.8	11.8	11.8	11.8	11.8	11.8
A8K5G0;A0A024R7K0;M0R2Z9;Q8IX01;M0R3F6;B4DSQ4	A8K5G0;A0A024R7K0;M0R2Z9;Q8IX01;M0R3F6;B4DSQ4	5;5;5;5;4;4	5;5;5;5;4;4	5;5;5;5;4;4	SURP and G-patch domain-containing protein 2	SFRS14;SUGP2	;;;;;	6	5	5	5	5	3	3	4	3	3	5	3	3	4	3	3	5	3	3	4	3	3	4.7	4.7	4.7	120.23	1082	1082;1082;1096;1082;841;861	0	7.2348	By MS/MS	By MS/MS	By MS/MS	By MS/MS	By MS/MS	By MS/MS	4.7	3	3	3.9	3	3
A0A024R7K7;A0A024R7M6;Q86YP4;B4DKZ7;B4E0Q6;C9JHD7;C9JJK9;V9GYX5;C9JVY3;V9GY85;H7C3H1;C9JMI3;C9JGN4	A0A024R7K7;A0A024R7M6;Q86YP4;B4DKZ7	13;13;13;10;5;2;2;1;1;1;1;1;1	13;13;13;10;5;2;2;1;1;1;1;1;1	12;12;12;9;4;2;2;1;1;1;1;1;1	Transcriptional repressor p66-alpha	GATAD2A	;;;	13	13	13	12	12	11	13	12	12	10	12	11	13	12	12	10	11	10	12	11	11	9	29.7	29.7	28	68.062	633	633;634;633;436;262;165;177;77;93;95;99;126;139	0	40.136	By MS/MS	By MS/MS	By MS/MS	By MS/MS	By MS/MS	By MS/MS	27.5	24.8	29.7	26.1	26.2	22.6
A0A024R7K8;Q59EK3;Q9BXS5;E7ENJ6;B3KNH5;B4DDG7;B4DN99;K7EJL1;K7EQX3;K7EPJ8;K7ER75;K7ENA7;Q53GI5;B3KN68;Q9Y6Q5;K7EQ90;A0A087WZX7;K7EJJ1;K7EPR4;K7EK69;K7ERH5;K7EL08;K7EMG5	A0A024R7K8;Q59EK3;Q9BXS5;E7ENJ6;B3KNH5;B4DDG7;B4DN99;K7EJL1	18;18;18;16;16;15;15;14;6;5;4;4;4;4;4;3;3;3;2;1;1;1;1	18;18;18;16;16;15;15;14;6;5;4;4;4;4;4;3;3;3;2;1;1;1;1	18;18;18;16;16;15;15;14;6;5;4;4;4;4;4;3;3;3;2;1;1;1;1	AP-1 complex subunit mu-1	AP1M1	;;;;;;;	23	18	18	18	17	15	16	16	17	17	17	15	16	16	17	17	17	15	16	16	17	17	49.9	49.9	49.9	48.586	423	423;466;423;370;423;351;370;351;176;125;105;136;423;423;423;64;128;245;239;44;103;128;299	0	192.2	By MS/MS	By MS/MS	By MS/MS	By MS/MS	By MS/MS	By MS/MS	49.6	43.5	47.5	44.7	47.8	47.8
A1L192;D6RAC5;U3KQ46;B7Z4K7;A0A087WVT6;A0A087X159;A0A024R7K9;P81877;Q9BWG4;Q9BWW4	A1L192;D6RAC5;U3KQ46;B7Z4K7;A0A087WVT6;A0A087X159;A0A024R7K9;P81877;Q9BWG4;Q9BWW4	1;1;1;1;1;1;1;1;1;1	1;1;1;1;1;1;1;1;1;1	1;1;1;1;1;1;1;1;1;1	Single-stranded DNA-binding protein 2;Single-stranded DNA-binding protein 4;Single-stranded DNA-binding protein 3	SSBP2;SSBP4;SSBP3	;;;;;;;;;	10	1	1	1	0	0	1	0	0	1	0	0	1	0	0	1	0	0	1	0	0	1	9.9	9.9	9.9	11.332	101	101;208;234;332;361;369;387;361;385;388	0.0018169	2.3946			By MS/MS			By MS/MS	0	0	9.9	0	0	9.9
M0R0I0;A0A024R7L2;Q9NWV8;M0R3F4;M0R2A4;M0R2K3;M0R193;J3KQS6;M0QXG9;M0R2I2;M0R3H9;M0QYV1	M0R0I0;A0A024R7L2;Q9NWV8;M0R3F4;M0R2A4;M0R2K3;M0R193;J3KQS6;M0QXG9;M0R2I2	5;5;5;4;4;4;4;4;3;3;1;1	5;5;5;4;4;4;4;4;3;3;1;1	5;5;5;4;4;4;4;4;3;3;1;1	BRISC and BRCA1-A complex member 1	BABAM1;HSPC142	;;;;;;;;;	12	5	5	5	3	4	5	3	2	4	3	4	5	3	2	4	3	4	5	3	2	4	38.2	38.2	38.2	24.626	225	225;329;329;181;193;200;218;254;108;237;60;97	0	219.42	By MS/MS	By MS/MS	By MS/MS	By MS/MS	By MS/MS	By MS/MS	18.2	29.8	38.2	24.9	13.3	26.7
A0A024R7L5;A0A024R7L8;Q92900;B3KY55;A0A059XBJ1;A0A059XAJ5;A0A059XAL2;A0A059XG67;A0A059X4U2;Q6ZUC8;A0A059XG73;A0A059XBJ6;A0A059XAM1	A0A024R7L5;A0A024R7L8;Q92900	39;39;39;11;4;4;3;3;3;2;1;1;1	39;39;39;11;4;4;3;3;3;2;1;1;1	39;39;39;11;4;4;3;3;3;2;1;1;1	Regulator of nonsense transcripts 1	UPF1	;;	13	39	39	39	35	32	29	32	30	34	35	32	29	32	30	34	35	32	29	32	30	34	44.2	44.2	44.2	123.03	1118	1118;1129;1129;373;93;93;93;93;93;180;165;165;165	0	229.69	By MS/MS	By MS/MS	By MS/MS	By MS/MS	By MS/MS	By MS/MS	40.7	37.5	34.3	38.1	35.2	37.7
E9PQA6;A8K0C2;A0A024R7L6;Q96EY5;E9PLL0;E9PJW8	E9PQA6;A8K0C2;A0A024R7L6;Q96EY5;E9PLL0;E9PJW8	2;2;2;2;1;1	2;2;2;2;1;1	2;2;2;2;1;1	Multivesicular body subunit 12A	MVB12A;LOC93343	;;;;;	6	2	2	2	0	1	2	1	1	0	0	1	2	1	1	0	0	1	2	1	1	0	12.1	12.1	12.1	28.703	273	273;273;273;273;121;199	0	5.7137		By MS/MS	By MS/MS	By matching	By MS/MS		0	5.5	12.1	6.6	5.5	0
B2R8A2;A0A024R7M0;Q9BVK6;B4DPP4	B2R8A2;A0A024R7M0;Q9BVK6	7;7;7;2	6;6;6;1	6;6;6;1	Transmembrane emp24 domain-containing protein 9	TMED9	;;	4	7	6	6	7	7	7	7	7	7	6	6	6	6	6	6	6	6	6	6	6	6	42.5	34.6	34.6	25.077	214	214;235;235;121	0	50.617	By MS/MS	By MS/MS	By MS/MS	By MS/MS	By MS/MS	By MS/MS	42.5	42.5	42.5	42.5	42.5	42.5
M0QXN9;M0R0B4;M0R2G3;M0R228;M0QX74;M0QXP3;A0A024R7M2;Q7Z4E2;M0QY77;Q9BQD3	M0QXN9;M0R0B4;M0R2G3;M0R228;M0QX74;M0QXP3;A0A024R7M2;Q7Z4E2;M0QY77;Q9BQD3	1;1;1;1;1;1;1;1;1;1	1;1;1;1;1;1;1;1;1;1	1;1;1;1;1;1;1;1;1;1	KxDL motif-containing protein 1	KXD1;MGC2749;MST096	;;;;;;;;;	10	1	1	1	1	1	1	1	0	1	1	1	1	1	0	1	1	1	1	1	0	1	20.3	20.3	20.3	8.6009	74	74;85;128;131;136;167;176;179;195;176	0	7.6929	By matching	By MS/MS	By MS/MS	By MS/MS		By MS/MS	20.3	20.3	20.3	20.3	0	20.3
D6RAM3;A0A024R7M5;Q7L591;D6RC22;D6R951;D6R977;D6RAZ9;D6RAV2	D6RAM3;A0A024R7M5;Q7L591;D6RC22	7;7;7;4;2;2;1;1	7;7;7;4;2;2;1;1	7;7;7;4;2;2;1;1	Docking protein 3	DOK3	;;;	8	7	7	7	7	7	7	7	6	6	7	7	7	7	6	6	7	7	7	7	6	6	23.9	23.9	23.9	47.601	440	440;496;496;213;144;156;43;85	0	27.422	By MS/MS	By MS/MS	By MS/MS	By MS/MS	By MS/MS	By MS/MS	23.9	23.9	23.9	23.9	20.7	20.7
A0A024R7M8;Q96CT7;M0R2F5	A0A024R7M8;Q96CT7	10;10;4	10;10;4	10;10;4	Coiled-coil domain-containing protein 124	LOC115098;CCDC124	;	3	10	10	10	7	8	9	7	7	8	7	8	9	7	7	8	7	8	9	7	7	8	44.8	44.8	44.8	25.835	223	223;223;136	0	41.795	By MS/MS	By MS/MS	By MS/MS	By MS/MS	By MS/MS	By MS/MS	31.8	37.7	41.3	32.3	32.3	37.7
A0A024R7N1;Q9P107;B4DLZ1;K7EJC2;K7EQR5	A0A024R7N1;Q9P107;B4DLZ1	31;31;29;10;3	31;31;29;10;3	31;31;29;10;3	GEM-interacting protein	GMIP	;;	5	31	31	31	28	27	27	27	21	25	28	27	27	27	21	25	28	27	27	27	21	25	42.1	42.1	42.1	106.68	970	970;970;941;303;94	0	200.27	By MS/MS	By MS/MS	By MS/MS	By MS/MS	By MS/MS	By MS/MS	36.8	36.1	36.1	34.8	28	32.2
A0A024R7N2;Q9HD20;A0A024R7P3;Q8NC73;Q6ZUA1;Q8TEG5;H7C3H2	A0A024R7N2;Q9HD20;A0A024R7P3	33;33;32;14;6;5;4	33;33;32;14;6;5;4	33;33;32;14;6;5;4	Manganese-transporting ATPase 13A1	ATP13A1	;;	7	33	33	33	29	26	24	26	30	26	29	26	24	26	30	26	29	26	24	26	30	26	37.5	37.5	37.5	132.95	1204	1204;1204;1086;572;367;318;185	0	137.93	By MS/MS	By MS/MS	By MS/MS	By MS/MS	By MS/MS	By MS/MS	32.5	29.1	27	28.7	35.5	28.3
A0A024R7N4;O43566;H0Y8W3;B3KUX0	A0A024R7N4;O43566;H0Y8W3;B3KUX0	8;8;7;6	8;8;7;6	8;8;7;6	Regulator of G-protein signaling 14	RGS14	;;;	4	8	8	8	5	5	5	5	7	5	5	5	5	5	7	5	5	5	5	5	7	5	19.9	19.9	19.9	61.574	567	567;566;437;337	0	10.012	By MS/MS	By MS/MS	By MS/MS	By MS/MS	By MS/MS	By MS/MS	12.5	12.5	11.5	14.1	15.9	12.5
A0A024R7N7;P13284;A6XNE3;A8K686;Q9UPH8;M0QZG3	A0A024R7N7;P13284;A6XNE3;A8K686	7;7;5;5;1;1	7;7;5;5;1;1	7;7;5;5;1;1	Gamma-interferon-inducible lysosomal thiol reductase	IFI30	;;;	6	7	7	7	6	7	6	5	6	6	6	7	6	5	6	6	6	7	6	5	6	6	38	38	38	27.963	250	250;250;231;250;101;105	0	272.31	By MS/MS	By MS/MS	By MS/MS	By MS/MS	By MS/MS	By MS/MS	38	38	38	27.6	38	32.8
B2R8G6;A0A024R7P2;Q14318;B7Z6M0;U3KQ64;A0A0A0MTJ1;M0R2K9;U3KQI1;M0R2Q6;M0R1Q0;M0R1S6	B2R8G6;A0A024R7P2;Q14318;B7Z6M0;U3KQ64;A0A0A0MTJ1	12;12;12;11;8;7;4;2;2;1;1	12;12;12;11;8;7;4;2;2;1;1	12;12;12;11;8;7;4;2;2;1;1	Peptidyl-prolyl cis-trans isomerase FKBP8	FKBP8	;;;;;	11	12	12	12	7	9	10	10	9	12	7	9	10	10	9	12	7	9	10	10	9	12	43.3	43.3	43.3	38.495	356	356;412;412;441;182;249;257;103;204;163;167	0	65.341	By MS/MS	By MS/MS	By MS/MS	By MS/MS	By MS/MS	By MS/MS	27.2	36.2	38.5	34.6	33.7	43.3
A0A024R7Q3;Q9BW72	A0A024R7Q3;Q9BW72	2;2	2;2	2;2	HIG1 domain family member 2A, mitochondrial	HIGD2A	;	2	2	2	2	2	2	2	2	2	2	2	2	2	2	2	2	2	2	2	2	2	2	37.7	37.7	37.7	11.528	106	106;106	0	10.677	By matching	By MS/MS	By MS/MS	By MS/MS	By MS/MS	By MS/MS	37.7	37.7	37.7	37.7	37.7	37.7
A0A024R7R1;P52790;Q59H08;H0Y9N6	A0A024R7R1;P52790;Q59H08	21;21;19;2	18;18;16;2	18;18;16;2	Hexokinase;Hexokinase-3	HK3	;;	4	21	18	18	20	19	19	15	13	13	18	16	16	12	10	10	18	16	16	12	10	10	31.5	29.5	29.5	99.024	923	923;923;960;131	0	65.552	By MS/MS	By MS/MS	By MS/MS	By MS/MS	By MS/MS	By MS/MS	30.8	28.2	27	21.6	17.9	17.2
A0A024R7S3;P09497;D6RJD1;H0Y9Q6	A0A024R7S3;P09497	9;8;4;1	9;8;4;1	9;8;4;1	Clathrin light chain B	CLTB	;	4	9	9	9	9	8	9	8	8	9	9	8	9	8	8	9	9	8	9	8	8	9	34.6	34.6	34.6	23.181	211	211;229;125;81	0	36.786	By MS/MS	By MS/MS	By MS/MS	By MS/MS	By MS/MS	By MS/MS	34.6	29.9	34.6	31.3	29.9	34.6
A0A024R7T3;P52597;B4DKS8;A0A1B0GW42	A0A024R7T3;P52597;B4DKS8	20;20;15;7	20;20;15;7	18;18;13;7	Heterogeneous nuclear ribonucleoprotein F;Heterogeneous nuclear ribonucleoprotein F, N-terminally processed	HNRPF;HNRNPF	;;	4	20	20	18	20	19	18	18	18	17	20	19	18	18	18	17	18	17	16	16	16	15	68	68	61.4	45.671	415	415;415;338;98	0	323.31	By MS/MS	By MS/MS	By MS/MS	By MS/MS	By MS/MS	By MS/MS	68	68	62.9	62.4	62.9	56.6
A0A024R7T4;P17026	A0A024R7T4;P17026	4;4	4;4	4;4	Zinc finger protein 22	ZNF22	;	2	4	4	4	4	4	4	3	4	4	4	4	4	3	4	4	4	4	4	3	4	4	23.7	23.7	23.7	25.915	224	224;224	0	12.247	By MS/MS	By MS/MS	By MS/MS	By MS/MS	By MS/MS	By MS/MS	23.7	23.7	23.7	17	23.7	23.7
B4DLA6;B3KMX0;A0A024R7U6;P33991;E5RG31;E5RFJ8;A4FS09;Q6ZMK4;A0A0S2Z618;A0A0S2Z5Q9;Q9UJA3	B4DLA6;B3KMX0;A0A024R7U6;P33991	28;28;28;28;10;4;1;1;1;1;1	28;28;28;28;10;4;1;1;1;1;1	28;28;28;28;10;4;1;1;1;1;1	DNA replication licensing factor MCM4	MCM4	;;;	11	28	28	28	24	23	19	21	26	25	24	23	19	21	26	25	24	23	19	21	26	25	38	38	38	92.722	823	823;863;863;863;278;211;85;450;556;603;840	0	274.96	By MS/MS	By MS/MS	By MS/MS	By MS/MS	By MS/MS	By MS/MS	34.3	32.2	26.7	27.6	36.5	36.5
A0A024R7X3;A0A024R7U9;Q9UI12;G3V126;B4E054;B3KUZ7;Q8TF11;E5RG49;E5RHH0;H0YB41;E5RK31;E5RJG1;A0A0D9SG68	A0A024R7X3;A0A024R7U9;Q9UI12;G3V126;B4E054;B3KUZ7;Q8TF11	22;22;22;21;21;20;17;3;3;2;1;1;1	22;22;22;21;21;20;17;3;3;2;1;1;1	22;22;22;21;21;20;17;3;3;2;1;1;1	V-type proton ATPase subunit H	ATP6V1H	;;;;;;	13	22	22	22	20	18	19	19	19	18	20	18	19	19	19	18	20	18	19	19	19	18	52	52	52	54.151	465	465;483;483;443;457;483;476;101;102;86;36;48;48	0	254.12	By MS/MS	By MS/MS	By MS/MS	By MS/MS	By MS/MS	By MS/MS	50.3	50.3	48.6	47.5	46.2	48
A0A024R7V6;P61019;A0A0A1HAW1;E9PKL7;H7C125;O75546;H0YD31;A0A1D5RMT4	A0A024R7V6;P61019;A0A0A1HAW1;E9PKL7	17;17;13;12;6;5;5;1	17;17;13;12;6;5;5;1	9;9;7;5;5;4;1;1	Ras-related protein Rab-2A	RAB2;RAB2A	;;;	8	17	17	9	15	16	16	15	17	16	15	16	16	15	17	16	7	9	8	8	9	9	76.4	76.4	40.6	23.545	212	212;212;212;181;104;118;135;10	0	304.56	By MS/MS	By MS/MS	By MS/MS	By MS/MS	By MS/MS	By MS/MS	69.3	76.4	76.4	69.3	76.4	76.4
A0A024R7W0;Q9NX62	A0A024R7W0;Q9NX62	2;2	2;2	2;2	Inositol monophosphatase 3	IMPAD1	;	2	2	2	2	2	2	2	2	2	2	2	2	2	2	2	2	2	2	2	2	2	2	6.1	6.1	6.1	38.681	359	359;359	0.00041374	4.3186	By MS/MS	By MS/MS	By MS/MS	By MS/MS	By MS/MS	By MS/MS	6.1	6.1	6.1	6.1	6.1	6.1
A0A024R7W9;Q92905;Q59GH5;E5RHH5;E5RHF2;E5RFS1;E5RG35;E5RK55;H0UI27	A0A024R7W9;Q92905;Q59GH5;E5RHH5	10;10;7;5;3;1;1;1;1	10;10;7;5;3;1;1;1;1	10;10;7;5;3;1;1;1;1	COP9 signalosome complex subunit 5	COPS5	;;;	9	10	10	10	8	10	9	6	8	8	8	10	9	6	8	8	8	10	9	6	8	8	33.8	33.8	33.8	37.578	334	334;334;276;197;151;57;68;78;132	0	19.001	By MS/MS	By MS/MS	By MS/MS	By MS/MS	By MS/MS	By MS/MS	25.7	33.8	29.9	22.2	26.6	26.6
A0A024R7X0;Q9Y6D6;Q59FY5;E5RIF2;E5RHL7;B3KMS9;E5RHZ1;E5RJN9	A0A024R7X0;Q9Y6D6;Q59FY5;E5RIF2;E5RHL7	28;28;21;21;14;10;3;1	28;28;21;21;14;10;3;1	16;16;13;13;10;8;3;0	Brefeldin A-inhibited guanine nucleotide-exchange protein 1	ARFGEF1	;;;;	8	28	28	16	27	24	22	25	25	22	27	24	22	25	25	22	15	13	12	14	14	13	18.3	18.3	11.3	208.76	1849	1849;1849;1278;1279;825;673;192;118	0	92.266	By MS/MS	By MS/MS	By MS/MS	By MS/MS	By MS/MS	By MS/MS	17.7	15.7	14.5	16.4	16.8	14.3
E5RHG8;A0A024R7Y5;Q15369;R4GMY8	E5RHG8;A0A024R7Y5;Q15369;R4GMY8	8;8;8;5	8;8;8;5	8;8;8;5	Transcription elongation factor B polypeptide 1	TCEB1	;;;	4	8	8	8	8	7	7	8	8	8	8	7	7	8	8	8	8	7	7	8	8	8	83.1	83.1	83.1	9.9601	89	89;112;112;65	0	171.34	By MS/MS	By MS/MS	By MS/MS	By MS/MS	By MS/MS	By MS/MS	83.1	83.1	83.1	83.1	83.1	83.1
A0A024R7Z5;O00560;B4DQ93;B4DHN5;E9PBU7	A0A024R7Z5;O00560;B4DQ93;B4DHN5;E9PBU7	18;18;13;11;11	18;18;13;11;11	4;4;2;2;2	Syntenin-1	SDCBP	;;;;	5	18	18	4	15	16	14	17	17	18	15	16	14	17	17	18	4	4	4	4	4	4	80.9	80.9	16.8	32.444	298	298;298;266;239;244	0	323.31	By MS/MS	By MS/MS	By MS/MS	By MS/MS	By MS/MS	By MS/MS	68.1	70.5	66.8	80.5	70.8	80.9
A0A024R806;Q9BT73	A0A024R806;Q9BT73	2;2	2;2	2;2	Proteasome assembly chaperone 3	MGC10911;PSMG3	;	2	2	2	2	1	2	2	2	1	2	1	2	2	2	1	2	1	2	2	2	1	2	23	23	23	13.104	122	122;122	0.00021277	4.8492	By MS/MS	By MS/MS	By MS/MS	By MS/MS	By MS/MS	By MS/MS	12.3	23	23	23	12.3	23
Q5H9Q5;A0A024R807;Q96BR1;E5RK28;E5RHX2;Q53EW6;Q6FHV7;E5RJV7;E5RHY6	Q5H9Q5;A0A024R807;Q96BR1;E5RK28;E5RHX2;Q53EW6;Q6FHV7;E5RJV7;E5RHY6	6;6;6;5;5;5;4;3;3	6;6;6;5;5;5;4;3;3	6;6;6;5;5;5;4;3;3	Serine/threonine-protein kinase Sgk3	DKFZp781N0293;SGK3;SGKL	;;;;;;;;	9	6	6	6	6	3	4	5	3	3	6	3	4	5	3	3	6	3	4	5	3	3	13.3	13.3	13.3	57.093	496	496;496;496;128;149;496;429;108;166	0	16.005	By MS/MS	By MS/MS	By MS/MS	By MS/MS	By MS/MS	By MS/MS	13.3	8.9	10.7	13.1	8.9	8.9
A0A024R811;Q53H82	A0A024R811;Q53H82	11;11	11;11	11;11	Beta-lactamase-like protein 2	LACTB2	;	2	11	11	11	9	7	8	11	11	9	9	7	8	11	11	9	9	7	8	11	11	9	43.8	43.8	43.8	32.805	288	288;288	0	18.928	By MS/MS	By MS/MS	By MS/MS	By MS/MS	By MS/MS	By MS/MS	34.7	30.2	34.7	43.8	43.8	37.5
A0A024R816;Q9C0H2;Q69YH1;H7C3T6	A0A024R816;Q9C0H2	5;5;1;1	5;5;1;1	5;5;1;1	Protein tweety homolog;Protein tweety homolog 3	TTYH3	;	4	5	5	5	5	4	5	4	5	5	5	4	5	4	5	5	5	4	5	4	5	5	13.4	13.4	13.4	57.544	523	523;523;17;186	0	16.416	By MS/MS	By MS/MS	By MS/MS	By MS/MS	By MS/MS	By MS/MS	13.4	11.5	13.4	11.5	13.4	13.4
A0A024R819;A0A024R858;P36639;C9J361	A0A024R819;A0A024R858;P36639	3;3;3;1	3;3;3;1	3;3;3;1	7,8-dihydro-8-oxoguanine triphosphatase	NUDT1	;;	4	3	3	3	3	3	3	3	3	3	3	3	3	3	3	3	3	3	3	3	3	3	24.4	24.4	24.4	17.951	156	156;179;197;37	0	11.881	By MS/MS	By MS/MS	By MS/MS	By MS/MS	By MS/MS	By MS/MS	24.4	24.4	24.4	24.4	24.4	24.4
B4DV79;A4D210;A0A024R821;P55884;B4DXN6;Q96G38;Q86UM1;Q59FS8;C9JZG1	B4DV79;A4D210;A0A024R821;P55884;B4DXN6;Q96G38	32;32;32;32;30;27;12;11;10	32;32;32;32;30;27;12;11;10	26;26;26;26;24;21;7;11;7	Eukaryotic translation initiation factor 3 subunit B	EIF3B;EIF3S9	;;;;;	9	32	32	26	31	30	30	30	31	32	31	30	30	30	31	32	25	24	24	24	25	26	50.9	50.9	41.7	85.134	738	738;775;814;814;661;622;385;170;302	0	157.03	By MS/MS	By MS/MS	By MS/MS	By MS/MS	By MS/MS	By MS/MS	50.7	46.9	46.9	48.1	49.1	50.9
B3KMZ0;A0A024R823;Q9Y4P8;Q6ZV51	B3KMZ0;A0A024R823;Q9Y4P8	5;5;5;1	5;5;5;1	5;5;5;1	WD repeat domain phosphoinositide-interacting protein 2	WIPI2	;;	4	5	5	5	4	4	4	3	3	3	4	4	4	3	3	3	4	4	4	3	3	3	14.8	14.8	14.8	49.392	454	454;454;454;180	0	11.107	By MS/MS	By MS/MS	By MS/MS	By MS/MS	By MS/MS	By MS/MS	12.6	12.8	12.8	10.6	10.8	10.8
Q6P708;A0A024R824;O15431	Q6P708;A0A024R824;O15431	1;1;1	1;1;1	1;1;1	High affinity copper uptake protein 1	SLC31A1	;;	3	1	1	1	1	1	1	1	1	1	1	1	1	1	1	1	1	1	1	1	1	1	14.2	14.2	14.2	14.689	134	134;190;190	0	5.9515	By matching	By MS/MS	By matching	By matching	By MS/MS	By MS/MS	14.2	14.2	14.2	14.2	14.2	14.2
A0A024R829;Q9NRF9	A0A024R829;Q9NRF9	1;1	1;1	1;1	DNA polymerase epsilon subunit 3	POLE3	;	2	1	1	1	0	1	1	1	1	1	0	1	1	1	1	1	0	1	1	1	1	1	10.9	10.9	10.9	16.859	147	147;147	0	5.3554		By MS/MS	By MS/MS	By MS/MS	By MS/MS	By MS/MS	0	10.9	10.9	10.9	10.9	10.9
A0A024R830;A0A140VJL8;P29218;H0YBL1;E5RIP7;E5RG13;E5RG94;E5RHE9;E5RI82;E5RGY4;E5RIF4	A0A024R830;A0A140VJL8;P29218;H0YBL1;E5RIP7;E5RG13	11;11;11;9;8;6;5;5;5;5;4	11;11;11;9;8;6;5;5;5;5;4	11;11;11;9;8;6;5;5;5;5;4	Inositol monophosphatase 1	IMPA1	;;;;;	11	11	11	11	8	7	9	7	8	10	8	7	9	7	8	10	8	7	9	7	8	10	45.1	45.1	45.1	30.188	277	277;336;277;265;180;153;101;126;174;211;109	0	25.652	By MS/MS	By MS/MS	By MS/MS	By MS/MS	By MS/MS	By MS/MS	36.1	24.2	34.3	33.2	33.9	39
A0A024R832;Q8NHZ8	A0A024R832;Q8NHZ8	2;2	2;2	2;2	Anaphase-promoting complex subunit CDC26	CDC26	;	2	2	2	2	2	2	2	2	2	2	2	2	2	2	2	2	2	2	2	2	2	2	28.2	28.2	28.2	9.7769	85	85;85	0.00058951	3.4538	By MS/MS	By MS/MS	By MS/MS	By MS/MS	By MS/MS	By MS/MS	28.2	28.2	28.2	28.2	28.2	28.2
B3KUF6;A0A024R837;Q9BSH5	B3KUF6;A0A024R837;Q9BSH5	2;2;2	2;2;2	2;2;2	Haloacid dehalogenase-like hydrolase domain-containing protein 3	HDHD3	;;	3	2	2	2	2	2	2	1	2	2	2	2	2	1	2	2	2	2	2	1	2	2	11.2	11.2	11.2	27.972	251	251;251;251	0.0011446	3.0554	By MS/MS	By MS/MS	By MS/MS	By MS/MS	By MS/MS	By MS/MS	11.2	11.2	11.2	4.8	11.2	11.2
A0A024R845;P61106;X6RFL8	A0A024R845;P61106;X6RFL8	18;18;14	18;18;14	18;18;14	Ras-related protein Rab-14	RAB14	;;	3	18	18	18	18	17	16	17	18	18	18	17	16	17	18	18	18	17	16	17	18	18	82.8	82.8	82.8	23.897	215	215;215;181	0	270.02	By MS/MS	By MS/MS	By MS/MS	By MS/MS	By MS/MS	By MS/MS	82.8	82.3	82.8	82.8	82.8	82.8
A0A024R850;Q96E11;X6RDS5;A0A024R855	A0A024R850;Q96E11	6;6;2;2	6;6;2;2	6;6;2;2	Ribosome-recycling factor, mitochondrial	MRRF	;	4	6	6	6	6	5	5	4	6	5	6	5	5	4	6	5	6	5	5	4	6	5	19.3	19.3	19.3	36.962	336	336;262;153;168	0	11.283	By MS/MS	By MS/MS	By MS/MS	By MS/MS	By MS/MS	By MS/MS	19.3	13.4	13.4	13.4	19.3	13.4
A0A024R861;O00743;B7Z3E2;Q5T1S7;A0A0S2Z482	A0A024R861;O00743	11;11;5;4;1	11;11;5;4;1	11;11;5;4;1	Serine/threonine-protein phosphatase;Serine/threonine-protein phosphatase 6 catalytic subunit;Serine/threonine-protein phosphatase 6 catalytic subunit, N-terminally processed	PPP6C	;	5	11	11	11	9	9	10	10	10	10	9	9	10	10	10	10	9	9	10	10	10	10	42	42	42	35.144	305	305;305;158;125;81	0	61.863	By MS/MS	By MS/MS	By MS/MS	By MS/MS	By MS/MS	By MS/MS	37	36.1	39.7	39.3	39.7	39.7
A0A024R875;A0A024R862;A0A024R8A2;Q14C86;F8W9S7;C9IZ08;B4DK42;B4DGD8;B3KN67;B0QZ65;H0Y7I9;B3KTX2;A0A0A0MQV8;H0Y4E7;B3KMM3;C9IZX9	A0A024R875;A0A024R862;A0A024R8A2;Q14C86;F8W9S7;C9IZ08;B4DK42;B4DGD8;B3KN67	22;22;22;22;21;13;13;11;11;10;10;9;8;8;3;2	22;22;22;22;21;13;13;11;11;10;10;9;8;8;3;2	22;22;22;22;21;13;13;11;11;10;10;9;8;8;3;2	GTPase-activating protein and VPS9 domain-containing protein 1	GAPVD1	;;;;;;;;	16	22	22	22	20	20	15	16	12	17	20	20	15	16	12	17	20	20	15	16	12	17	19.9	19.9	19.9	159.75	1433	1433;1460;1487;1478;1412;988;993;756;823;497;837;493;629;830;171;117	0	41.329	By MS/MS	By MS/MS	By MS/MS	By MS/MS	By MS/MS	By MS/MS	17.9	18.7	13.3	13.1	11.4	15.4
A0A024R863;Q9BPZ7;B1AMB1;B1AMA6;B1AMB2;E9PGB8;B1AMA5	A0A024R863;Q9BPZ7	3;3;1;1;1;1;1	3;3;1;1;1;1;1	3;3;1;1;1;1;1	Target of rapamycin complex 2 subunit MAPKAP1	MAPKAP1	;	7	3	3	3	2	1	2	1	2	1	2	1	2	1	2	1	2	1	2	1	2	1	8.6	8.6	8.6	54.971	486	486;522;93;127;132;245;253	0.00041212	4.2522	By MS/MS	By matching	By MS/MS	By matching	By MS/MS	By matching	5.1	2.9	6.4	2.9	5.1	2.9
A0A024R870;Q6UWE0	A0A024R870;Q6UWE0	3;3	3;3	3;3	E3 ubiquitin-protein ligase LRSAM1	LRSAM1	;	2	3	3	3	2	2	1	2	2	2	2	2	1	2	2	2	2	2	1	2	2	2	7.9	7.9	7.9	83.593	723	723;723	0.00041649	4.4357	By matching	By MS/MS	By matching	By MS/MS	By MS/MS	By MS/MS	3.9	5.9	1.9	3.9	3.9	3.9
A0A024R872;Q96TA1;Q9H8K1;Q2YD88;Q9H6L6	A0A024R872;Q96TA1	26;26;10;6;3	26;26;10;6;3	26;26;10;6;3	Niban-like protein 1	C9orf88;FAM129B	;	5	26	26	26	25	21	22	25	22	20	25	21	22	25	22	20	25	21	22	25	22	20	50.9	50.9	50.9	82.682	733	733;746;396;327;201	0	293.77	By MS/MS	By MS/MS	By MS/MS	By MS/MS	By MS/MS	By MS/MS	49.4	42.7	45.7	49.7	41.9	40
Q5T9B9;A8K2X4;A0A024R878;P17813;Q96CG0;F5GX88;B7Z6Y5;B4DTC8;Q53G87;B4DYI8	Q5T9B9;A8K2X4;A0A024R878;P17813;Q96CG0;F5GX88;B7Z6Y5	12;12;12;12;11;9;9;5;5;5	12;12;12;12;11;9;9;5;5;5	12;12;12;12;11;9;9;5;5;5	Endoglin	ENG	;;;;;;	10	12	12	12	10	12	11	8	10	9	10	12	11	8	10	9	10	12	11	8	10	9	26.7	26.7	26.7	67.541	625	625;658;658;658;658;476;476;303;318;390	0	91.89	By MS/MS	By MS/MS	By MS/MS	By MS/MS	By MS/MS	By MS/MS	20.8	26.7	23.4	17.3	20.8	18.9
B2R9P8;A0A024R879;B4DX97;Q8TAL5	B2R9P8;A0A024R879;B4DX97;Q8TAL5	1;1;1;1	1;1;1;1	1;1;1;1	Uncharacterized protein C9orf43	C9orf43	;;;	4	1	1	1	1	1	1	1	1	1	1	1	1	1	1	1	1	1	1	1	1	1	2.4	2.4	2.4	52.293	461	461;461;480;461	1	-2	By MS/MS	By matching	By matching	By matching	By MS/MS	By MS/MS	2.4	2.4	2.4	2.4	2.4	2.4
B5BU53;B2R9L6;A0A024R880;P50750;X6RE90	B5BU53;B2R9L6;A0A024R880;P50750	11;11;11;11;2	11;11;11;11;2	10;10;10;10;2	Cyclin-dependent kinase 9	CDK9	;;;	5	11	11	10	7	9	8	10	7	8	7	9	8	10	7	8	6	8	7	9	6	7	32	32	29.8	42.778	372	372;372;372;372;194	0	54.238	By MS/MS	By MS/MS	By MS/MS	By MS/MS	By MS/MS	By MS/MS	19.6	23.9	23.4	27.7	17.5	20.2
A0A024R882;P27105;B4E2V5;B4DZK8;F8VSL7;B4E310	A0A024R882;P27105;B4E2V5;B4DZK8	11;11;10;10;5;4	11;11;10;10;5;4	11;11;10;10;5;4	Erythrocyte band 7 integral membrane protein	STOM	;;;	6	11	11	11	10	10	10	10	11	10	10	10	10	10	11	10	10	10	10	10	11	10	54.2	54.2	54.2	31.73	288	288;288;237;280;168;187	0	172.65	By MS/MS	By MS/MS	By MS/MS	By MS/MS	By MS/MS	By MS/MS	50	50	50	50	54.2	50
A0A024R883;O75348;F2Z307;O95670	A0A024R883;O75348	6;6;1;1	6;6;1;1	6;6;1;1	V-type proton ATPase subunit G 1	ATP6V1G1	;	4	6	6	6	5	6	6	5	5	6	5	6	6	5	5	6	5	6	6	5	5	6	59.3	59.3	59.3	13.757	118	118;118;99;118	0	125.97	By MS/MS	By MS/MS	By MS/MS	By MS/MS	By MS/MS	By MS/MS	59.3	59.3	59.3	59.3	59.3	59.3
H0Y5D5;Q9BTG3;Q5SYW2;A0A024R885;B7Z3U7;F5H2X7;Q9ULV3;Q96KB7;B4E0A3	H0Y5D5;Q9BTG3;Q5SYW2;A0A024R885;B7Z3U7;F5H2X7;Q9ULV3;Q96KB7;B4E0A3	2;2;2;2;2;2;2;1;1	2;2;2;2;2;2;2;1;1	2;2;2;2;2;2;2;1;1	Cip1-interacting zinc finger protein	CIZ1	;;;;;;;;	9	2	2	2	2	1	2	1	0	1	2	1	2	1	0	1	2	1	2	1	0	1	2.9	2.9	2.9	91.124	820	820;837;870;898;924;954;898;414;837	0.00078079	3.3742	By MS/MS	By MS/MS	By MS/MS	By MS/MS		By matching	2.9	1.5	2.9	1.5	0	1.5
A8K1C7;A0A024R892;Q8IWT6;Q96SW8;Q9NW37	A8K1C7;A0A024R892;Q8IWT6;Q96SW8;Q9NW37	7;7;7;6;4	6;6;6;6;4	6;6;6;6;4	Volume-regulated anion channel subunit LRRC8A	LRRC8A	;;;;	5	7	6	6	4	4	4	7	7	7	4	4	3	6	6	6	4	4	3	6	6	6	10.9	9.8	9.8	94.172	810	810;810;810;474;221	0	8.4414	By MS/MS	By MS/MS	By MS/MS	By MS/MS	By MS/MS	By MS/MS	6.9	6.5	6.4	10.9	10.9	10.9
B2RCX0;A0A024R895;A0A0C4DFV9;Q5VXV3;Q01105;A0A087X027;P0DME0	B2RCX0;A0A024R895;A0A0C4DFV9;Q5VXV3;Q01105;A0A087X027;P0DME0	11;11;9;9;9;6;6	11;11;9;9;9;6;6	11;11;9;9;9;6;6	Protein SET;Protein SETSIP	SET;SETSIP	;;;;;;	7	11	11	11	11	11	11	11	11	11	11	11	11	11	11	11	11	11	11	11	11	11	49.5	49.5	49.5	32.134	277	277;277;266;290;290;292;302	0	323.31	By MS/MS	By MS/MS	By MS/MS	By MS/MS	By MS/MS	By MS/MS	49.5	49.5	49.5	49.5	49.5	49.5
A0A024R896;B7ZC38;Q9NR46;B7ZC39;F8WFB9;Q71RA6;G5E9J1;H7C1Z6	A0A024R896;B7ZC38;Q9NR46;B7ZC39	11;11;11;10;5;4;1;1	10;10;10;9;4;4;1;1	10;10;10;9;4;4;1;1	Endophilin-B2	SH3GLB2	;;;	8	11	10	10	6	9	9	8	8	8	6	8	8	7	7	7	6	8	8	7	7	7	34.2	32.2	32.2	43.973	395	395;400;395;374;127;255;24;59	0	21.596	By MS/MS	By MS/MS	By MS/MS	By MS/MS	By MS/MS	By MS/MS	18.7	29.6	28.6	26.3	26.8	26.8
B3KPC7;A0A024R897;Q9BPX5	B3KPC7;A0A024R897;Q9BPX5	7;7;7	6;6;6	6;6;6	Actin-related protein 2/3 complex subunit 5;Actin-related protein 2/3 complex subunit 5-like protein	ARPC5L	;;	3	7	6	6	6	6	4	6	6	7	5	5	3	5	5	6	5	5	3	5	5	6	58.8	58.8	58.8	16.971	153	153;153;153	0	25.007	By MS/MS	By MS/MS	By MS/MS	By MS/MS	By MS/MS	By MS/MS	41.2	41.2	34	58.8	58.8	58.8
A0A0S2Z4Z1;A0A0S2Z4Z5;A0A024R8A0;Q7Z6M1	A0A0S2Z4Z1;A0A0S2Z4Z5;A0A024R8A0;Q7Z6M1	1;1;1;1	1;1;1;1	1;1;1;1	Rab9 effector protein with kelch motifs	RABEPK	;;;	4	1	1	1	1	1	1	0	0	0	1	1	1	0	0	0	1	1	1	0	0	0	4.1	4.1	4.1	29.018	267	267;321;372;372	0.0084918	1.5754	By MS/MS	By MS/MS	By MS/MS				4.1	4.1	4.1	0	0	0
A0A024R8A5;Q5BJF6;Q6PJQ8;S4R3R9;Q5T4C3;B3KSD5;B4DUU0;B4DX85;A0A024R8A4;B4DX03	A0A024R8A5;Q5BJF6;Q6PJQ8;S4R3R9;Q5T4C3;B3KSD5;B4DUU0;B4DX85;A0A024R8A4;B4DX03	2;2;1;1;1;1;1;1;1;1	2;2;1;1;1;1;1;1;1;1	2;2;1;1;1;1;1;1;1;1	Outer dense fiber protein 2	ODF2	;;;;;;;;;	10	2	2	2	2	2	2	2	2	2	2	2	2	2	2	2	2	2	2	2	2	2	2.4	2.4	2.4	93.253	805	805;829;174;241;386;538;576;638;638;653	0.0036946	1.9892	By MS/MS	By matching	By matching	By MS/MS	By MS/MS	By MS/MS	2.4	2.4	2.4	2.4	2.4	2.4
Q5TBH0;Q5TBG7;Q5TBH2;Q5TBH1;A0A024R8A6;Q9HC98;Q5TBG1	Q5TBH0;Q5TBG7;Q5TBH2;Q5TBH1;A0A024R8A6;Q9HC98;Q5TBG1	3;3;3;3;3;3;2	1;1;1;1;1;1;0	1;1;1;1;1;1;0	Serine/threonine-protein kinase Nek6	NEK6	;;;;;;	7	3	1	1	3	2	3	1	2	2	1	0	1	0	0	0	1	0	1	0	0	0	23.5	11.5	11.5	22.655	200	200;219;220;222;313;313;207	0	5.9368	By MS/MS	By matching	By MS/MS	By matching	By matching	By matching	23.5	12	23.5	8	12	12
A0A024R8A7;Q96I24	A0A024R8A7;Q96I24	22;22	19;19	19;19	Far upstream element-binding protein 3	hCG_31253;FUBP3	;	2	22	19	19	20	21	21	19	21	19	17	18	18	16	18	16	17	18	18	16	18	16	50.2	47	47	61.64	572	572;572	0	97.869	By MS/MS	By MS/MS	By MS/MS	By MS/MS	By MS/MS	By MS/MS	46.7	48.4	48.4	44.2	47	42.8
B2RC26;A0A024R8B0;Q7Z7L7	B2RC26;A0A024R8B0;Q7Z7L7	1;1;1	1;1;1	1;1;1	Protein zer-1 homolog	ZYG11BL;ZER1	;;	3	1	1	1	0	1	1	0	0	0	0	1	1	0	0	0	0	1	1	0	0	0	1.7	1.7	1.7	88.169	766	766;766;766	0.0058681	1.7572		By MS/MS	By MS/MS				0	1.7	1.7	0	0	0
A0A024R8B2;P62166	A0A024R8B2;P62166	3;3	3;3	3;3	Neuronal calcium sensor 1	FREQ;NCS1	;	2	3	3	3	1	3	3	1	1	0	1	3	3	1	1	0	1	3	3	1	1	0	17.4	17.4	17.4	21.878	190	190;190	0.00059289	3.5603	By MS/MS	By MS/MS	By MS/MS	By matching	By MS/MS		5.8	17.4	17.4	5.8	5.8	0
A0A024R8B5;Q86YN1	A0A024R8B5;Q86YN1	1;1	1;1	1;1	Dolichyldiphosphatase 1	DOLPP1	;	2	1	1	1	1	1	1	1	1	1	1	1	1	1	1	1	1	1	1	1	1	1	5.5	5.5	5.5	27.03	238	238;238	0.0038644	1.9663	By MS/MS	By matching	By MS/MS	By MS/MS	By MS/MS	By MS/MS	5.5	5.5	5.5	5.5	5.5	5.5
A0A024R8B6;P35658;Q7Z3C4;A0A0A0MSW3;H0Y837;B4DZN4;E9PKD2;B7ZAX0;B7ZAV2;B4DYZ6;H0YF36	A0A024R8B6;P35658;Q7Z3C4;A0A0A0MSW3	20;20;15;15;4;3;3;3;3;3;2	20;20;15;15;4;3;3;3;3;3;2	20;20;15;15;4;3;3;3;3;3;2	Nuclear pore complex protein Nup214	NUP214;DKFZp686J0330	;;;	11	20	20	20	13	14	17	16	17	16	13	14	17	16	17	16	13	14	17	16	17	16	14.6	14.6	14.6	218.17	2131	2131;2090;1519;1519;967;435;495;916;916;916;140	0	50.576	By MS/MS	By MS/MS	By MS/MS	By MS/MS	By MS/MS	By MS/MS	8.5	9.9	12.4	11.3	12.2	11.3
U4Q365;B4DPP5;A0A024R8B7;Q6P2C8	U4Q365;B4DPP5;A0A024R8B7;Q6P2C8	1;1;1;1	1;1;1;1	1;1;1;1	Mediator of RNA polymerase II transcription subunit 27	MED27;CRSP8	;;;	4	1	1	1	1	1	1	1	1	1	1	1	1	1	1	1	1	1	1	1	1	1	7.5	7.5	7.5	17.8	160	160;253;311;311	0.00078478	3.438	By MS/MS	By MS/MS	By MS/MS	By MS/MS	By MS/MS	By MS/MS	7.5	7.5	7.5	7.5	7.5	7.5
E9PGW7;Q5T8T7;E7EN96;Q5T8T8;A0A024R8C5;Q15528;Q5T8T6	E9PGW7;Q5T8T7;E7EN96;Q5T8T8;A0A024R8C5;Q15528;Q5T8T6	2;2;2;2;2;2;1	2;2;2;2;2;2;1	2;2;2;2;2;2;1	Mediator of RNA polymerase II transcription subunit 22	MED22;SURF5	;;;;;;	7	2	2	2	1	2	1	1	1	1	1	2	1	1	1	1	1	2	1	1	1	1	22.5	22.5	22.5	12.853	111	111;134;135;137;200;200;61	0.0053615	1.7869	By matching	By MS/MS	By MS/MS	By MS/MS	By matching	By MS/MS	9.9	22.5	9.9	9.9	12.6	12.6
A0A024R8C7;Q9BTM9	A0A024R8C7;Q9BTM9	3;3	3;3	3;3	Ubiquitin-related modifier 1	C9orf74;URM1	;	2	3	3	3	3	3	3	2	3	3	3	3	3	2	3	3	3	3	3	2	3	3	21.8	21.8	21.8	11.38	101	101;101	0.00040056	3.7613	By MS/MS	By MS/MS	By MS/MS	By MS/MS	By MS/MS	By MS/MS	21.8	21.8	21.8	19.8	21.8	21.8
A0A024R8C8;Q9NVG8;A0A024R8B1;Q59F95;B4DHM6;B3KNG3	A0A024R8C8;Q9NVG8;A0A024R8B1;Q59F95	11;11;10;9;5;1	11;11;10;9;5;1	11;11;10;9;5;1	TBC1 domain family member 13	TBC1D13	;;;	6	11	11	11	10	10	10	7	6	8	10	10	10	7	6	8	10	10	10	7	6	8	31.2	31.2	31.2	46.553	400	400;400;275;355;324;113	0	24.67	By MS/MS	By MS/MS	By MS/MS	By MS/MS	By MS/MS	By MS/MS	28.8	28.8	28.8	20.8	20.8	25.8
A0A024R8D2;Q6P1M0;B3KNH1;B3KQE8;Q9BTA1	A0A024R8D2;Q6P1M0;B3KNH1;B3KQE8	8;8;5;4;3	7;7;4;4;3	7;7;4;4;3	Long-chain fatty acid transport protein 4	SLC27A4	;;;	5	8	7	7	7	5	5	7	8	7	6	4	4	6	7	6	6	4	4	6	7	6	15.1	12.9	12.9	72.063	643	643;643;511;378;258	0	14.874	By MS/MS	By MS/MS	By MS/MS	By MS/MS	By MS/MS	By MS/MS	12.6	8.7	8.7	13.4	15.1	12.8
A0A024R8D4;Q9Y399;Q5T8A0	A0A024R8D4;Q9Y399;Q5T8A0	4;4;3	4;4;3	4;4;3	28S ribosomal protein S2, mitochondrial	MRPS2	;;	3	4	4	4	2	2	4	4	3	4	2	2	4	4	3	4	2	2	4	4	3	4	11.3	11.3	11.3	35.552	319	319;296;270	0.00021295	4.876	By MS/MS	By matching	By MS/MS	By MS/MS	By MS/MS	By MS/MS	5.6	6	11.3	11.3	7.8	11.3
A0A024R8E4;Q9BV86;S4R338	A0A024R8E4;Q9BV86	4;4;1	4;4;1	4;4;1	N-terminal Xaa-Pro-Lys N-methyltransferase 1;N-terminal Xaa-Pro-Lys N-methyltransferase 1, N-terminally processed	C9orf32;NTMT1	;	3	4	4	4	2	2	3	3	3	4	2	2	3	3	3	4	2	2	3	3	3	4	17.9	17.9	17.9	25.387	223	223;223;135	0	5.657	By matching	By matching	By MS/MS	By MS/MS	By matching	By MS/MS	10.3	10.3	10.3	11.2	10.3	17.9
A0A024R8I4;A0A024R8F1;Q9H257;B4DIK5;A0A024R854;Q8TES3;Q9BXL7	A0A024R8I4;A0A024R8F1;Q9H257	5;5;5;2;1;1;1	5;5;5;2;1;1;1	5;5;5;2;1;1;1	Caspase recruitment domain-containing protein 9	CARD9	;;	7	5	5	5	2	3	2	3	4	2	2	3	2	3	4	2	2	3	2	3	4	2	18.6	18.6	18.6	42.953	366	366;536;536;367;1154;1171;1154	0	9.2655	By MS/MS	By MS/MS	By MS/MS	By MS/MS	By MS/MS	By MS/MS	7.4	10.4	7.4	12.8	15.6	7.4
A0A024R8G6;O43805;A0A087WV26	A0A024R8G6;O43805	3;3;1	3;3;1	3;3;1	Sjoegren syndrome nuclear autoantigen 1	SSNA1	;	3	3	3	3	3	3	3	1	3	3	3	3	3	1	3	3	3	3	3	1	3	3	33.6	33.6	33.6	13.596	119	119;119;81	0	12.786	By MS/MS	By MS/MS	By MS/MS	By MS/MS	By MS/MS	By MS/MS	33.6	33.6	33.6	10.9	33.6	33.6
A0A024R8H5;Q12933;B4DGI3;E5KBQ3;B1AMX7;B1AMX8;B1AMY1	A0A024R8H5;Q12933;B4DGI3;E5KBQ3	6;6;5;5;2;2;1	6;6;5;5;2;2;1	6;6;5;5;2;2;1	TNF receptor-associated factor 2	TRAF2	;;;	7	6	6	6	5	3	6	4	4	3	5	3	6	4	4	3	5	3	6	4	4	3	13	13	13	55.859	501	501;501;455;501;171;193;121	0	7.0419	By MS/MS	By MS/MS	By MS/MS	By MS/MS	By MS/MS	By MS/MS	11	5.8	13	9	7.8	5.8
A0A024R8I2;A0A140VK64;Q9BSL1	A0A024R8I2;A0A140VK64;Q9BSL1	3;3;3	3;3;3	3;3;3	Ubiquitin-associated domain-containing protein 1	UBADC1;UBAC1	;;	3	3	3	3	2	2	2	2	2	2	2	2	2	2	2	2	2	2	2	2	2	2	6.2	6.2	6.2	45.209	404	404;405;405	0	8.2186	By MS/MS	By MS/MS	By MS/MS	By MS/MS	By MS/MS	By MS/MS	3.5	6.2	6.2	3.5	6.2	6.2
A0A024R8K8;J3QS41;B7ZLW2;P42694;J3KT20;Q6PGP6;A0A075B6R3	A0A024R8K8;J3QS41;B7ZLW2;P42694;J3KT20;Q6PGP6;A0A075B6R3	2;2;2;2;1;1;1	2;2;2;2;1;1;1	2;2;2;2;1;1;1	Probable helicase with zinc finger domain	HELZ	;;;;;;	7	2	2	2	1	2	1	1	1	1	1	2	1	1	1	1	1	2	1	1	1	1	1.1	1.1	1.1	219	1942	1942;1943;1943;1942;103;454;567	0.00040725	4.022	By MS/MS	By MS/MS	By MS/MS	By MS/MS	By MS/MS	By MS/MS	0.7	1.1	0.7	0.7	0.7	0.7
A0A024R8L0;J3QLS3;Q9Y2R9;J3QQS1;J3KSI8;J3QKW2	A0A024R8L0;J3QLS3;Q9Y2R9;J3QQS1;J3KSI8;J3QKW2	7;7;7;6;5;5	7;7;7;6;5;5	7;7;7;6;5;5	28S ribosomal protein S7, mitochondrial	MRPS7	;;;;;	6	7	7	7	4	7	7	4	4	6	4	7	7	4	4	6	4	7	7	4	4	6	40.1	40.1	40.1	28.134	242	242;271;242;172;156;183	0	21.966	By MS/MS	By MS/MS	By MS/MS	By MS/MS	By MS/MS	By MS/MS	25.6	40.1	40.1	20.2	19.8	35.1
K7EIJ0;K7ENL2;A6NG10;K7EMC9;A0A024R8L1;Q969T9;K7EIN1;K7ESN4;B4DFL8;B4DFG2;Q7Z511;B4DV07;K7EIK1	K7EIJ0;K7ENL2;A6NG10;K7EMC9;A0A024R8L1;Q969T9;K7EIN1;K7ESN4;B4DFL8;B4DFG2;Q7Z511;B4DV07	4;4;4;4;4;4;3;3;3;3;3;2;1	4;4;4;4;4;4;3;3;3;3;3;2;1	4;4;4;4;4;4;3;3;3;3;3;2;1	WW domain-binding protein 2	WBP2	;;;;;;;;;;;	13	4	4	4	3	3	4	3	3	3	3	3	4	3	3	3	3	3	4	3	3	3	26.3	26.3	26.3	18.224	167	167;231;239;257;261;261;114;152;210;216;261;217;205	0	7.9181	By MS/MS	By MS/MS	By MS/MS	By MS/MS	By MS/MS	By MS/MS	20.4	20.4	26.3	20.4	20.4	20.4
A0A024R8L7;A0A024R8T3;Q15067;B4DU07;K7ELT1;I3L0T4;I3L2U4;K7ESC7;I3L4S5;K7ENF1	A0A024R8L7;A0A024R8T3;Q15067;B4DU07	19;18;18;15;4;4;2;2;1;1	19;18;18;15;4;4;2;2;1;1	19;18;18;15;4;4;2;2;1;1	Acyl-coenzyme A oxidase;Peroxisomal acyl-coenzyme A oxidase 1	ACOX1	;;;	10	19	19	19	16	16	16	18	18	17	16	16	16	18	18	17	16	16	16	18	18	17	40.8	40.8	40.8	74.685	660	660;660;660;592;156;223;71;153;108;132	0	95.204	By MS/MS	By MS/MS	By MS/MS	By MS/MS	By MS/MS	By MS/MS	34.5	37.7	37.7	36.5	39.7	35.5
A0A024R8M0;Q14344;B4DWV9	A0A024R8M0;Q14344;B4DWV9	17;17;15	17;17;15	17;17;15	Guanine nucleotide-binding protein subunit alpha-13	GNA13	;;	3	17	17	17	14	17	15	14	16	16	14	17	15	14	16	16	14	17	15	14	16	16	50.7	50.7	50.7	44.049	377	377;377;352	0	59.039	By MS/MS	By MS/MS	By MS/MS	By MS/MS	By MS/MS	By MS/MS	43.5	50.7	46.9	43.2	49.6	49.6
A0A024R8M4;Q14558;B4DP31;C9J168;C9JKT9;C9JNQ3;C9JUN4	A0A024R8M4;Q14558;B4DP31;C9J168	7;7;5;4;2;2;2	6;6;4;3;2;2;2	6;6;4;3;2;2;2	Phosphoribosyl pyrophosphate synthase-associated protein 1	PRPSAP1	;;;	7	7	6	6	6	7	6	5	5	7	5	6	5	4	4	6	5	6	5	4	4	6	29.8	25.8	25.8	39.393	356	356;356;282;230;89;104;157	0	23.828	By MS/MS	By MS/MS	By MS/MS	By MS/MS	By MS/MS	By MS/MS	23.6	29.8	23.6	21.9	19.1	29.8
A0A024R8P8;P63173;J3KT73;J3QL01;J3KSP2	A0A024R8P8;P63173;J3KT73;J3QL01	3;3;2;2;1	3;3;2;2;1	3;3;2;2;1	60S ribosomal protein L38	RPL38	;;;	5	3	3	3	3	3	3	2	3	3	3	3	3	2	3	3	3	3	3	2	3	3	38.6	38.6	38.6	8.2178	70	70;70;64;67;21	0	4.9892	By MS/MS	By MS/MS	By MS/MS	By MS/MS	By MS/MS	By MS/MS	38.6	38.6	38.6	28.6	38.6	38.6
A0A024R8Q1;P10253;I3L3L3;I3L0S5;I3L2V9	A0A024R8Q1;P10253	15;15;3;2;1	15;15;3;2;1	8;8;1;0;1	Lysosomal alpha-glucosidase;76 kDa lysosomal alpha-glucosidase;70 kDa lysosomal alpha-glucosidase	GAA	;	5	15	15	8	13	11	12	11	13	13	13	11	12	11	13	13	8	7	6	7	8	7	22.3	22.3	12.5	105.34	952	952;952;284;208;93	0	39.255	By MS/MS	By MS/MS	By MS/MS	By MS/MS	By MS/MS	By MS/MS	19.2	15.1	18.7	14.2	19.2	19
A0A024R8R0;J3QQJ0;Q9UHR5;X6R3T8;J3QLH3;J3QLM2;J3KRR6;Q659G6;J3KS14;F5H478;B7Z4X9;J3KRU5	A0A024R8R0;J3QQJ0;Q9UHR5;X6R3T8;J3QLH3;J3QLM2;J3KRR6	5;5;5;4;4;3;3;1;1;1;1;1	5;5;5;4;4;3;3;1;1;1;1;1	5;5;5;4;4;3;3;1;1;1;1;1	SAP30-binding protein	SAP30BP	;;;;;;	12	5	5	5	3	4	4	3	3	4	3	4	4	3	3	4	3	4	4	3	3	4	23.4	23.4	23.4	33.87	308	308;325;308;235;248;93;109;56;104;168;168;179	0	11.348	By MS/MS	By MS/MS	By MS/MS	By MS/MS	By MS/MS	By MS/MS	15.3	17.2	17.2	14	12	17.2
K7ELV5;A0A024R8R3;Q00526;E5RIU6;A0A087WZZ9;I6L9I5;A0A024QZP7;Q5H9N4;P06493;G3V317;B7Z3D6;A0A024QZJ8	K7ELV5;A0A024R8R3;Q00526;E5RIU6;A0A087WZZ9;I6L9I5;A0A024QZP7;Q5H9N4;P06493	3;3;3;2;2;2;2;2;2;1;1;1	1;1;1;0;0;0;0;0;0;0;0;0	1;1;1;0;0;0;0;0;0;0;0;0	Cyclin-dependent kinase 3;Cyclin-dependent kinase 1	CDK3;CDK1;CDC2;DKFZp686L20222	;;;;;;;;	12	3	1	1	2	2	3	3	3	3	0	1	1	1	1	1	0	1	1	1	1	1	17.1	5.5	5.5	18.812	164	164;333;305;189;224;225;297;303;297;39;109;240	0.0073266	1.6109	By matching	By MS/MS	By MS/MS	By MS/MS	By MS/MS	By MS/MS	11.6	10.4	17.1	17.1	17.1	17.1
A0A024R8R4;Q8TAT6;B4DG89;I3L4U9;A0A0D9SFI9;I3L283;I3L3I1;I3L281	A0A024R8R4;Q8TAT6;B4DG89	16;16;10;5;4;2;2;1	16;16;10;5;4;2;2;1	16;16;10;5;4;2;2;1	Nuclear protein localization protein 4 homolog	NPLOC4	;;	8	16	16	16	11	12	14	12	13	14	11	12	14	12	13	14	11	12	14	12	13	14	36.2	36.2	36.2	68.119	608	608;608;456;135;134;110;182;145	0	188.86	By MS/MS	By MS/MS	By MS/MS	By MS/MS	By MS/MS	By MS/MS	27.5	23.8	30.1	24.3	28.1	29.3
I3L2L5;A0A024R8R5;I3L4Q0;C9JLW8;I3L317;I3L3A7	I3L2L5;A0A024R8R5;I3L4Q0;C9JLW8;I3L317	4;4;4;4;3;1	4;4;4;4;3;1	4;4;4;4;3;1	Protein FAM195B	FAM195B;hCG_1818442	;;;;	6	4	4	4	4	4	4	3	3	3	4	4	4	3	3	3	4	4	4	3	3	3	53.3	53.3	53.3	10.463	92	92;97;118;97;117;63	0	12.444	By MS/MS	By MS/MS	By MS/MS	By MS/MS	By MS/MS	By matching	53.3	53.3	53.3	43.5	41.3	43.5
A0A024R8S3;P61956;Q6EEV6	A0A024R8S3;P61956	3;3;1	2;2;0	2;2;0	Small ubiquitin-related modifier;Small ubiquitin-related modifier 2	SUMO2	;	3	3	2	2	2	1	3	3	2	1	1	0	2	2	1	0	1	0	2	2	1	0	27.4	14.7	14.7	10.871	95	95;95;95	0.00059195	3.5108	By MS/MS	By matching	By MS/MS	By MS/MS	By MS/MS	By matching	23.2	12.6	27.4	27.4	27.4	12.6
A0A024R8S5;P07237;B4DNL5;B4DUA5;H7BZ94;B4DLN6;H0Y3Z3;Q96C96;I3L398;I3L312;B3KTQ9;B4DJS0;I3L4M2;I3NI03;I3L0S0;I3L3U6;I3L3P5;B4DNP9;I3L514;I3L1Y5	A0A024R8S5;P07237;B4DNL5;B4DUA5;H7BZ94;B4DLN6;H0Y3Z3;Q96C96	39;39;36;35;35;34;21;20;18;14;13;13;10;9;8;7;5;5;4;1	39;39;36;35;35;34;21;20;18;14;13;13;10;9;8;7;5;5;4;1	39;39;36;35;35;34;21;20;18;14;13;13;10;9;8;7;5;5;4;1	Protein disulfide-isomerase	P4HB	;;;;;;;	20	39	39	39	36	38	36	36	37	38	36	38	36	36	37	38	36	38	36	36	37	38	68.1	68.1	68.1	57.116	508	508;508;492;452;464;451;274;273;200;208;185;242;117;166;148;188;156;223;106;54	0	323.31	By MS/MS	By MS/MS	By MS/MS	By MS/MS	By MS/MS	By MS/MS	65.6	68.1	65.2	65.7	66.5	66.5
A0A024R8T9;O43760;K7ELD9;K7ENG9;K7ELS8;K7EJ35	A0A024R8T9;O43760	3;3;1;1;1;1	3;3;1;1;1;1	3;3;1;1;1;1	Synaptogyrin;Synaptogyrin-2	SYNGR2	;	6	3	3	3	2	2	3	2	1	3	2	2	3	2	1	3	2	2	3	2	1	3	12.5	12.5	12.5	24.81	224	224;224;65;113;135;168	0.0013155	2.8227	By MS/MS	By MS/MS	By MS/MS	By matching	By matching	By MS/MS	8	8	12.5	8	3.6	12.5
A0A024R8U1;O15427;Q53G91;J3QQV2;J3QSC3;J3QQS9;J3QLE3;J3KTM6;J3QRU2;J3KT83;J3QRA0;J3KTI8;J3QRP8	A0A024R8U1;O15427;Q53G91;J3QQV2;J3QSC3	7;7;6;4;4;3;2;2;2;2;2;2;1	7;7;6;4;4;3;2;2;2;2;2;2;1	7;7;6;4;4;3;2;2;2;2;2;2;1	Monocarboxylate transporter 4	SLC16A3	;;;;	13	7	7	7	5	5	4	5	4	4	5	5	4	5	4	4	5	5	4	5	4	4	15.9	15.9	15.9	49.469	465	465;465;465;263;291;235;135;157;163;219;223;306;79	0	10.424	By MS/MS	By MS/MS	By MS/MS	By MS/MS	By MS/MS	By MS/MS	10.5	11.6	9.9	11.4	8.8	8.8
B4DMI6;A0A024R8U4;Q5MNZ6	B4DMI6;A0A024R8U4;Q5MNZ6	2;2;2	2;2;2	2;2;2	WD repeat domain phosphoinositide-interacting protein 3	WDR45L;WDR45B	;;	3	2	2	2	2	2	2	2	2	2	2	2	2	2	2	2	2	2	2	2	2	2	4.7	4.7	4.7	35.175	316	316;344;344	0	6.3343	By MS/MS	By MS/MS	By MS/MS	By matching	By MS/MS	By MS/MS	4.7	4.7	4.7	4.7	4.7	4.7
J3KP15;Q53FN0;A0A024R8U5;Q01130;J3QL05;B3KUY1;Q8NAK9;B3KX15;Q6NXQ0;Q8N220;B3KVY2;B3KUF7;A0A024R3A8;Q9BRL6;A4D2F7;A4D2F6	J3KP15;Q53FN0;A0A024R8U5;Q01130;J3QL05;B3KUY1;Q8NAK9	7;7;7;7;6;6;5;3;3;3;3;3;2;2;1;1	7;7;7;7;6;6;5;3;3;3;3;3;2;2;1;1	7;7;7;7;6;6;5;3;3;3;3;3;2;2;1;1	Serine/arginine-rich splicing factor 2	SRSF2;SFRS2	;;;;;;	16	7	7	7	7	5	5	7	6	4	7	5	5	7	6	4	7	5	5	7	6	4	52.6	52.6	52.6	15.371	133	133;221;221;221;130;209;201;122;179;186;195;199;282;282;293;549	0	42.34	By MS/MS	By MS/MS	By MS/MS	By MS/MS	By MS/MS	By MS/MS	52.6	33.1	33.1	52.6	47.4	34.6
A0A024R8U8;Q8WVQ1;K7EN15	A0A024R8U8;Q8WVQ1	3;3;1	3;3;1	3;3;1	Soluble calcium-activated nucleotidase 1	CANT1	;	3	3	3	3	1	2	1	1	2	1	1	2	1	1	2	1	1	2	1	1	2	1	14.7	14.7	14.7	44.839	401	401;401;264	0	13.267	By MS/MS	By MS/MS	By matching	By MS/MS	By MS/MS	By MS/MS	8.2	11.2	8.2	8.2	11.7	8.2
A0A024R8V0;A0A0S2Z5A5;Q9UHD8;A0A024R8Q0;A0A0S2Z5W9;K7EL40;K7EK18;Q1WWK5;K7ER52;K7EIE4;K7EQD7;K7ELJ9;K7EJZ2;K7ENL0;K7ER14;B4DTL7;K7EIR4;K7EKN4;K7EN52;K7EJV0;K7ENQ5;K7EPY1;A2VCQ5;K7EJ51;K7EJL9;K7ERG1;K7EQ08;K7ER34	A0A024R8V0;A0A0S2Z5A5;Q9UHD8;A0A024R8Q0;A0A0S2Z5W9	31;30;30;25;20;12;11;10;9;9;9;7;6;6;6;6;5;5;5;5;5;5;4;4;3;1;1;1	31;30;30;25;20;12;11;10;9;9;9;7;6;6;6;6;5;5;5;5;5;5;4;4;3;1;1;1	31;30;30;25;20;12;11;10;9;9;9;7;6;6;6;6;5;5;5;5;5;5;4;4;3;1;1;1	Septin-9	2009-09-01	;;;;	28	31	31	31	27	27	28	28	28	26	27	27	28	28	28	26	27	27	28	28	28	26	71	71	71	63.633	568	568;568;586;422;353;209;195;341;151;157;165;144;135;152;159;194;104;107;115;125;127;151;85;134;189;35;57;90	0	323.31	By MS/MS	By MS/MS	By MS/MS	By MS/MS	By MS/MS	By MS/MS	60.9	60.9	65.1	62.9	63.6	56.5
K7EL90;K7EIX4;B4DFW2;A0A024R8V7;A0A140VK57;P16035	K7EL90;K7EIX4;B4DFW2;A0A024R8V7;A0A140VK57;P16035	1;1;1;1;1;1	1;1;1;1;1;1	1;1;1;1;1;1	Metalloproteinase inhibitor 2	CEP295NL;TIMP2	;;;;;	6	1	1	1	1	0	0	0	1	0	1	0	0	0	1	0	1	0	0	0	1	0	75	75	75	3.4039	32	32;109;143;179;220;220	0.0016624	2.6022	By MS/MS				By MS/MS		75	0	0	0	75	0
A0A024R8W0;P38919;I3L3H2;Q59GT8;Q5JWW0;E9PBH4;F8WE11;C9JUF0	A0A024R8W0;P38919	26;26;7;3;3;3;3;1	20;20;4;0;0;0;0;0	20;20;4;0;0;0;0;0	Eukaryotic initiation factor 4A-III;Eukaryotic initiation factor 4A-III, N-terminally processed	DDX48;EIF4A3	;	8	26	20	20	25	23	23	22	25	23	19	18	17	16	19	17	19	18	17	16	19	17	64.2	58.2	58.2	46.871	411	411;411;125;67;95;96;97;57	0	204.66	By MS/MS	By MS/MS	By MS/MS	By MS/MS	By MS/MS	By MS/MS	64.2	57.9	53.8	50.6	62.3	53.8
J3QRG5;A0A024R8W9;J3KSJ5;Q9BQA9;J3KTF4;J3QKS6;J3QRZ2;J3QLB7;J3QQQ4;J3QKZ6;H0Y2X1;J3KTI1;J3KSB6;J3KS78;J3QS53	J3QRG5;A0A024R8W9;J3KSJ5;Q9BQA9;J3KTF4;J3QKS6;J3QRZ2;J3QLB7	5;5;5;5;4;4;3;3;2;1;1;1;1;1;1	5;5;5;5;4;4;3;3;2;1;1;1;1;1;1	5;5;5;5;4;4;3;3;2;1;1;1;1;1;1	Uncharacterized protein C17orf62	C17orf62	;;;;;;;	15	5	5	5	4	3	2	3	3	5	4	3	2	3	3	5	4	3	2	3	3	5	37.2	37.2	37.2	16.754	148	148;187;190;187;88;130;117;119;59;51;63;78;78;80;85	0	19.753	By MS/MS	By MS/MS	By MS/MS	By MS/MS	By MS/MS	By MS/MS	31.8	26.4	21.6	26.4	26.4	37.2
A0A024R8X1;O15525;A0A024R804;A8WFP5;O60675;I3L2F8	A0A024R8X1;O15525	5;5;2;2;2;1	5;5;2;2;2;1	4;4;1;1;1;1	Transcription factor MafG	hCG_1991559;MAFG	;	6	5	5	4	4	5	4	4	4	3	4	5	4	4	4	3	3	4	3	4	4	3	31.5	31.5	27.2	17.849	162	162;162;156;157;156;98	0	7.7412	By MS/MS	By MS/MS	By MS/MS	By MS/MS	By MS/MS	By MS/MS	25.9	31.5	22.8	27.2	27.2	21.6
B4E0G1;A0A024R8X3;H7BYT1;P48730;H0Y2N6;J3QQI9;B0QY36;H0Y645;B4DIJ9;B0QY35;B0QY34;Q59FJ7;Q5U045;Q53EZ1;B3KRV2;P49674	B4E0G1;A0A024R8X3;H7BYT1;P48730;H0Y2N6;J3QQI9;B0QY36;H0Y645;B4DIJ9;B0QY35;B0QY34;Q59FJ7;Q5U045;Q53EZ1;B3KRV2;P49674	4;4;4;4;3;3;3;3;3;3;3;3;3;3;3;3	4;4;4;4;3;3;3;3;3;3;3;3;3;3;3;3	4;4;4;4;3;3;3;3;3;3;3;3;3;3;3;3	Casein kinase I isoform delta;Casein kinase I isoform epsilon	CSNK1D;CSNK1E	;;;;;;;;;;;;;;;	16	4	4	4	4	3	4	3	4	4	4	3	4	3	4	4	4	3	4	3	4	4	14	14	14	40.929	358	358;358;427;415;120;187;225;270;298;311;336;342;416;416;416;416	0	14.553	By MS/MS	By MS/MS	By MS/MS	By MS/MS	By MS/MS	By MS/MS	14	10.3	14	10.1	14	14
A0A0C4DG88;B3KRE9;A0A0P0GE07;A0A024R8Y2;P14859;U3KQ96;U3KQN1;H0YNW1;A0A024R0L3;H0YLL6;B5ME60;H0YKT2;Q9UKI9;P09086;H0YLC5;A0A0A0MT46	A0A0C4DG88;B3KRE9;A0A0P0GE07;A0A024R8Y2;P14859;U3KQ96;U3KQN1;H0YNW1;A0A024R0L3;H0YLL6;B5ME60;H0YKT2;Q9UKI9;P09086	5;5;5;5;5;3;3;3;3;3;3;3;3;3;2;2	5;5;5;5;5;3;3;3;3;3;3;3;3;3;2;2	5;5;5;5;5;3;3;3;3;3;3;3;3;3;2;2	POU domain protein;POU domain, class 2, transcription factor 1;POU domain, class 2, transcription factor 3;POU domain, class 2, transcription factor 2	POU2F1;POU2F2;POU2F3	;;;;;;;;;;;;;	16	5	5	5	4	5	4	5	5	5	4	5	4	5	5	5	4	5	4	5	5	5	13.4	13.4	13.4	58.683	561	561;741;743;743;743;262;320;424;460;485;586;618;436;479;160;594	0	63.918	By MS/MS	By MS/MS	By MS/MS	By MS/MS	By MS/MS	By MS/MS	9.6	13.4	10.9	13.4	13.4	13.4
Q5R345;Q8N1E9;Q5R349;Q6NUL9;A0A0S2Z509;B2R785;A0A024R8Y9;P16109;A0A0S2Z4F5;F6VVT6;Q5R342;Q5R341	Q5R345;Q8N1E9;Q5R349;Q6NUL9;A0A0S2Z509;B2R785;A0A024R8Y9;P16109;A0A0S2Z4F5;F6VVT6;Q5R342;Q5R341	2;2;2;2;2;2;2;2;1;1;1;1	2;2;2;2;2;2;2;2;1;1;1;1	2;2;2;2;2;2;2;2;1;1;1;1	P-selectin	SELP	;;;;;;;;;;;	12	2	2	2	1	1	0	2	2	2	1	1	0	2	2	2	1	1	0	2	2	2	2.3	2.3	2.3	84.33	768	768;789;789;829;829;830;830;830;143;444;646;768	0.0018302	2.5094	By matching	By matching		By MS/MS	By MS/MS	By MS/MS	1	1	0	2.3	2.3	2.3
Q53GB9;A0A024R8Z1;Q5VV89;O14880;Q5VV87	Q53GB9;A0A024R8Z1;Q5VV89;O14880;Q5VV87	5;5;5;5;4	5;5;5;5;4	5;5;5;5;4	Microsomal glutathione S-transferase 3	MGST3	;;;;	5	5	5	5	5	4	4	5	5	5	5	4	4	5	5	5	5	4	4	5	5	5	50	50	50	16.53	152	152;152;166;152;129	0	32.367	By MS/MS	By MS/MS	By MS/MS	By MS/MS	By MS/MS	By MS/MS	50	33.6	40.8	50	50	50
Q5R3B4;B2R4Q7;A0A024R8Z5;O95563	Q5R3B4;B2R4Q7;A0A024R8Z5;O95563	6;6;6;6	6;6;6;6	6;6;6;6	Mitochondrial pyruvate carrier 2	MPC2;BRP44	;;;	4	6	6	6	5	6	6	6	5	5	5	6	6	6	5	5	5	6	6	6	5	5	44.8	44.8	44.8	11.681	105	105;127;127;127	0	18.675	By MS/MS	By MS/MS	By MS/MS	By MS/MS	By MS/MS	By MS/MS	44.8	44.8	44.8	44.8	44.8	44.8
A8K4A8;A0A024R8Z9;Q6PI48;Q9H9J7;Q9NVT8;Q9H9M6	A8K4A8;A0A024R8Z9;Q6PI48;Q9H9J7;Q9NVT8	15;15;15;12;11;4	15;15;15;12;11;4	15;15;15;12;11;4	Aspartate--tRNA ligase, mitochondrial	DARS2	;;;;	6	15	15	15	8	9	9	12	10	11	8	9	9	12	10	11	8	9	9	12	10	11	29.6	29.6	29.6	73.574	645	645;645;645;463;463;190	0	128.14	By MS/MS	By MS/MS	By MS/MS	By MS/MS	By MS/MS	By MS/MS	13.8	17.8	17.8	24.8	22	23.9
Q6NVY0;A0A024R904;Q9HB71;B4DFD3;B2ZWH1	Q6NVY0;A0A024R904;Q9HB71	19;19;19;6;2	19;19;19;6;2	19;19;19;6;2	Calcyclin-binding protein	CACYBP	;;	5	19	19	19	18	18	18	19	19	19	18	18	18	19	19	19	18	18	18	19	19	19	68.9	68.9	68.9	26.182	228	228;228;228;131;50	0	323.31	By MS/MS	By MS/MS	By MS/MS	By MS/MS	By MS/MS	By MS/MS	65.8	68.9	65.8	68.9	68.9	68.9
A0A024R912;Q9BZX2;B4DGD3;A0A0S2Z5Y6;A0A0S2Z601;Q9HA47	A0A024R912;Q9BZX2;B4DGD3	5;5;3;2;2;2	5;5;3;2;2;2	5;5;3;2;2;2	Uridine kinase;Uridine-cytidine kinase 2	UCK2	;;	6	5	5	5	3	3	2	4	2	3	3	3	2	4	2	3	3	3	2	4	2	3	20.3	20.3	20.3	29.299	261	261;261;130;210;233;277	0	6.4123	By MS/MS	By matching	By MS/MS	By MS/MS	By MS/MS	By MS/MS	14.6	16.9	11.5	19.9	10	10.3
Q9NRW5;B4DF79;A0A024R913;P56937;V9GYN3;Q5MGS6	Q9NRW5;B4DF79;A0A024R913;P56937;V9GYN3;Q5MGS6	2;2;2;2;1;1	2;2;2;2;1;1	2;2;2;2;1;1	3-keto-steroid reductase	hCG_2024989;HSD17B7	;;;;;	6	2	2	2	2	2	1	2	2	1	2	2	1	2	2	1	2	2	1	2	2	1	14.8	14.8	14.8	24.756	223	223;225;341;341;62;229	0	6.4529	By MS/MS	By MS/MS	By MS/MS	By MS/MS	By MS/MS	By MS/MS	14.8	14.8	5.4	14.8	14.8	5.4
A0A024R931;Q9BZQ6;H0Y498	A0A024R931;Q9BZQ6	3;3;1	3;3;1	3;3;1	alpha-1,2-Mannosidase;ER degradation-enhancing alpha-mannosidase-like protein 3	C1orf22;EDEM3	;	3	3	3	3	2	1	2	2	2	2	2	1	2	2	2	2	2	1	2	2	2	2	4.3	4.3	4.3	104.66	932	932;932;380	0	5.2923	By MS/MS	By MS/MS	By MS/MS	By matching	By MS/MS	By matching	3	1.7	3	3	3	3
A0A024R936;A0A0S2Z4F9;B1ALB7;B1ALB6;A0A024RCK7;Q15776	A0A024R936	33;10;7;1;1;1	33;10;7;1;1;1	1;0;0;0;0;0		NCF2		6	33	33	1	31	31	31	31	32	32	31	31	31	31	32	32	0	1	1	1	1	1	69.8	69.8	2.1	59.789	526	526;181;143;56;578;578	0	323.31	By MS/MS	By MS/MS	By MS/MS	By MS/MS	By MS/MS	By MS/MS	62.7	69.4	64.8	64.4	64.8	64.8
A0A024R943;Q9H497;Q5W0C9;Q5W0C6;F2Z3J4	A0A024R943;Q9H497;Q5W0C9;Q5W0C6	4;4;2;2;1	4;4;2;2;1	4;4;2;2;1	Torsin-3A	TOR3A	;;;	5	4	4	4	1	2	1	2	3	4	1	2	1	2	3	4	1	2	1	2	3	4	14.4	14.4	14.4	46.164	397	397;397;153;174;97	0	8.4312	By matching	By MS/MS	By MS/MS	By MS/MS	By MS/MS	By MS/MS	3.8	6.5	3.8	6.5	12.3	14.4
A0A024R944;P01008;A0A0K0Q2Z1;Q9UE54;Q8TCE1;Q8J001;Q9UBW9;Q8IZZ9;Q8J000;Q8IZZ8	A0A024R944;P01008;A0A0K0Q2Z1;Q9UE54;Q8TCE1	8;8;7;4;4;2;2;2;1;1	8;8;7;4;4;2;2;2;1;1	7;7;6;4;3;2;2;2;1;1	Antithrombin-III	SERPINC1	;;;;	10	8	8	7	5	5	3	6	7	6	5	5	3	6	7	6	5	5	3	6	6	5	21.6	21.6	19.2	52.602	464	464;464;464;91;259;57;58;58;59;122	0	19.301	By MS/MS	By MS/MS	By MS/MS	By MS/MS	By MS/MS	By MS/MS	13.1	13.1	7.1	19.2	18.3	19
A0A024R957;Q8NFQ8	A0A024R957;Q8NFQ8	6;6	5;5	5;5	Torsin-1A-interacting protein 2	TOR1AIP2	;	2	6	5	5	5	6	5	5	5	5	4	5	4	4	4	4	4	5	4	4	4	4	16.6	14.5	14.5	51.263	470	470;470	0	13.687	By MS/MS	By MS/MS	By MS/MS	By MS/MS	By MS/MS	By MS/MS	14.3	16.6	13.4	13.4	13.4	13.4
A0A024R963;A0A024R9A7;B4DZD9;J3KR55;P35236;B4DVF0;Q8NFX3;B4DX06;H7C5I3;B4DDG6;F8WF66;B4DXH6;E9PE54;E7EUM0;C9JBA9;H7C4T8;C9IYI6	A0A024R963;A0A024R9A7;B4DZD9;J3KR55;P35236;B4DVF0;Q8NFX3;B4DX06;H7C5I3;B4DDG6	6;6;6;6;6;5;4;3;3;3;2;2;2;2;1;1;1	6;6;6;6;6;5;4;3;3;3;2;2;2;2;1;1;1	5;5;5;5;5;4;3;3;2;3;1;1;1;1;1;1;1	Protein-tyrosine-phosphatase;Tyrosine-protein phosphatase non-receptor type 7	PTPN7	;;;;;;;;;	17	6	6	5	4	2	4	1	2	4	4	2	4	1	2	4	4	2	3	1	2	4	28.6	28.6	26.4	40.529	360	360;399;434;441;360;308;293;136;163;189;116;120;140;154;102;122;153	0	24.083	By MS/MS	By MS/MS	By MS/MS	By MS/MS	By MS/MS	By MS/MS	18.6	13.6	20	7.8	11.9	21.9
B2R8K8;A0A024R964;Q8TDX7;F8WAG2;F5H3U7	B2R8K8;A0A024R964;Q8TDX7	10;10;10;4;1	10;10;10;4;1	8;8;8;4;1	Serine/threonine-protein kinase Nek7	NEK7	;;	5	10	10	8	7	10	10	7	9	9	7	10	10	7	9	9	5	8	8	6	7	7	38.4	38.4	30.5	34.537	302	302;302;302;82;62	0	21.407	By MS/MS	By MS/MS	By MS/MS	By MS/MS	By MS/MS	By MS/MS	32.1	38.4	38.4	33.1	33.4	33.4
A0A024R969;P36222;H0Y3U8;B3KTE6;Q9NY41;Q59FK1	A0A024R969;P36222	7;7;3;2;1;1	7;7;3;2;1;1	7;7;3;2;1;1	Chitinase-3-like protein 1	CHI3L1	;	6	7	7	7	0	0	0	5	6	5	0	0	0	5	6	5	0	0	0	5	6	5	24	24	24	42.625	383	383;383;152;151;46;154	0	128.58				By MS/MS	By MS/MS	By MS/MS	0	0	0	15.4	21.1	19.3
A0A024R977;Q96BM9;B2R7U5;A0A087X2J2	A0A024R977;Q96BM9;B2R7U5	12;12;10;3	4;4;4;3	4;4;4;3	ADP-ribosylation factor-like protein 8A	ARL8A	;;	4	12	4	4	12	12	10	10	12	11	4	4	3	3	4	3	4	4	3	3	4	3	54.3	22	22	21.416	186	186;186;186;147	0	6.3483	By MS/MS	By MS/MS	By MS/MS	By MS/MS	By MS/MS	By MS/MS	54.3	54.3	49.5	50.5	54.3	50.5
A0A024R978;Q9BZQ8;H0Y7M9;REV__A0A087X280;REV__Q9UHV5;REV__A0A087WVW6	A0A024R978;Q9BZQ8	34;34;3;1;1;1	34;34;3;1;1;1	34;34;3;1;1;1	Protein Niban	C1orf24;FAM129A	;	6	34	34	34	30	32	32	26	29	28	30	32	32	26	29	28	30	32	32	26	29	28	37.9	37.9	37.9	103.13	928	928;928;100;459;662;662	0	302.22	By MS/MS	By MS/MS	By MS/MS	By MS/MS	By MS/MS	By MS/MS	36.7	37.9	37.9	34.6	37.2	35
A0A024R983;P10155;B3KN94;G5E9R9;H0Y9N5;D6RDN1;D6RE09	A0A024R983;P10155;B3KN94	19;19;10;5;4;2;2	19;19;10;5;4;2;2	19;19;10;5;4;2;2	60 kDa SS-A/Ro ribonucleoprotein	TROVE2	;;	7	19	19	19	16	18	19	16	18	19	16	18	19	16	18	19	16	18	19	16	18	19	37.9	37.9	37.9	60.67	538	538;538;557;263;193;41;66	0	122.54	By MS/MS	By MS/MS	By MS/MS	By MS/MS	By MS/MS	By MS/MS	34	36.4	37.9	30.7	34.6	37.9
A0A024R991;Q8N8Y2	A0A024R991;Q8N8Y2	7;7	7;7	7;7	V-type proton ATPase subunit d 2	ATP6V0D2	;	2	7	7	7	5	4	3	6	6	6	5	4	3	6	6	6	5	4	3	6	6	6	31.4	31.4	31.4	40.426	350	350;350	0	55.4	By MS/MS	By MS/MS	By MS/MS	By MS/MS	By MS/MS	By MS/MS	23.1	20.6	17.1	28.9	29.1	28.9
A0A024R994;O75131;Q05DL8;A0A087WYQ3;E5RHZ0;H0YB26;A0A087WXR6;A0A087WUS8;E5RFT7;Q4G168;B3KWK1;B7Z370;Q8IYJ1;Q96A23;O95741;Q9HCH3;Q9UBL6	A0A024R994;O75131;Q05DL8;A0A087WYQ3	16;16;12;11;7;7;5;4;2;1;1;1;1;1;1;1;1	16;16;12;11;7;7;5;4;2;1;1;1;1;1;1;1;1	15;15;12;11;7;7;5;4;2;0;0;0;0;0;0;0;0	Copine-3	CPNE3	;;;	17	16	16	15	15	13	14	16	12	14	15	13	14	16	12	14	14	12	13	15	11	13	30.9	30.9	30.9	60.13	537	537;537;262;234;153;262;139;135;79;108;382;575;553;557;557;593;633	0	79.175	By MS/MS	By MS/MS	By MS/MS	By MS/MS	By MS/MS	By MS/MS	29.2	24.2	24.8	30.9	24.2	24.8
A0A024R9A4;O15523;B4E132;B4E010;C9J8G5	A0A024R9A4;O15523;B4E132;B4E010	31;31;20;18;7	3;3;3;1;1	3;3;3;1;1	ATP-dependent RNA helicase DDX3Y	DDX3Y	;;;	5	31	3	3	29	27	28	29	27	29	2	2	2	2	1	3	2	2	2	2	1	3	48.2	6.2	6.2	73.153	660	660;660;407;410;224	0	13.169	By MS/MS	By MS/MS	By MS/MS	By MS/MS	By MS/MS	By MS/MS	45.5	42.7	44.1	45.5	43.5	46.8
A0A024R9B5;B4DMM7;Q15291;B4DLF8	A0A024R9B5;B4DMM7;Q15291;B4DLF8	5;5;5;4	5;5;5;4	5;5;5;4	Retinoblastoma-binding protein 5	RBBP5	;;;	4	5	5	5	3	1	1	3	4	3	3	1	1	3	4	3	3	1	1	3	4	3	12.5	12.5	12.5	59.152	538	538;573;538;410	0	8.1606	By MS/MS	By MS/MS	By MS/MS	By MS/MS	By MS/MS	By MS/MS	8.4	2.2	2.2	8	10.4	6.7
A0A024R9B7;P09669	A0A024R9B7;P09669	4;4	4;4	4;4	Cytochrome c oxidase subunit 6C	COX6C	;	2	4	4	4	3	4	3	3	3	3	3	4	3	3	3	3	3	4	3	3	3	3	33.3	33.3	33.3	8.7813	75	75;75	0.00077882	3.3206	By MS/MS	By MS/MS	By MS/MS	By MS/MS	By MS/MS	By MS/MS	32	33.3	32	32	32	32
A0A024R9B8;Q9Y646;E5RH35;E5RJZ7;E5RJP8;E5RJA8;B4DJC2	A0A024R9B8;Q9Y646;E5RH35;E5RJZ7;E5RJP8;E5RJA8;B4DJC2	3;3;2;2;2;2;2	3;3;2;2;2;2;2	3;3;2;2;2;2;2	Carboxypeptidase Q	PGCP;CPQ	;;;;;;	7	3	3	3	1	2	1	1	3	3	1	2	1	1	3	3	1	2	1	1	3	3	6.4	6.4	6.4	51.887	472	472;472;130;131;137;186;391	0.00059265	3.5584	By MS/MS	By MS/MS	By MS/MS	By matching	By MS/MS	By MS/MS	2.3	4	1.9	2.3	6.4	6.4
B3KPZ7;A0A024R9C0;B4DYX8;Q6P1N1;Q9P0J1;E5RIV4;E5RIE5;E5RI96	B3KPZ7;A0A024R9C0;B4DYX8;Q6P1N1;Q9P0J1	12;12;12;12;12;3;2;2	12;12;12;12;12;3;2;2	12;12;12;12;12;3;2;2	[Pyruvate dehydrogenase [acetyl-transferring]]-phosphatase 1, mitochondrial	PPM2C;PDP1	;;;;	8	12	12	12	9	8	8	10	9	9	9	8	8	10	9	9	9	8	8	10	9	9	29.2	29.2	29.2	60.796	535	535;537;588;606;537;232;128;147	0	37.557	By MS/MS	By MS/MS	By MS/MS	By MS/MS	By MS/MS	By MS/MS	20.4	19.8	19.8	26.9	20.4	22.8
A0A024R9C1;P11940;E7EQV3;A0A087WTT1;B4DZW4;E7ERJ7;B4DQX0;B3KT93;A0A024R9E2;Q5VX58;Q3ZCS4;Q9H361;Q2VIP3;H0YAR2;H0YBN4;E5RGH3;E5RJB9;H0YAP2;E5RH24;H0YB86;H0YAS6;H0YB75;Q4VXU2;H0YAS7;H0YC10;E5RHG7;L0R533;E5RGC4;E5RFD8;H0YAW6;A8K8J2;B4DM75;Q96DU9	A0A024R9C1;P11940;E7EQV3;A0A087WTT1;B4DZW4;E7ERJ7;B4DQX0;B3KT93;A0A024R9E2;Q5VX58;Q3ZCS4;Q9H361;Q2VIP3;H0YAR2	35;35;34;33;32;32;32;30;28;20;20;20;19;18;10;9;8;8;7;7;7;7;7;5;3;3;2;1;1;1;1;1;1	35;35;34;33;32;32;32;30;28;20;20;20;19;18;10;9;8;8;7;7;7;7;7;5;3;3;2;1;1;1;1;1;1	21;21;21;19;21;20;20;16;15;14;14;14;13;13;4;2;1;8;1;4;6;6;3;4;3;0;2;0;0;1;1;1;1	Polyadenylate-binding protein;Polyadenylate-binding protein 1;Polyadenylate-binding protein 3	PABPC1;PABPC3	;;;;;;;;;;;;;	33	35	35	21	35	34	34	33	34	34	35	34	34	33	34	34	21	20	21	20	20	21	58.2	58.2	37.1	70.67	636	636;636;591;522;591;604;604;636;419;631;631;631;630;284;174;108;129;131;118;165;169;183;614;136;42;75;146;43;61;187;269;350;382	0	323.31	By MS/MS	By MS/MS	By MS/MS	By MS/MS	By MS/MS	By MS/MS	58.2	54.2	58.2	51.7	56.8	58.2
B4DUQ5;B3KWP3;A0A024R9D0;Q9H2D1	B4DUQ5;B3KWP3;A0A024R9D0;Q9H2D1	1;1;1;1	1;1;1;1	1;1;1;1	Mitochondrial folate transporter/carrier	SLC25A32	;;;	4	1	1	1	1	1	1	1	1	1	1	1	1	1	1	1	1	1	1	1	1	1	7.7	7.7	7.7	21.01	183	183;299;315;315	0.0013225	2.9075	By MS/MS	By MS/MS	By MS/MS	By MS/MS	By MS/MS	By MS/MS	7.7	7.7	7.7	7.7	7.7	7.7
A0A024R9D2;Q86UE4;E5RJU9;H0YB56;H0YBJ8;H0YBE0	A0A024R9D2;Q86UE4;E5RJU9	22;22;18;5;3;1	22;22;18;5;3;1	22;22;18;5;3;1	Protein LYRIC	MTDH	;;	6	22	22	22	21	20	21	21	21	20	21	20	21	21	21	20	21	20	21	21	21	20	40.5	40.5	40.5	63.836	582	582;582;526;224;188;60	0	323.31	By MS/MS	By MS/MS	By MS/MS	By MS/MS	By MS/MS	By MS/MS	40.2	38.1	38.5	40.2	40.2	37.1
A0A024R9D3;P62888;E5RI99;A0A0B4J213;A0A0C4DH44;E5RJH3	A0A024R9D3;P62888;E5RI99	8;8;7;3;3;2	8;8;7;3;3;2	8;8;7;3;3;2	60S ribosomal protein L30	RPL30	;;	6	8	8	8	7	7	8	7	7	7	7	7	8	7	7	7	7	7	8	7	7	7	66.1	66.1	66.1	12.784	115	115;115;114;51;96;56	0	45.996	By MS/MS	By MS/MS	By MS/MS	By MS/MS	By MS/MS	By MS/MS	59.1	59.1	66.1	59.1	59.1	59.1
A0A024R9D7;Q16698;E5RJG7;Q7LDK6;E5RFV2;E5RJD2;E5RID6;H0YAW3	A0A024R9D7;Q16698;E5RJG7;Q7LDK6;E5RFV2;E5RJD2	16;16;9;9;9;8;3;1	16;16;9;9;9;8;3;1	16;16;9;9;9;8;3;1	2,4-dienoyl-CoA reductase, mitochondrial	DECR1;DECR	;;;;;	8	16	16	16	14	16	15	15	16	15	14	16	15	15	16	15	14	16	15	15	16	15	56.1	56.1	56.1	36.067	335	335;335;181;188;205;151;95;43	0	184.04	By MS/MS	By MS/MS	By MS/MS	By MS/MS	By MS/MS	By MS/MS	51	56.1	53.7	53.4	56.1	54
A0A024R9D9;Q9NPA8;J3KNT2;E5RI00;E5RHT9;E5RJ84;E5RHX8	A0A024R9D9;Q9NPA8;J3KNT2;E5RI00;E5RHT9;E5RJ84;E5RHX8	2;2;1;1;1;1;1	2;2;1;1;1;1;1	2;2;1;1;1;1;1	Transcription and mRNA export factor ENY2	ENY2	;;;;;;	7	2	2	2	2	2	2	2	2	2	2	2	2	2	2	2	2	2	2	2	2	2	17.8	17.8	17.8	11.528	101	101;101;48;51;53;56;100	0.0013265	2.952	By MS/MS	By MS/MS	By MS/MS	By MS/MS	By MS/MS	By MS/MS	17.8	17.8	17.8	17.8	17.8	17.8
B4E1G1;A0A024R9G3;Q9BUN8;E5RGY0	B4E1G1;A0A024R9G3;Q9BUN8;E5RGY0	5;5;5;3	5;5;5;3	5;5;5;3	Derlin-1	DERL1	;;;	4	5	5	5	4	5	4	3	4	3	4	5	4	3	4	3	4	5	4	3	4	3	36.4	36.4	36.4	17.033	151	151;251;251;151	0	10.669	By MS/MS	By MS/MS	By MS/MS	By MS/MS	By MS/MS	By MS/MS	27.2	36.4	27.2	17.9	27.2	17.9
A0A024R9G4;Q9NUQ9;Q68D08;E5RI16;A0A1W2PRQ0;E5RJL8;A0A087X178;Q3ZTR9;E5RJE1;E5RIR8;E5RGI7;E5RFS4;E5RHU5;E5RK61;E5RK81;E5RH75	A0A024R9G4;Q9NUQ9;Q68D08;E5RI16	22;22;20;11;9;8;7;7;6;6;5;4;4;3;2;2	22;22;20;11;9;8;7;7;6;6;5;4;4;3;2;2	20;20;19;11;7;8;5;5;6;6;5;4;4;3;2;2	Protein FAM49B	FAM49B;DKFZp686B04128	;;;	16	22	22	20	22	21	22	20	22	22	22	21	22	20	22	22	20	19	20	18	20	20	79	79	72.2	36.748	324	324;324;324;155;218;100;217;220;93;98;78;65;68;63;45;47	0	270.96	By MS/MS	By MS/MS	By MS/MS	By MS/MS	By MS/MS	By MS/MS	79	70.7	79	67	79	79
A0A024R9H2;P52758	A0A024R9H2;P52758	1;1	1;1	1;1	Ribonuclease UK114	HRSP12	;	2	1	1	1	1	1	1	1	1	1	1	1	1	1	1	1	1	1	1	1	1	1	11.7	11.7	11.7	14.494	137	137;137	0.008647	1.5578	By MS/MS	By MS/MS	By MS/MS	By matching	By MS/MS	By MS/MS	11.7	11.7	11.7	11.7	11.7	11.7
A0A024R9I0;P21283;E7EV59;B7Z593;A8KA87;A0A0U1RR16;Q8NEY4	A0A024R9I0;P21283;E7EV59;B7Z593	16;16;12;11;1;1;1	16;16;12;11;1;1;1	16;16;12;11;1;1;1	V-type proton ATPase subunit C 1	ATP6V1C1	;;;	7	16	16	16	15	15	15	15	16	15	15	15	15	15	16	15	15	15	15	15	16	15	41.4	41.4	41.4	43.941	382	382;382;307;307;381;437;427	0	323.31	By MS/MS	By MS/MS	By MS/MS	By MS/MS	By MS/MS	By MS/MS	38.2	39.3	39.3	38.2	41.4	38.2
Q6NSI7;A0A024R9K8;A8K935;A0A024R9I5;Q9UHW9;H0YKQ8;Q3ZCQ6;B3KXX3;Q5HYC7;H0YMQ9;I3L4N6;B4DF30;Q9UP95;H0YNJ5;J3QSF2;A7E2U9;H0YKE6	Q6NSI7;A0A024R9K8;A8K935;A0A024R9I5;Q9UHW9;H0YKQ8;Q3ZCQ6;B3KXX3;Q5HYC7;H0YMQ9	10;10;10;10;10;9;9;9;8;8;4;4;4;2;1;1;1	10;10;10;10;10;9;9;9;8;8;4;4;4;2;1;1;1	10;10;10;10;10;9;9;9;8;8;4;4;4;2;1;1;1	Solute carrier family 12 member 6	SLC12A6;DKFZp686O1827	;;;;;;;;;	17	10	10	10	7	7	8	9	8	8	7	7	8	9	8	8	7	7	8	9	8	8	9.3	9.3	9.3	121.11	1091	1091;1091;1150;1150;1150;942;943;962;906;906;1037;1079;1085;107;90;133;152	0	26.749	By MS/MS	By MS/MS	By MS/MS	By MS/MS	By MS/MS	By MS/MS	6.1	6.5	7.2	8.2	7.1	7.1
A0A024R9J0;O60216;B3KUT8;E5RI01;E5RFZ5;E5RG18;E5RJW1;E5RJK5;E5RFV8;E5RIN7;F6KSS9;Q9H4I0;A0A140T8W2	A0A024R9J0;O60216;B3KUT8	16;16;8;5;5;4;4;4;4;4;3;3;1	16;16;8;5;5;4;4;4;4;4;3;3;1	16;16;8;5;5;4;4;4;4;4;3;3;1	Double-strand-break repair protein rad21 homolog	RAD21	;;	13	16	16	16	12	15	15	13	12	12	12	15	15	13	12	12	12	15	15	13	12	12	31.1	31.1	31.1	71.689	631	631;631;181;135;176;69;120;124;225;228;556;556;65	0	41.672	By MS/MS	By MS/MS	By MS/MS	By MS/MS	By MS/MS	By MS/MS	23.3	27.9	27.9	24.4	24.4	22.2
A0A024R9K4;Q96QD9;H9KVC6;H9KVC1;H9KVD1;H9KVD5	A0A024R9K4;Q96QD9;H9KVC6	7;7;4;2;1;1	7;7;4;2;1;1	7;7;4;2;1;1	UAP56-interacting factor	FYTTD1	;;	6	7	7	7	6	5	6	3	3	4	6	5	6	3	3	4	6	5	6	3	3	4	25.2	25.2	25.2	35.818	318	318;318;176;71;121;126	0	32.83	By MS/MS	By MS/MS	By MS/MS	By MS/MS	By MS/MS	By MS/MS	21.1	18.2	21.7	10.4	11.6	14.5
A0A024R9K7;Q9NPA0;H0YDX2;H0YDT8	A0A024R9K7;Q9NPA0;H0YDX2	5;5;3;2	5;5;3;2	5;5;3;2	ER membrane protein complex subunit 7	C15orf24;EMC7	;;	4	5	5	5	5	4	5	4	4	4	5	4	5	4	4	4	5	4	5	4	4	4	20.3	20.3	20.3	35.416	320	320;242;160;192	0	16.221	By MS/MS	By MS/MS	By MS/MS	By MS/MS	By MS/MS	By MS/MS	20.3	20.3	20.3	20.3	20.3	20.3
A0A024R9L1;O60306;B0AZM4;A8K6F0;H0YH15;H0YLN9	A0A024R9L1;O60306;B0AZM4;A8K6F0	18;18;17;17;7;1	18;18;17;17;7;1	18;18;17;17;7;1	Intron-binding protein aquarius	AQR	;;;	6	18	18	18	15	14	14	15	14	16	15	14	14	15	14	16	15	14	14	15	14	16	17.4	17.4	17.4	171.29	1485	1485;1485;1353;1485;646;180	0	53.317	By MS/MS	By MS/MS	By MS/MS	By MS/MS	By MS/MS	By MS/MS	15.4	12.9	13	15.4	11.2	15.7
A0A024R9L5;B4DYK7;O60336	A0A024R9L5;B4DYK7;O60336	1;1;1	1;1;1	1;1;1	Mitogen-activated protein kinase-binding protein 1	MAPKBP1	;;	3	1	1	1	1	1	1	1	1	1	1	1	1	1	1	1	1	1	1	1	1	1	1.2	1.2	1.2	109.15	1015	1015;1347;1514	1	-2	By matching	By matching	By MS/MS	By matching	By matching	By matching	1.2	1.2	1.2	1.2	1.2	1.2
A0A024R9L6;Q11201	A0A024R9L6;Q11201	1;1	1;1	1;1	CMP-N-acetylneuraminate-beta-galactosamide-alpha-2,3-sialyltransferase 1	ST3GAL1	;	2	1	1	1	1	0	1	1	0	1	1	0	1	1	0	1	1	0	1	1	0	1	2.9	2.9	2.9	39.075	340	340;340	0.00267	2.1397	By matching		By MS/MS	By MS/MS		By MS/MS	2.9	0	2.9	2.9	0	2.9
A0A024R9L9;Q96JC1;B3KY10	A0A024R9L9;Q96JC1	21;21;5	21;21;5	21;21;5	Vam6/Vps39-like protein	VPS39	;	3	21	21	21	18	19	18	17	19	16	18	19	18	17	19	16	18	19	18	17	19	16	30.3	30.3	30.3	100.77	875	875;886;221	0	55.232	By MS/MS	By MS/MS	By MS/MS	By MS/MS	By MS/MS	By MS/MS	27.4	27.1	25.8	25.3	26.4	24.1
A0A024R9M3;Q8N9N7;H3BSW0	A0A024R9M3;Q8N9N7;H3BSW0	6;6;5	6;6;5	6;6;5	Leucine-rich repeat-containing protein 57	LRRC57	;;	3	6	6	6	5	5	5	5	6	6	5	5	5	5	6	6	5	5	5	5	6	6	25.1	25.1	25.1	26.754	239	239;239;148	0	9.5851	By MS/MS	By MS/MS	By MS/MS	By MS/MS	By MS/MS	By MS/MS	21.3	21.3	21.3	21.3	25.1	25.1
A0A024R9M9;Q99653;H0YNG9;H0YKE7;F5GX29;B4DSB5;H0YLY7;H0YLX1	A0A024R9M9;Q99653;H0YNG9;H0YKE7;F5GX29;B4DSB5;H0YLY7	12;12;9;8;8;8;6;1	12;12;9;8;8;8;6;1	12;12;9;8;8;8;6;1	Calcineurin B homologous protein 1	CHP;CHP1	;;;;;;	8	12	12	12	11	11	11	11	11	11	11	11	11	11	11	11	11	11	11	11	11	11	76.4	76.4	76.4	22.456	195	195;195;154;123;128;128;91;53	0	160.47	By MS/MS	By MS/MS	By MS/MS	By MS/MS	By MS/MS	By MS/MS	67.2	72.3	67.2	67.2	67.2	67.2
H0YNK8;A0A0S2Z598;A0A024R9N3;Q5J8M3;S4R329;H0YK61;H0YNK0;H0YLP8;H0YMH5	H0YNK8;A0A0S2Z598;A0A024R9N3;Q5J8M3;S4R329;H0YK61;H0YNK0;H0YLP8	3;3;3;3;2;2;2;2;1	3;3;3;3;2;2;2;2;1	3;3;3;3;2;2;2;2;1	ER membrane protein complex subunit 4	EMC4;TMEM85	;;;;;;;	9	3	3	3	2	3	2	2	2	3	2	3	2	2	2	3	2	3	2	2	2	3	39.2	39.2	39.2	11.151	102	102;149;183;183;72;78;84;125;72	0	9.6608	By MS/MS	By MS/MS	By MS/MS	By MS/MS	By MS/MS	By MS/MS	26.5	39.2	26.5	26.5	23.5	39.2
A8K9B9;A0A024R9N6;Q9H223;B3KUH4	A8K9B9;A0A024R9N6;Q9H223	27;27;27;1	27;27;27;1	22;22;22;0	EH domain-containing protein 4	EHD4	;;	4	27	27	22	22	24	24	20	19	22	22	24	24	20	19	22	19	20	19	17	16	18	57.1	57.1	49.7	61.155	541	541;541;541;342	0	174.86	By MS/MS	By MS/MS	By MS/MS	By MS/MS	By MS/MS	By MS/MS	48.4	51.6	53.4	44.4	45.3	48.6
A0A024R9P6;Q96TC7;B3KUI4;H0YMB1;H0YLG5;H0YNE5	A0A024R9P6;Q96TC7;B3KUI4;H0YMB1;H0YLG5	6;6;5;4;3;2	6;6;5;4;3;2	6;6;5;4;3;2	Regulator of microtubule dynamics protein 3	FAM82C;RMDN3	;;;;	6	6	6	6	6	3	4	4	5	2	6	3	4	4	5	2	6	3	4	4	5	2	16.6	16.6	16.6	52.118	470	470;470;407;306;287;251	0	10.614	By MS/MS	By MS/MS	By MS/MS	By MS/MS	By MS/MS	By MS/MS	16.6	9.4	12.1	12.1	13.8	7.2
A0A024R9Q1;A0PJG0;A8MZG1;Q6MZL6;P35442;A0A0B6XK25;Q7KYY3;B4DQQ9;Q2HIZ1;B3KQE1;F5H4Z8;Q53FK6;Q2HIZ0;P49746	A0A024R9Q1;A0PJG0	39;20;3;3;3;2;1;1;1;1;1;1;1;1	1;0;0;0;0;0;0;0;0;0;0;0;0;0	1;0;0;0;0;0;0;0;0;0;0;0;0;0		THBS1	;	14	39	1	1	32	30	24	37	33	37	0	0	0	1	0	1	0	0	0	1	0	1	36.5	1	1	129.35	1170	1170;401;94;430;1172;78;59;353;485;762;947;956;956;956	0.0013175	2.857	By matching	By matching	By matching	By matching	By matching	By MS/MS	29.9	29.5	24.9	34.8	31.5	35
A0A024R9R3;Q9P253;H0YMC9;H0YLM6	A0A024R9R3;Q9P253	18;18;2;1	18;18;2;1	18;18;2;1	Vacuolar protein sorting-associated protein 18 homolog	VPS18	;	4	18	18	18	16	17	15	16	15	14	16	17	15	16	15	14	16	17	15	16	15	14	22.4	22.4	22.4	110.18	973	973;973;121;130	0	39.455	By MS/MS	By MS/MS	By MS/MS	By MS/MS	By MS/MS	By MS/MS	21.1	20.7	19.2	20.2	19.8	18.4
A8K2V6;A0A024R9R7;Q9ULG1;H0YMN5	A8K2V6;A0A024R9R7;Q9ULG1;H0YMN5	3;3;3;2	3;3;3;2	3;3;3;2	DNA helicase INO80	INOC1;INO80	;;;	4	3	3	3	1	3	3	1	1	1	1	3	3	1	1	1	1	3	3	1	1	1	2.8	2.8	2.8	151.86	1307	1307;1556;1556;1104	0.0018409	2.5636	By matching	By MS/MS	By MS/MS	By matching	By matching	By MS/MS	0.7	2.8	2.8	0.7	0.7	0.8
A0A024R9T6;Q9P270;D6RIF6;Q9H705;H0Y9L2	A0A024R9T6;Q9P270;D6RIF6	8;8;5;3;2	8;8;5;3;2	8;8;5;3;2	SLAIN motif-containing protein 2	hCG_17415;SLAIN2	;;	5	8	8	8	7	8	6	6	7	5	7	8	6	6	7	5	7	8	6	6	7	5	18.8	18.8	18.8	62.543	581	581;581;414;139;169	0	19.399	By MS/MS	By MS/MS	By MS/MS	By MS/MS	By MS/MS	By MS/MS	16.4	18.8	13.3	13.3	15.7	11.7
A0A024R9U3;Q9NX40;D6RG39;D6RIT9;D6RDK6;D6RBN5;D6RDI5;D6RA54;D6RC55;D6R918;D6RBC5;D6RI08;D6RDK1;B4DND1;D6RIV2;D6R9T5;D6RF07	A0A024R9U3;Q9NX40;D6RG39;D6RIT9;D6RDK6;D6RBN5;D6RDI5;D6RA54;D6RC55	11;11;8;8;7;7;6;6;6;5;5;4;4;4;4;4;3	11;11;8;8;7;7;6;6;6;5;5;4;4;4;4;4;3	11;11;8;8;7;7;6;6;6;5;5;4;4;4;4;4;3	OCIA domain-containing protein 1	OCIAD1	;;;;;;;;	17	11	11	11	11	9	10	10	10	9	11	9	10	10	10	9	11	9	10	10	10	9	55.1	55.1	55.1	27.626	245	245;245;171;172;179;218;97;110;112;73;80;103;119;133;140;168;46	0	74.375	By MS/MS	By MS/MS	By MS/MS	By MS/MS	By MS/MS	By MS/MS	55.1	51.4	50.6	54.7	54.7	43.3
A0A024R9U8;A0A024R9W5;Q7Z6Z7;A0A024R9Y3;Q5H924;Q5H962;B4DGF6;Q5H935;H0Y659;Q53FW4;Q8IWJ0;Q5H964;A0A087X1S3;Q3B7K0;A0A087X146;A0A1B0GXC7;Q5H963	A0A024R9U8;A0A024R9W5;Q7Z6Z7;A0A024R9Y3;Q5H924	65;65;65;64;44;30;21;16;16;7;4;4;4;4;3;2;2	65;65;65;64;44;30;21;16;16;7;4;4;4;4;3;2;2	59;59;59;58;44;24;21;16;16;7;2;4;4;4;3;2;2	E3 ubiquitin-protein ligase HUWE1	HUWE1	;;;;	17	65	65	59	52	57	60	49	58	57	52	57	60	49	58	57	46	51	54	43	52	51	19	19	17.2	481.01	4365	4365;4374;4374;4359;3407;1672;1343;1196;1197;439;216;227;230;332;191;92;93	0	323.31	By MS/MS	By MS/MS	By MS/MS	By MS/MS	By MS/MS	By MS/MS	15.9	16.8	17.6	14.1	16.9	16.6
A0A024R9U9;Q969E8	A0A024R9U9;Q969E8	2;2	2;2	2;2	Pre-rRNA-processing protein TSR2 homolog	RP1-112K5.2;TSR2	;	2	2	2	2	2	2	2	2	2	2	2	2	2	2	2	2	2	2	2	2	2	2	11	11	11	20.894	191	191;191	0.00096506	3.2121	By MS/MS	By MS/MS	By MS/MS	By MS/MS	By MS/MS	By MS/MS	11	11	11	11	11	11
A0A024R9V7;Q8IWE2	A0A024R9V7;Q8IWE2	1;1	1;1	1;1	Protein NOXP20	LOC92689;FAM114A1	;	2	1	1	1	1	1	0	1	0	1	1	1	0	1	0	1	1	1	0	1	0	1	3.2	3.2	3.2	60.741	563	563;563	0.00095475	3.0672	By matching	By matching		By MS/MS		By matching	3.2	3.2	0	3.2	0	3.2
Q5JZB8;A0A024R9Y9;A0A024R9W1;Q9BPZ2;Q99865	Q5JZB8;A0A024R9Y9;A0A024R9W1;Q9BPZ2;Q99865	1;1;1;1;1	1;1;1;1;1	1;1;1;1;1	Spindlin-2B;Spindlin-2A	SPIN2B;SPIN-2;SPIN2;SPIN2A	;;;;	5	1	1	1	0	0	0	1	0	0	0	0	0	1	0	0	0	0	0	1	0	0	6.9	6.9	6.9	27.811	247	247;258;258;258;258	0.0086499	1.5652				By MS/MS			0	0	0	6.9	0	0
A0A024R9W3;B7ZLP7;A0AV96;D6R9D6;B7Z8Z7;D6RBS9;D6REZ6;D6R9M7;D6RBP6;D6RA49;D6RFL5;D6RCT1;D6RF41;Q5T0W7;A0A024QZJ5;B4E1E3;A0A024QZM7;A0A024QZI9;F8W9F8;Q9NQ94	A0A024R9W3;B7ZLP7;A0AV96;D6R9D6;B7Z8Z7;D6RBS9;D6REZ6;D6R9M7	15;15;15;14;14;12;11;9;7;7;7;3;1;1;1;1;1;1;1;1	15;15;15;14;14;12;11;9;7;7;7;3;1;1;1;1;1;1;1;1	13;13;13;12;12;10;10;8;6;6;6;3;0;0;0;0;0;0;0;0	RNA-binding protein 47	FLJ20273;RBM47	;;;;;;;	20	15	15	13	14	15	13	14	15	14	14	15	13	14	15	14	12	13	11	12	13	12	35.9	35.9	32.3	56.887	524	524;593;593;393;555;217;193;158;113;123;137;59;133;201;586;587;594;594;602;594	0	34.131	By MS/MS	By MS/MS	By MS/MS	By MS/MS	By MS/MS	By MS/MS	32.3	35.9	27.9	33.8	35.9	30.7
A6QKW0;A0A024R9W7;P57088;D6RAA6;H0Y8N0;J3KN43;D6RBY2	A6QKW0;A0A024R9W7;P57088;D6RAA6	12;12;12;7;3;1;1	12;12;12;7;3;1;1	12;12;12;7;3;1;1	Transmembrane protein 33	SHINC3;TMEM33	;;;	7	12	12	12	11	11	11	11	10	12	11	11	11	11	10	12	11	11	11	11	10	12	34	34	34	27.951	247	247;247;247;222;155;68;68	0	22.609	By MS/MS	By MS/MS	By MS/MS	By MS/MS	By MS/MS	By MS/MS	34	34	31.2	30.4	31.2	34
B4DSU2;B2R745;A0A0S2Z514;A0A024R9W8;Q6PML9	B4DSU2;B2R745;A0A0S2Z514;A0A024R9W8;Q6PML9	1;1;1;1;1	1;1;1;1;1	1;1;1;1;1	Zinc transporter 9	SLC30A9	;;;;	5	1	1	1	1	1	1	1	1	1	1	1	1	1	1	1	1	1	1	1	1	1	3	3	3	44.51	397	397;568;568;568;568	0.001322	2.9032	By MS/MS	By MS/MS	By matching	By MS/MS	By MS/MS	By MS/MS	3	3	3	3	3	3
A0A024R9X5;Q8TDQ7	A0A024R9X5;Q8TDQ7	6;6	1;1	1;1	Glucosamine-6-phosphate isomerase;Glucosamine-6-phosphate isomerase 2	GNPDA2	;	2	6	1	1	5	6	6	5	6	6	0	1	1	0	1	1	0	1	1	0	1	1	25.4	3.3	3.3	31.084	276	276;276	0.0046916	1.8478	By matching	By MS/MS	By MS/MS	By matching	By MS/MS	By MS/MS	22.1	25.4	25.4	22.1	25.4	25.4
Q05DU1;A0A024R9Y6;Q9NVN8	Q05DU1;A0A024R9Y6;Q9NVN8	2;2;2	2;2;2	2;2;2	Guanine nucleotide-binding protein-like 3-like protein	GNL3L	;;	3	2	2	2	0	0	1	0	1	2	0	0	1	0	1	2	0	0	1	0	1	2	4.5	4.5	4.5	65.352	575	575;582;582	0.00040388	3.8816			By MS/MS		By MS/MS	By MS/MS	0	0	3.1	0	3.1	4.5
Q5H909;A0A024R9Y7;Q9UNF1;Q5H907;B4DX55;B4DWM5;Q9BX88;Q9BX89;A0A087X070;Q9NVY3;Q9BX91;G5E9N2;Q9BX90;A0A024R9X0;A0A024R254;B4DS47;B4DK08;Q9Y5V3;Q12816	Q5H909;A0A024R9Y7;Q9UNF1;Q5H907;B4DX55	9;9;9;8;6;3;1;1;1;1;1;1;1;1;1;1;1;1;1	9;9;9;8;6;3;1;1;1;1;1;1;1;1;1;1;1;1;1	9;9;9;8;6;3;1;1;1;1;1;1;1;1;1;1;1;1;1	Melanoma-associated antigen D2	MAGED2	;;;;	19	9	9	9	7	6	6	8	7	7	7	6	6	8	7	7	7	6	6	8	7	7	18.9	18.9	18.9	63.138	588	588;606;606;521;520;229;309;357;357;565;681;681;706;706;778;795;962;778;1431	0	24.591	By MS/MS	By MS/MS	By MS/MS	By MS/MS	By MS/MS	By MS/MS	14.1	10.5	12.1	18.9	14.1	13.3
A0A024R9Z0;O00483	A0A024R9Z0;O00483	4;4	4;4	4;4	Cytochrome c oxidase subunit NDUFA4	NDUFA4	;	2	4	4	4	4	4	4	4	4	4	4	4	4	4	4	4	4	4	4	4	4	4	46.9	46.9	46.9	9.3697	81	81;81	0	12.833	By MS/MS	By MS/MS	By MS/MS	By MS/MS	By MS/MS	By MS/MS	46.9	46.9	46.9	46.9	46.9	46.9
A0A1B0GVI7;A0A024R9Z8;P35869	A0A1B0GVI7;A0A024R9Z8;P35869	3;3;3	3;3;3	3;3;3	Aryl hydrocarbon receptor	AHR	;;	3	3	3	3	2	2	3	1	1	2	2	2	3	1	1	2	2	2	3	1	1	2	3.6	3.6	3.6	90.58	797	797;848;848	0.0018392	2.5587	By MS/MS	By MS/MS	By MS/MS	By MS/MS	By matching	By MS/MS	2.6	2.3	3.6	1.3	1.3	2.6
A0A024RA10	A0A024RA10	1	1	1		KLHL7		1	1	1	1	0	0	0	1	0	0	0	0	0	1	0	0	0	0	0	1	0	0	3.2	3.2	3.2	63.6	564	564	0.0083234	1.5771				By MS/MS			0	0	0	3.2	0	0
B4DGE7;A0A024RA24;Q9NXC5	B4DGE7;A0A024RA24;Q9NXC5	4;4;4	4;4;4	4;4;4	WD repeat-containing protein mio	FLJ20323;MIOS	;;	3	4	4	4	2	3	3	2	3	3	2	3	3	2	3	3	2	3	3	2	3	3	4.8	4.8	4.8	98.636	875	875;875;875	0	7.6776	By MS/MS	By MS/MS	By MS/MS	By MS/MS	By MS/MS	By MS/MS	2.6	3.7	3.7	2.6	3.7	3.8
B8ZZW5;A0A024RA36;Q8NBF6;H7C0I1;A0A024RA79;A0A1W2PRP5;Q8N6Z3	B8ZZW5;A0A024RA36;Q8NBF6;H7C0I1;A0A024RA79	7;7;7;6;6;2;2	7;7;7;6;6;2;2	7;7;7;6;6;2;2	Late secretory pathway protein AVL9 homolog	AVL9;KIAA0241	;;;;	7	7	7	7	5	7	7	5	6	5	5	7	7	5	6	5	5	7	7	5	6	5	13.3	13.3	13.3	69.8	630	630;648;648;568;637;407;463	0	17.805	By MS/MS	By MS/MS	By MS/MS	By MS/MS	By MS/MS	By MS/MS	9.7	13.3	13.3	7.6	9.8	8.7
A0A024RA40;Q9H3G5;B3KW79;O75225;H7C0X5;H7C218;Q9NZ90;C9JLV0;Q75MM4;C9JVI2;C9JZ94;C9J6L4;C9JI22	A0A024RA40;Q9H3G5;B3KW79;O75225;H7C0X5	11;11;10;9;6;5;5;3;2;1;1;1;1	11;11;10;9;6;5;5;3;2;1;1;1;1	11;11;10;9;6;5;5;3;2;1;1;1;1	Probable serine carboxypeptidase CPVL	CPVL	;;;;	13	11	11	11	9	9	10	11	10	10	9	9	10	11	10	10	9	9	10	11	10	10	26.5	26.5	26.5	54.163	476	476;476;476;295;180;141;233;244;180;43;52;100;141	0	21.904	By MS/MS	By MS/MS	By MS/MS	By MS/MS	By MS/MS	By MS/MS	20.4	20.2	22.9	26.5	25	23.7
B7Z4K8;E7ETZ4;A0A024RA42;Q9Y6E2;B3KM68;B5MCH7;B5MCE7;E9PFD4;Q75MG1;E7EMS9;E9PFE3;B7Z6N5;C9JF98;F8WDX8	B7Z4K8;E7ETZ4;A0A024RA42;Q9Y6E2;B3KM68;B5MCH7;B5MCE7;E9PFD4;Q75MG1	15;15;15;15;14;13;11;9;9;4;3;3;3;3	14;14;14;14;13;12;10;8;9;4;3;3;3;3	14;14;14;14;13;12;10;8;9;4;3;3;3;3	Basic leucine zipper and W2 domain-containing protein 2	BZW2	;;;;;;;;	14	15	14	14	10	13	11	15	13	11	9	12	10	14	12	10	9	12	10	14	12	10	36.1	34.4	34.4	45.308	393	393;408;419;419;419;343;225;189;274;208;161;161;162;170	0	23.655	By MS/MS	By MS/MS	By MS/MS	By MS/MS	By MS/MS	By MS/MS	23.7	29	26.5	36.1	30.8	26.5
Q53GF5;A0A024RA52;P25787;C9JCK5;H3BT36;Q6MZI6;H7C402	Q53GF5;A0A024RA52;P25787;C9JCK5	10;10;10;5;2;2;1	10;10;10;5;2;2;1	10;10;10;5;2;2;1	Proteasome subunit alpha type;Proteasome subunit alpha type-2	PSMA2	;;;	7	10	10	10	9	9	10	9	9	9	9	9	10	9	9	9	9	9	10	9	9	9	61.1	61.1	61.1	25.84	234	234;234;234;164;48;99;36	0	185.4	By MS/MS	By MS/MS	By MS/MS	By MS/MS	By MS/MS	By MS/MS	60.7	60.7	61.1	60.7	60.7	60.7
B2R5R1;A0A024RA55;Q14956;A8K7R3;B4E3D4;B4DLJ7;B4DLL5;B4DLL8;B4DN79;Q96F58;Q8IXJ5;B4DKZ5;B4DZS5	B2R5R1;A0A024RA55;Q14956;A8K7R3;B4E3D4;B4DLJ7;B4DLL5;B4DLL8;B4DN79	9;9;9;8;8;7;7;6;6;3;3;3;3	9;9;9;8;8;7;7;6;6;3;3;3;3	9;9;9;8;8;7;7;6;6;3;3;3;3	Transmembrane glycoprotein NMB	GPNMB	;;;;;;;;	13	9	9	9	6	8	8	9	9	9	6	8	8	9	9	9	6	8	8	9	9	9	21.4	21.4	21.4	62.612	560	560;560;572;560;607;514;518;455;461;206;206;217;319	0	74.193	By MS/MS	By MS/MS	By MS/MS	By MS/MS	By MS/MS	By MS/MS	12.5	18.2	18.2	21.4	21.4	21.4
A0A024RA58;O60443;A8K410;A4FVA8;A4FTY0;H7C3W1;H7BZJ0;H7C147	A0A024RA58;O60443;A8K410;A4FVA8;A4FTY0	10;10;9;8;8;4;2;2	10;10;9;8;8;4;2;2	10;10;9;8;8;4;2;2	Non-syndromic hearing impairment protein 5	DFNA5	;;;;	8	10	10	10	8	8	8	6	7	8	8	8	8	6	7	8	8	8	8	6	7	8	23.6	23.6	23.6	54.554	496	496;496;496;437;496;216;155;192	0	90.616	By MS/MS	By MS/MS	By MS/MS	By MS/MS	By MS/MS	By MS/MS	21.4	18.1	18.1	14.1	17.9	18.1
A0A024RA75;P31937;H7BZL2	A0A024RA75;P31937	7;7;2	7;7;2	7;7;2	3-hydroxyisobutyrate dehydrogenase;3-hydroxyisobutyrate dehydrogenase, mitochondrial	HIBADH	;	3	7	7	7	6	6	5	7	7	6	6	6	5	7	7	6	6	6	5	7	7	6	33.6	33.6	33.6	35.329	336	336;336;206	0	92.055	By MS/MS	By MS/MS	By MS/MS	By MS/MS	By MS/MS	By MS/MS	28.3	28.3	23.2	33.6	33.6	28.3
S4R420;C9JV48;C9JDD7;C9J4Q7;A0A024RA77;Q9BSE4	S4R420;C9JV48;C9JDD7;C9J4Q7;A0A024RA77;Q9BSE4	1;1;1;1;1;1	1;1;1;1;1;1	1;1;1;1;1;1	Homocysteine-responsive endoplasmic reticulum-resident ubiquitin-like domain member 2 protein	HERPUD2;FLJ22313	;;;;;	6	1	1	1	0	1	0	0	0	0	0	1	0	0	0	0	0	1	0	0	0	0	83.3	83.3	83.3	1.9573	18	18;60;180;190;406;406	1	-2		By MS/MS					0	83.3	0	0	0	0
A0A090N7U2;A0A024RA81;X6RM59;Q9H0P0;B9A035;C9K084	A0A090N7U2;A0A024RA81;X6RM59;Q9H0P0	5;5;5;5;2;1	5;5;5;5;2;1	5;5;5;5;2;1	5-nucleotidase;Cytosolic 5-nucleotidase 3A	NT5C3;NT5C3A	;;;	6	5	5	5	4	5	4	5	4	5	4	5	4	5	4	5	4	5	4	5	4	5	23.9	23.9	23.9	32.558	285	285;297;331;336;205;42	0	14.327	By MS/MS	By MS/MS	By MS/MS	By MS/MS	By MS/MS	By MS/MS	18.6	23.9	19.3	23.9	18.9	23.9
C9JJ39;C9J3F5;C9JPX5;C9JKL2;A0A024RA89;O95772	C9JJ39;C9J3F5;C9JPX5;C9JKL2;A0A024RA89;O95772	1;1;1;1;1;1	1;1;1;1;1;1	1;1;1;1;1;1	MLN64 N-terminal domain homolog	STARD3NL	;;;;;	6	1	1	1	1	0	0	1	1	0	1	0	0	1	1	0	1	0	0	1	1	0	7.6	7.6	7.6	19.857	172	172;184;206;216;234;234	0.0043645	1.8996	By MS/MS			By MS/MS	By MS/MS		7.6	0	0	7.6	7.6	0
A0A024RA98;Q9Y2J8;B4DIU3;Q6ZWF8	A0A024RA98;Q9Y2J8;B4DIU3	9;9;8;2	9;9;8;2	9;9;8;2	Protein-arginine deiminase type-2	PADI2	;;	4	9	9	9	6	5	4	4	5	3	6	5	4	4	5	3	6	5	4	4	5	3	18.5	18.5	18.5	75.563	665	665;665;549;213	0	15.382	By MS/MS	By MS/MS	By MS/MS	By MS/MS	By MS/MS	By MS/MS	12.3	9.9	7.4	7.8	9	5.6
B7Z8S4;A0A024RAA0;Q969V5	B7Z8S4;A0A024RAA0;Q969V5	1;1;1	1;1;1	1;1;1	Mitochondrial ubiquitin ligase activator of NFKB 1	C1orf166;MUL1	;;	3	1	1	1	0	1	1	0	1	1	0	1	1	0	1	1	0	1	1	0	1	1	8.7	8.7	8.7	28.899	252	252;352;352	0.00041127	4.2166		By MS/MS	By MS/MS		By MS/MS	By matching	0	8.7	8.7	0	8.7	8.7
A0A024RAA7;P02747	A0A024RAA7;P02747	4;4	4;4	4;4	Complement C1q subcomponent subunit C	C1QC	;	2	4	4	4	4	4	4	4	4	4	4	4	4	4	4	4	4	4	4	4	4	4	20	20	20	25.773	245	245;245	0	36.777	By MS/MS	By MS/MS	By MS/MS	By MS/MS	By MS/MS	By MS/MS	20	20	20	20	20	20
A0A0A0MSV6;D6R934;A0A024RAB9;P02746	A0A0A0MSV6;D6R934;A0A024RAB9;P02746	3;3;3;3	3;3;3;3	3;3;3;3	Complement C1q subcomponent subunit B	C1QB	;;;	4	3	3	3	3	3	3	3	3	3	3	3	3	3	3	3	3	3	3	3	3	3	16.2	16.2	16.2	24.03	228	228;251;253;253	0	18.436	By MS/MS	By MS/MS	By MS/MS	By MS/MS	By MS/MS	By MS/MS	16.2	16.2	16.2	16.2	16.2	16.2
A0A024RAC0;Q86V48	A0A024RAC0;Q86V48	10;10	10;10	10;10	Leucine zipper protein 1	LUZP1	;	2	10	10	10	8	10	8	6	5	5	8	10	8	6	5	5	8	10	8	6	5	5	13.7	13.7	13.7	120.3	1076	1076;1076	0	27.608	By MS/MS	By MS/MS	By MS/MS	By MS/MS	By MS/MS	By MS/MS	11.3	13.7	9.4	7.2	6	5.8
A0A024RAC5;Q9P258;A5PLK7	A0A024RAC5;Q9P258;A5PLK7	27;27;26	27;27;26	27;27;26	Protein RCC2	RCC2	;;	3	27	27	27	26	24	25	25	25	25	26	24	25	25	25	25	26	24	25	25	25	25	65.5	65.5	65.5	56.084	522	522;522;457	0	323.31	By MS/MS	By MS/MS	By MS/MS	By MS/MS	By MS/MS	By MS/MS	65.5	62.6	65.5	60	64	62.6
A0A024RAC6;Q14241	A0A024RAC6;Q14241	6;5	6;5	6;5	Transcription elongation factor B polypeptide 3	TCEB3	;	2	6	6	6	4	4	4	5	4	3	4	4	4	5	4	3	4	4	4	5	4	3	8.9	8.9	8.9	87.229	772	772;798	0	13.132	By MS/MS	By MS/MS	By MS/MS	By MS/MS	By MS/MS	By MS/MS	6.3	6.3	6.3	8.9	6.3	4.9
A0A0C4DGS1;A0A024RAD5;P39656;U3KQ84	A0A0C4DGS1;A0A024RAD5;P39656	14;14;14;6	14;14;14;6	14;14;14;6	Dolichyl-diphosphooligosaccharide--protein glycosyltransferase 48 kDa subunit	DDOST	;;	4	14	14	14	14	14	13	14	13	13	14	14	13	14	13	13	14	14	13	14	13	13	53.1	53.1	53.1	48.799	439	439;456;456;154	0	323.31	By MS/MS	By MS/MS	By MS/MS	By MS/MS	By MS/MS	By MS/MS	53.1	53.1	51.3	53.1	50.6	51.3
A0A024RAD8;P30038;Q5TF55	A0A024RAD8;P30038	11;11;3	11;11;3	11;11;3	Delta-1-pyrroline-5-carboxylate dehydrogenase, mitochondrial	ALDH4A1	;	3	11	11	11	10	8	8	9	11	10	10	8	8	9	11	10	10	8	8	9	11	10	27.4	27.4	27.4	61.719	563	563;563;214	0	33.841	By MS/MS	By MS/MS	By MS/MS	By MS/MS	By MS/MS	By MS/MS	22.9	19	19	22.9	27.4	22.9
A0A024RAE1;Q9UKD2;B4DHZ2	A0A024RAE1;Q9UKD2	11;11;2	11;11;2	11;11;2	mRNA turnover protein 4 homolog	C1orf33;MRTO4	;	3	11	11	11	9	8	7	9	10	10	9	8	7	9	10	10	9	8	7	9	10	10	45.6	45.6	45.6	27.56	239	239;239;145	0	19.946	By MS/MS	By MS/MS	By MS/MS	By MS/MS	By MS/MS	By MS/MS	36.8	35.1	29.7	36.8	42.3	42.3
A0A024RAE4;B4E1U9;P60953;A0A024R9T1;B7ZAY4;B4DMH5;A0A024RAE6;Q5JYX0;Q9UJM1;Q9UJM0;F8WET9;B1AH79;G3V4H1;G3V476;V9HWD0;Q7Z513;A0A024R692;Q59G91;P17081;Q9H4E5	A0A024RAE4;B4E1U9;P60953;A0A024R9T1;B7ZAY4;B4DMH5;A0A024RAE6;Q5JYX0;Q9UJM1	11;11;11;9;9;9;8;6;6;4;1;1;1;1;1;1;1;1;1;1	11;11;11;9;9;9;8;6;6;4;1;1;1;1;1;1;1;1;1;1	10;10;10;9;9;9;7;5;5;3;0;0;0;0;0;0;0;0;0;0	Cell division control protein 42 homolog	CDC42;hCG_39634	;;;;;;;;	20	11	11	10	10	10	11	11	11	11	10	10	11	11	11	11	9	9	10	10	10	10	63.4	63.4	57.6	21.258	191	191;236;191;191;233;233;191;136;142;116;50;86;153;178;205;214;214;225;205;214	0	323.31	By MS/MS	By MS/MS	By MS/MS	By MS/MS	By MS/MS	By MS/MS	63.4	63.4	63.4	63.4	63.4	63.4
B7Z6Y2;A0A024RAI6;A0A024RAG9;A0A024RAG8;A0A024RAE9;A0A024RAI4;A0A024RAI5;A0A024RAJ2;A0A024RAJ3;A0A024RAF0;A0A024RAF6;A0A024RAF1;O00499;Q9BTH3;Q8WWH9;B7Z2Z2	B7Z6Y2;A0A024RAI6;A0A024RAG9;A0A024RAG8;A0A024RAE9;A0A024RAI4;A0A024RAI5;A0A024RAJ2;A0A024RAJ3;A0A024RAF0;A0A024RAF6;A0A024RAF1;O00499;Q9BTH3;Q8WWH9;B7Z2Z2	12;12;12;12;12;12;12;12;12;12;12;12;12;11;11;10	12;12;12;12;12;12;12;12;12;12;12;12;12;11;11;10	11;11;11;11;11;11;11;11;11;11;11;11;11;10;10;9	Myc box-dependent-interacting protein 1	BIN1	;;;;;;;;;;;;;;;	16	12	12	11	9	10	11	9	10	10	9	10	11	9	10	10	8	9	10	8	9	9	46.5	46.5	44.4	43.165	385	385;409;424;439;454;475;482;497;506;518;550;593;593;439;490;470	0	98.671	By MS/MS	By MS/MS	By MS/MS	By MS/MS	By MS/MS	By MS/MS	34	38.7	42.9	34	40.5	38.7
A0A024RAG3;P11234;C9J6B1;C9JQB3;B4E364;C9JYR1;F8WEQ6;C9JPE8	A0A024RAG3;P11234;C9J6B1;C9JQB3;B4E364	9;9;8;7;6;3;2;2	9;9;8;7;6;3;2;2	6;6;6;5;5;1;1;0	Ras-related protein Ral-B	RALB	;;;;	8	9	9	6	8	8	8	8	7	9	8	8	8	8	7	9	5	5	5	5	5	6	46.1	46.1	22.3	23.408	206	206;206;167;171;101;112;46;101	0	34.039	By MS/MS	By MS/MS	By MS/MS	By MS/MS	By MS/MS	By MS/MS	41.7	41.7	41.7	41.7	26.7	46.1
X6RLJ0;A0A024RAG6;P02745	X6RLJ0;A0A024RAG6;P02745	1;1;1	1;1;1	1;1;1	Complement C1q subcomponent subunit A	C1QA	;;	3	1	1	1	0	1	1	0	1	1	0	1	1	0	1	1	0	1	1	0	1	1	4.5	4.5	4.5	23.351	220	220;245;245	0.0073354	1.6176		By matching	By MS/MS		By matching	By MS/MS	0	4.5	4.5	0	4.5	4.5
A0A024RAH0;Q9Y2U5;J3QS19;Q96K88;Q6P084;Q96HN9;Q1PBM3;J3KRN4;J3QRB6;Q99759	A0A024RAH0;Q9Y2U5	4;4;1;1;1;1;1;1;1;1	4;4;1;1;1;1;1;1;1;1	4;4;1;1;1;1;1;1;1;1	Mitogen-activated protein kinase kinase kinase 2	MAP3K2	;	10	4	4	4	3	2	3	3	4	2	3	2	3	3	4	2	3	2	3	3	4	2	6.9	6.9	6.9	69.74	619	619;619;42;142;234;594;622;622;653;626	0	6.9095	By MS/MS	By matching	By MS/MS	By MS/MS	By MS/MS	By MS/MS	5.3	3.2	5.3	4.8	6.9	3.2
A0A024RAH4;Q13761;B4DVE5;B4DT53	A0A024RAH4;Q13761;B4DVE5;B4DT53	5;5;4;3	5;5;4;3	3;3;2;2	Runt-related transcription factor 3	RUNX3	;;;	4	5	5	3	5	4	3	3	3	3	5	4	3	3	3	3	3	2	1	1	1	1	21.2	21.2	15.2	45.922	429	429;415;362;322	0	17.179	By MS/MS	By MS/MS	By MS/MS	By MS/MS	By MS/MS	By MS/MS	21.2	14.2	9.6	9.6	9.6	9.6
Q4ZG72;A0A024RAH8;Q9NVP1;Q8N254;H7C452;Q59FR7	Q4ZG72;A0A024RAH8;Q9NVP1;Q8N254	14;14;14;8;4;4	14;14;14;8;4;4	14;14;14;8;4;4	ATP-dependent RNA helicase DDX18	DDX18	;;;	6	14	14	14	12	12	12	10	11	11	12	12	12	10	11	11	12	12	12	10	11	11	36.6	36.6	36.6	61.594	546	546;670;670;408;214;246	0	52.073	By MS/MS	By MS/MS	By MS/MS	By MS/MS	By MS/MS	By MS/MS	30.2	31.9	30.2	23.8	29.7	30.4
A0A024RAI1;P61158;B4DXW1;Q59FV6;B4DT29;B4DTI0;B4E1U3;F8WDR7;Q59GD5;B7Z9W3;Q9P1U1;F8WEW2;F8WE84;B3KM55;A0A0A0MTI9;H7C4J1;C9IZN3;Q9C0K3	A0A024RAI1;P61158;B4DXW1;Q59FV6;B4DT29;B4DTI0	30;30;27;26;23;20;9;7;3;3;3;2;2;2;1;1;1;1	30;30;27;26;23;20;9;7;3;3;3;2;2;2;1;1;1;1	30;30;27;26;23;20;9;7;3;3;3;2;2;2;1;1;1;1	Actin-related protein 3	ACTR3	;;;;;	18	30	30	30	27	28	29	29	28	28	27	28	29	29	28	28	27	28	29	29	28	28	66.7	66.7	66.7	47.371	418	418;418;367;369;356;289;156;84;282;330;418;34;41;126;189;208;222;210	0	323.31	By MS/MS	By MS/MS	By MS/MS	By MS/MS	By MS/MS	By MS/MS	66.7	66.7	66.7	66.7	65.8	66.7
A0A024RAJ1;Q92552;G5EA06;D6RH20;B4DT94;Q6PKB3;D6RJC7;B4DKI9;E5RJ73;Q8N6F2	A0A024RAJ1;Q92552;G5EA06;D6RH20;B4DT94;Q6PKB3	11;11;10;9;9;6;5;4;3;3	11;11;10;9;9;6;5;4;3;3	11;11;10;9;9;6;5;4;3;3	28S ribosomal protein S27, mitochondrial	MRPS27	;;;;;	10	11	11	11	11	8	8	9	10	9	11	8	8	9	10	9	11	8	8	9	10	9	32.4	32.4	32.4	47.611	414	414;414;358;299;358;222;197;195;94;168	0	17.304	By MS/MS	By MS/MS	By MS/MS	By MS/MS	By MS/MS	By MS/MS	32.4	21	23.7	24.6	28.7	24.6
A0A024RAJ4;O15514;Q53T47;E9PHV4;E9PB93;Q587J0	A0A024RAJ4;O15514;Q53T47;E9PHV4;E9PB93	6;6;4;4;3;2	6;6;4;4;3;2	6;6;4;4;3;2	DNA-directed RNA polymerase II subunit RPB4	POLR2D	;;;;	6	6	6	6	6	4	5	4	5	6	6	4	5	4	5	6	6	4	5	4	5	6	62	62	62	16.311	142	142;142;84;110;104;57	0	33.66	By MS/MS	By MS/MS	By MS/MS	By MS/MS	By MS/MS	By MS/MS	62	49.3	62	47.2	49.3	62
A0A024RAJ5;Q9Y5P4;A0A0A0MRE4;H0Y9J1	A0A024RAJ5;Q9Y5P4	15;15;4;2	15;15;4;2	15;15;4;2	Collagen type IV alpha-3-binding protein	COL4A3BP	;	4	15	15	15	14	14	14	12	12	14	14	14	14	12	12	14	14	14	14	12	12	14	37.1	37.1	37.1	68.006	598	598;624;234;126	0	36.452	By MS/MS	By MS/MS	By MS/MS	By MS/MS	By MS/MS	By MS/MS	32.9	34.4	34.9	27.8	28.3	34.9
A0A024RAJ6;P07686;Q5URX0;H0YA83;H0Y9B6;D6REQ8	A0A024RAJ6;P07686;Q5URX0	19;19;16;8;8;1	19;19;16;8;8;1	19;19;16;8;8;1	Beta-hexosaminidase;Beta-hexosaminidase subunit beta;Beta-hexosaminidase subunit beta chain B;Beta-hexosaminidase subunit beta chain A	HEXB	;;	6	19	19	19	18	17	18	18	19	18	18	17	18	18	19	18	18	17	18	18	19	18	39	39	39	63.111	556	556;556;331;170;202;35	0	145.11	By MS/MS	By MS/MS	By MS/MS	By MS/MS	By MS/MS	By MS/MS	37.4	33.6	37.4	37.4	39	37.4
A0A024RAJ7;A0A024RAK1;Q969S9;D6RAL1	A0A024RAJ7;A0A024RAK1;Q969S9;D6RAL1	2;2;2;1	2;2;2;1	2;2;2;1	Ribosome-releasing factor 2, mitochondrial	GFM2	;;;	4	2	2	2	0	1	1	1	1	1	0	1	1	1	1	1	0	1	1	1	1	1	4.2	4.2	4.2	81.199	732	732;779;779;285	0.0013331	3.0284		By MS/MS	By matching	By MS/MS	By matching	By matching	0	1.9	1.9	2.3	1.9	1.9
A0A024RAJ8;Q13576;F5H7S7;E7EWC2;B7Z7U6;Q59HA3;D6R939;E9PDT6;B7Z7X2;D6RDK8;D6R999;H0YA28;D6RGC6	A0A024RAJ8;Q13576;F5H7S7;E7EWC2;B7Z7U6;Q59HA3;D6R939	72;71;68;64;61;53;40;25;20;4;1;1;1	70;69;66;62;60;51;40;24;20;4;1;1;1	34;33;30;30;28;15;32;14;15;4;1;0;1	Ras GTPase-activating-like protein IQGAP2	IQGAP2	;;;;;;	13	72	70	34	59	60	61	70	68	66	57	58	59	68	66	64	29	27	28	34	32	30	50.7	49.7	26.2	180.59	1575	1575;1575;1525;1402;1402;1155;824;509;377;167;60;79;110	0	323.31	By MS/MS	By MS/MS	By MS/MS	By MS/MS	By MS/MS	By MS/MS	47.2	45.1	46.3	50.2	49.6	48.5
A8K4A0;A0A024RAJ9;P15848	A8K4A0;A0A024RAJ9;P15848	4;4;4	4;4;4	4;4;4	Arylsulfatase B	ARSB	;;	3	4	4	4	4	4	3	3	4	3	4	4	3	3	4	3	4	4	3	3	4	3	11.6	11.6	11.6	46.027	413	413;533;533	0.0024987	2.1703	By MS/MS	By matching	By MS/MS	By matching	By MS/MS	By MS/MS	11.6	11.6	6.5	6.5	11.6	6.5
A0A0S2Z5E0;A0A024RAK0;Q9HAD4;D6RBY6;D6RE66;H0YAA3;A0A0S2Z5D8;D6RH33;D6R9E7;D6RB94;B4DK73;B4DHS8;H0YAI6;D6RA22;D6R9M1;D6RJA5;H0Y9Z3;B4E2L4;B4DDS4	A0A0S2Z5E0;A0A024RAK0;Q9HAD4;D6RBY6;D6RE66;H0YAA3;A0A0S2Z5D8;D6RH33;D6R9E7;D6RB94;B4DK73;B4DHS8	4;4;4;3;3;3;3;2;2;2;2;2;1;1;1;1;1;1;1	4;4;4;3;3;3;3;2;2;2;2;2;1;1;1;1;1;1;1	4;4;4;3;3;3;3;2;2;2;2;2;1;1;1;1;1;1;1	WD repeat-containing protein 41	WDR41	;;;;;;;;;;;	19	4	4	4	2	1	3	1	4	2	2	1	3	1	4	2	2	1	3	1	4	2	12.6	12.6	12.6	51.727	459	459;459;459;179;189;394;464;150;150;151;157;176;60;61;120;140;163;205;205	0	12.608	By MS/MS	By MS/MS	By MS/MS	By MS/MS	By MS/MS	By MS/MS	5.4	2	9.2	3.7	12.6	5.4
A0A024RAL3;Q7Z3T8;B3KXA7;H0Y8R0	A0A024RAL3;Q7Z3T8	26;25;5;1	26;25;5;1	26;25;5;1	Zinc finger FYVE domain-containing protein 16	ZFYVE16	;	4	26	26	26	24	21	22	22	23	21	24	21	22	22	23	21	24	21	22	22	23	21	23.4	23.4	23.4	168.85	1539	1539;1539;349;51	0	140.41	By MS/MS	By MS/MS	By MS/MS	By MS/MS	By MS/MS	By MS/MS	21	17.5	18.5	18.5	19.2	18
B4DMI0;E9PBM2;B4DHJ0;A0A024RAL9;Q8WUF8	B4DMI0;E9PBM2;B4DHJ0;A0A024RAL9;Q8WUF8	1;1;1;1;1	1;1;1;1;1	1;1;1;1;1	Protein FAM172A	FAM172A;C5orf21	;;;;	5	1	1	1	1	1	0	1	1	1	1	1	0	1	1	1	1	1	0	1	1	1	5.9	5.9	5.9	31.371	269	269;305;305;416;416	0.006192	1.7135	By matching	By matching		By MS/MS	By matching	By matching	5.9	5.9	0	5.9	5.9	5.9
A0A024RAM0;Q92973;B4DSC0;E7EW37;S4R398;K7ENW1;K7ELC3	A0A024RAM0;Q92973	30;30;6;6;6;2;1	30;30;6;6;6;2;1	24;24;4;4;4;0;0	Transportin-1	TNPO1	;	7	30	30	24	25	29	27	25	27	27	25	29	27	25	27	27	21	23	21	19	21	21	42.2	42.2	34.3	102.35	898	898;898;128;136;193;85;119	0	323.31	By MS/MS	By MS/MS	By MS/MS	By MS/MS	By MS/MS	By MS/MS	38.4	42.2	39.5	36.7	38.3	41.2
A0A024RAM2;P35754;D3DQK5	A0A024RAM2;P35754	7;7;1	7;7;1	7;7;1	Glutaredoxin-1	GLRX	;	3	7	7	7	7	7	7	7	7	7	7	7	7	7	7	7	7	7	7	7	7	7	78.3	78.3	78.3	11.776	106	106;106;106	0	323.31	By MS/MS	By MS/MS	By MS/MS	By MS/MS	By MS/MS	By MS/MS	78.3	78.3	78.3	78.3	78.3	78.3
A0A024RAM8;Q6ZUX7	A0A024RAM8;Q6ZUX7	3;3	3;3	3;3	Lipoma HMGIC fusion partner-like 2 protein	LHFPL2	;	2	3	3	3	2	2	2	2	3	3	2	2	2	2	3	3	2	2	2	2	3	3	20.2	20.2	20.2	24.486	228	228;228	0	12.373	By MS/MS	By MS/MS	By MS/MS	By MS/MS	By MS/MS	By MS/MS	16.2	16.2	16.2	14.9	20.2	20.2
A0A024RAN2	A0A024RAN2	19	19	0		CAST		1	19	19	0	15	16	16	17	16	16	15	16	16	17	16	16	0	0	0	0	0	0	37	37	0	86.613	803	803	0	103.67	By MS/MS	By MS/MS	By MS/MS	By MS/MS	By MS/MS	By MS/MS	29.3	26.3	30.1	28.5	29.4	26.4
A0A024RAQ1;P16989;A0A024RAV4;Q96GD7;Q59EB5;A0A0D9SEI8	A0A024RAQ1;P16989;A0A024RAV4;Q96GD7;Q59EB5	16;16;14;13;8;4	9;9;7;7;1;1	9;9;7;7;1;1	Y-box-binding protein 3	CSDA;YBX3	;;;;	6	16	9	9	14	15	15	15	14	14	7	8	8	8	7	7	7	8	8	8	7	7	37.6	26.6	26.6	40.089	372	372;372;303;303;134;92	0	133.78	By MS/MS	By MS/MS	By MS/MS	By MS/MS	By MS/MS	By MS/MS	37.4	37.4	37.4	34.9	34.7	33.6
A0A024RAQ8;Q13426;A0A024RAP0;A0A024RAL0;Q7Z763	A0A024RAQ8;Q13426;A0A024RAP0;A0A024RAL0	6;6;5;5;1	6;6;5;5;1	6;6;5;5;1	DNA repair protein XRCC4	XRCC4	;;;	5	6	6	6	3	5	4	4	4	4	3	5	4	4	4	4	3	5	4	4	4	4	26.2	26.2	26.2	38.286	336	336;336;310;334;61	0	13.318	By MS/MS	By MS/MS	By MS/MS	By MS/MS	By MS/MS	By MS/MS	15.5	23.5	18.8	17	18.8	18.8
A0A024RAS0;A0A024RAS9;A8K169;Q16827;B4DS16;Q6MZF6;F8VU56;P23467	A0A024RAS0;A0A024RAS9;A8K169;Q16827;B4DS16	3;3;3;3;2;1;1;1	3;3;3;3;2;1;1;1	3;3;3;3;2;1;1;1	Protein-tyrosine-phosphatase;Receptor-type tyrosine-protein phosphatase O	PTPRO	;;;;	8	3	3	3	2	2	2	3	2	2	2	2	2	3	2	2	2	2	2	3	2	2	10.9	10.9	10.9	43.76	377	377;405;1216;1216;287;1956;2127;1997	0	5.9816	By MS/MS	By MS/MS	By MS/MS	By MS/MS	By MS/MS	By MS/MS	6.9	6.9	6.9	10.9	6.9	6.9
A3KPC7;A0A024RAS2;A4FTV9;Q99878;Q96KK5;Q9BTM1;P0C0S8;B2R5B3;A0A0U1RR32;A0A0U1RRH7;Q16777;P20671;Q6FI13;B4E0B3;H0YFX9;B2R5B6	A3KPC7;A0A024RAS2;A4FTV9;Q99878;Q96KK5;Q9BTM1;P0C0S8;B2R5B3;A0A0U1RR32;A0A0U1RRH7;Q16777;P20671;Q6FI13;B4E0B3;H0YFX9;B2R5B6	11;11;11;11;11;11;11;10;10;10;10;10;10;9;8;8	11;11;11;11;11;11;11;10;10;10;10;10;10;9;8;8	2;2;2;2;2;2;2;2;2;2;2;2;2;2;2;2	Histone H2A;Histone H2A type 1-J;Histone H2A type 1-H;Histone H2A.J;Histone H2A type 1;Histone H2A type 2-C;Histone H2A type 1-D;Histone H2A type 2-A	HIST1H2AH;H2AFJ;HIST1H2AK;HIST1H2AJ;HIST1H2AG;HIST2H2AC;HIST1H2AD;HIST2H2AA3	;;;;;;;;;;;;;;;	16	11	11	2	10	9	10	10	9	9	10	9	10	10	9	9	1	1	1	2	1	1	69.5	69.5	14.1	13.906	128	128;129;130;128;128;129;130;130;169;170;129;130;130;111;92;130	0	209.15	By MS/MS	By MS/MS	By MS/MS	By MS/MS	By MS/MS	By MS/MS	69.5	64.8	69.5	68.8	68.8	68.8
Q53GJ1;Q9H4E3;A0A024RAS3;Q9H0S4;A4UCU0;B4DYP6;F5H1N9;Q7Z4B1	Q53GJ1;Q9H4E3;A0A024RAS3;Q9H0S4;A4UCU0	8;8;8;8;5;3;3;2	8;8;8;8;5;3;3;2	8;8;8;8;5;3;3;2	Probable ATP-dependent RNA helicase DDX47	E4-DBP;hCG_27698;DDX47	;;;;	8	8	8	8	7	6	6	5	6	7	7	6	6	5	6	7	7	6	6	5	6	7	22.8	22.8	22.8	49.881	448	448;455;455;455;182;132;196;189	0	11.607	By MS/MS	By MS/MS	By MS/MS	By MS/MS	By MS/MS	By MS/MS	20.1	15.6	17.9	14.1	15.6	19
A0A024RAS5;P52566;B2R4F3;H0YGX7;F5H3P3;F5H6Q0;F5H2R5	A0A024RAS5;P52566;B2R4F3;H0YGX7;F5H3P3;F5H6Q0	16;16;15;13;11;8;6	16;16;15;13;11;8;6	16;16;15;13;11;8;6	Rho GDP-dissociation inhibitor 2	ARHGDIB	;;;;;	7	16	16	16	15	15	15	15	16	15	15	15	15	15	16	15	15	15	15	15	16	15	75.1	75.1	75.1	22.988	201	201;201;201;195;158;112;88	0	188.46	By MS/MS	By MS/MS	By MS/MS	By MS/MS	By MS/MS	By MS/MS	75.1	75.1	75.1	75.1	75.1	75.1
A0A024RAS8;Q9NRV9;F5GWX2;H0YG71	A0A024RAS8;Q9NRV9	11;11;5;1	11;11;5;1	11;11;5;1	Heme-binding protein 1	HEBP1	;	4	11	11	11	10	10	10	11	10	10	10	10	10	11	10	10	10	10	10	11	10	10	60.8	60.8	60.8	21.097	189	189;189;133;62	0	182.79	By MS/MS	By MS/MS	By MS/MS	By MS/MS	By MS/MS	By MS/MS	52.9	52.9	55.6	60.8	58.2	60.8
A0A024RAT6;Q8WU10	A0A024RAT6;Q8WU10	1;1	1;1	1;1	Pyridine nucleotide-disulfide oxidoreductase domain-containing protein 1	FLJ22028;PYROXD1	;	2	1	1	1	1	0	0	1	0	0	1	0	0	1	0	0	1	0	0	1	0	0	6	6	6	33.374	302	302;500	0.0061973	1.7235	By matching			By MS/MS			6	0	0	6	0	0
A0A024RAV0;P54687;F5H2F2;A0A087WYF2	A0A024RAV0;P54687;F5H2F2	10;10;5;3	10;10;5;3	10;10;5;3	Branched-chain-amino-acid aminotransferase;Branched-chain-amino-acid aminotransferase, cytosolic	BCAT1	;;	4	10	10	10	9	9	9	8	7	10	9	9	9	8	7	10	9	9	9	8	7	10	39.1	39.1	39.1	42.966	386	386;386;144;225	0	111.25	By MS/MS	By MS/MS	By MS/MS	By MS/MS	By MS/MS	By MS/MS	36	36	36	30.8	26.4	39.1
A0A024RAV2;P46063;F8WA66;F8WD97;F5H2L2;F5H4P4;F5H3W0;F5GYB7	A0A024RAV2;P46063	27;27;7;7;6;4;4;1	27;27;7;7;6;4;4;1	27;27;7;7;6;4;4;1	ATP-dependent DNA helicase Q1	RECQL	;	8	27	27	27	23	25	22	23	26	25	23	25	22	23	26	25	23	25	22	23	26	25	51.6	51.6	51.6	73.457	649	649;649;199;211;131;96;106;72	0	323.31	By MS/MS	By MS/MS	By MS/MS	By MS/MS	By MS/MS	By MS/MS	49.2	48.1	45	42.4	48.1	45.3
A0A024RAV5	A0A024RAV5	8	2	2		KRAS		1	8	2	2	7	6	6	7	7	7	2	2	2	2	2	2	2	2	2	2	2	2	53.2	7.4	7.4	21.424	188	188	0	5.6801	By MS/MS	By MS/MS	By MS/MS	By MS/MS	By MS/MS	By MS/MS	45.2	38.3	38.3	46.3	45.2	46.3
A0A024RAW0;F5H872;Q13503	A0A024RAW0;F5H872;Q13503	1;1;1	1;1;1	1;1;1	Mediator of RNA polymerase II transcription subunit 21	SURB7;MED21	;;	3	1	1	1	1	1	1	1	1	1	1	1	1	1	1	1	1	1	1	1	1	1	9.7	9.7	9.7	15.564	144	144;159;144	0.0026634	2.0979	By matching	By MS/MS	By MS/MS	By MS/MS	By MS/MS	By MS/MS	9.7	9.7	9.7	9.7	9.7	9.7
B4DMD3;B4DY34;A0A024RAW9;Q9Y2W2;F5H5G4	B4DMD3;B4DY34;A0A024RAW9;Q9Y2W2	13;13;13;13;3	13;13;13;13;3	13;13;13;13;3	WW domain-binding protein 11	WBP11	;;;	5	13	13	13	11	11	12	11	10	11	11	11	12	11	10	11	11	11	12	11	10	11	29	29	29	64.907	589	589;607;641;641;194	0	78.047	By MS/MS	By MS/MS	By MS/MS	By MS/MS	By MS/MS	By MS/MS	24.3	19.5	22.4	19.5	17.8	20.7
Q6LET6;A0A024RAX2;P10620;F5H7F6;F5H6X2;F5GX73;F5H613;F5H760	Q6LET6;A0A024RAX2;P10620;F5H7F6;F5H6X2	5;5;5;4;4;1;1;1	5;5;5;4;4;1;1;1	5;5;5;4;4;1;1;1	Microsomal glutathione S-transferase 1	MGST1	;;;;	8	5	5	5	4	4	5	5	5	5	4	4	5	5	5	5	4	4	5	5	5	5	30.3	30.3	30.3	17.57	155	155;155;155;77;80;42;46;106	0	21.973	By MS/MS	By MS/MS	By MS/MS	By MS/MS	By MS/MS	By MS/MS	29.7	29.7	30.3	30.3	30.3	30.3
B3KQF8;A0A024RAY1;Q6VMQ6;B4DRL6;B3KNI7;B4E2A2;F5GYR7;F5H592;A8MV73	B3KQF8;A0A024RAY1;Q6VMQ6;B4DRL6;B3KNI7;B4E2A2	3;3;3;2;2;2;1;1;1	3;3;3;2;2;2;1;1;1	3;3;3;2;2;2;1;1;1	Activating transcription factor 7-interacting protein 1	ATF7IP	;;;;;	9	3	3	3	2	0	2	1	1	3	2	0	2	1	1	3	2	0	2	1	1	3	6.1	6.1	6.1	95.486	881	881;1270;1270;702;709;711;96;143;515	0.00040241	3.8327	By matching		By MS/MS	By matching	By MS/MS	By MS/MS	2.8	0	2.8	1	1.8	6.1
F5H006;B4DZV0;A0A024RAY9;A0A1B0GU45;Q12912;F8W9L6;H0YJ39;H0YJC6	F5H006;B4DZV0;A0A024RAY9;A0A1B0GU45;Q12912;F8W9L6	4;4;4;4;4;3;1;1	4;4;4;4;4;3;1;1	4;4;4;4;4;3;1;1	Lymphoid-restricted membrane protein;Processed lymphoid-restricted membrane protein	LRMP	;;;;;	8	4	4	4	1	1	3	0	0	1	1	1	3	0	0	1	1	1	3	0	0	1	9.4	9.4	9.4	50.424	446	446;446;499;1454;555;348;69;97	0.0013205	2.8857	By MS/MS	By MS/MS	By MS/MS			By MS/MS	3.1	1.8	6.3	0	0	2.7
A0A024RAZ1;Q9P1Z2;B4DG60;B3KS47;F8VWP8;F8VPN1;F8VUB3;F8VZI3;F8W0X2;F8VRQ9;F8VXS2;F8VQE3;B4DKB9	A0A024RAZ1;Q9P1Z2;B4DG60;B3KS47	6;6;5;4;2;2;2;2;2;2;2;2;2	6;6;5;4;2;2;2;2;2;2;2;2;2	6;6;5;4;2;2;2;2;2;2;2;2;2	Calcium-binding and coiled-coil domain-containing protein 1	CALCOCO1	;;;	13	6	6	6	4	5	3	5	5	4	4	5	3	5	5	4	4	5	3	5	5	4	10.7	10.7	10.7	77.335	691	691;691;541;629;104;115;120;134;149;159;160;164;218	0	8.1293	By MS/MS	By MS/MS	By MS/MS	By MS/MS	By MS/MS	By MS/MS	8.1	9.1	4.9	9.1	9.7	6.5
F8W6I7;A0A024RB53;A0A024RAZ7;P09651;Q6IPF2;A0A024RC46;Q0VAC0;F8VZ49;A0A024QZ98;Q32P51;F8VTQ5;B4DP35;B4E0B5;F8VYN5;F8W646;H0YH80;Q3MI39	F8W6I7;A0A024RB53;A0A024RAZ7;P09651;Q6IPF2;A0A024RC46;Q0VAC0;F8VZ49;A0A024QZ98;Q32P51;F8VTQ5	30;30;30;30;26;25;24;23;20;20;18;14;14;13;13;12;7	29;29;29;29;25;24;23;22;19;19;17;14;14;12;13;12;7	4;4;4;4;4;4;2;2;2;2;3;4;4;0;4;0;0	Heterogeneous nuclear ribonucleoprotein A1;Heterogeneous nuclear ribonucleoprotein A1, N-terminally processed;Heterogeneous nuclear ribonucleoprotein A1-like 2	HNRNPA1;HNRPA1;hCG_2020860;RP11-78J21.1;HNRNPA1L2	;;;;;;;;;;	17	30	29	4	28	30	28	26	27	25	27	29	27	25	26	24	3	4	4	2	4	3	62.9	62.9	16	33.155	307	307;320;372;372;320;320;320;231;320;320;145;208;254;113;156;191;167	0	323.31	By MS/MS	By MS/MS	By MS/MS	By MS/MS	By MS/MS	By MS/MS	62.9	62.9	62.9	62.9	62.9	61.6
A0A024RB01;P08648;A8K6A5;B2R627;H0YIV7	A0A024RB01;P08648;A8K6A5;B2R627	21;21;20;19;3	21;21;20;19;3	21;21;20;19;3	Integrin alpha-5;Integrin alpha-5 heavy chain;Integrin alpha-5 light chain	ITGA5	;;;	5	21	21	21	17	18	18	14	13	16	17	18	18	14	13	16	17	18	18	14	13	16	28	28	28	119.24	1098	1098;1049;1049;1049;119	0	323.31	By MS/MS	By MS/MS	By MS/MS	By MS/MS	By MS/MS	By MS/MS	23.1	24.3	22.2	20.5	18.4	22.2
B7ZLK2;B7ZLK1;A0A024RB03;Q86YS7;H0YFC4	B7ZLK2;B7ZLK1;A0A024RB03;Q86YS7;H0YFC4	2;2;2;2;1	2;2;2;2;1	2;2;2;2;1	C2 domain-containing protein 5	KIAA0528;C2CD5	;;;;	5	2	2	2	2	1	0	1	0	1	2	1	0	1	0	1	2	1	0	1	0	1	2.3	2.3	2.3	115.02	1042	1042;1051;1100;1000;283	0	9.7633	By MS/MS	By MS/MS		By MS/MS		By MS/MS	2.3	1.2	0	1.2	0	1.2
F8VV56;F8W022;F8VWK8;A0A024RB05;P08962;F8VNT9	F8VV56;F8W022;F8VWK8;A0A024RB05;P08962;F8VNT9	4;4;4;4;4;2	1;1;1;1;1;0	1;1;1;1;1;0	Tetraspanin;CD63 antigen	CD63	;;;;;	6	4	1	1	4	4	4	3	4	3	1	1	1	0	1	0	1	1	1	0	1	0	32.4	15.2	15.2	16.021	145	145;215;217;238;238;133	0.00041684	4.4514	By MS/MS	By MS/MS	By matching	By matching	By MS/MS	By matching	32.4	32.4	32.4	17.2	32.4	17.2
F8W0R1;F8VPA6;A0A024RB08;A0A087WU02;Q9HC06;Q96RQ1;F8VR88;F8VUZ2;H0YI50	F8W0R1;F8VPA6;A0A024RB08;A0A087WU02;Q9HC06;Q96RQ1;F8VR88;F8VUZ2	3;3;3;3;3;3;2;2;1	3;3;3;3;3;3;2;2;1	3;3;3;3;3;3;2;2;1	Endoplasmic reticulum-Golgi intermediate compartment protein 2	ERGIC2	;;;;;;;	9	3	3	3	2	2	2	3	3	2	2	2	2	3	3	2	2	2	2	3	3	2	17.4	17.4	17.4	19.509	172	172;220;377;386;387;377;175;203;209	0	8.833	By MS/MS	By MS/MS	By MS/MS	By MS/MS	By MS/MS	By MS/MS	12.8	12.8	12.8	17.4	17.4	12.8
A0A024RB09;P61020;Q6FI54;F8VUA5;F8VVZ0;F8VPW9;F8VWZ7	A0A024RB09;P61020;Q6FI54;F8VUA5	10;10;9;5;4;2;2	7;7;7;2;1;1;1	7;7;7;2;1;1;1	Ras-related protein Rab-5B	RAB5B	;;;	7	10	7	7	8	9	8	10	8	8	5	6	5	7	5	5	5	6	5	7	5	5	54.9	40	40	23.707	215	215;215;215;115;100;73;79	0	42.205	By MS/MS	By MS/MS	By MS/MS	By MS/MS	By MS/MS	By MS/MS	40	48.8	40	54.9	40	40
A0A024RB14;P62854;Q75MH1;Q5JNZ5;Q76N57;Q76N56	A0A024RB14;P62854;Q75MH1;Q5JNZ5	4;4;3;3;1;1	4;4;3;3;1;1	4;4;3;3;1;1	40S ribosomal protein S26;Putative 40S ribosomal protein S26-like 1	RPS26;RPS26P11	;;;	6	4	4	4	4	4	4	4	4	4	4	4	4	4	4	4	4	4	4	4	4	4	37.4	37.4	37.4	13.015	115	115;115;115;115;23;45	0	22.649	By MS/MS	By MS/MS	By MS/MS	By MS/MS	By MS/MS	By MS/MS	37.4	37.4	37.4	37.4	37.4	37.4
A0A024RB17;Q9BSJ8;B3KMV5;B3KY56	A0A024RB17;Q9BSJ8;B3KMV5;B3KY56	46;46;44;42	46;46;44;42	1;1;1;1	Extended synaptotagmin-1	FAM62A;ESYT1	;;;	4	46	46	1	44	41	44	42	45	42	44	41	44	42	45	42	1	1	1	1	1	1	46.1	46.1	0.6	122.85	1104	1104;1104;1104;1058	0	323.31	By MS/MS	By MS/MS	By MS/MS	By MS/MS	By MS/MS	By MS/MS	46	43.1	46.1	43.7	45.7	44.7
A0A024RB22;Q8TAQ2;Q59G16;F8VXC8;B4DF22;F8VZW6;Q658P9	A0A024RB22;Q8TAQ2;Q59G16;F8VXC8;B4DF22	37;37;36;36;29;4;3	37;37;36;36;29;4;3	27;27;26;26;19;4;3	SWI/SNF complex subunit SMARCC2	SMARCC2	;;;;	7	37	37	27	30	34	34	33	35	36	30	34	34	33	35	36	21	25	25	25	25	26	36.7	36.7	30.6	132.88	1214	1214;1214;1156;1245;1019;105;105	0	323.31	By MS/MS	By MS/MS	By MS/MS	By MS/MS	By MS/MS	By MS/MS	28	33.9	34	33.4	34.8	35.7
A0A024RB23;P23743;G3V4E1;B4E0C6;F8W1H7;G3V327;C9JM35;F8W1M3;F8VNZ9;H0YJH4;F8VWX8;G3V4I3;G3V312;O75484	A0A024RB23;P23743;G3V4E1;B4E0C6	9;9;6;5;4;3;3;3;2;2;1;1;1;1	9;9;6;5;4;3;3;3;2;2;1;1;1;1	9;9;6;5;4;3;3;3;2;2;1;1;1;1	Diacylglycerol kinase;Diacylglycerol kinase alpha	DGKA	;;;	14	9	9	9	7	5	5	7	7	5	7	5	5	7	7	5	7	5	5	7	7	5	17.8	17.8	17.8	82.629	735	735;735;545;372;147;107;116;133;58;202;21;44;94;119	0	18.29	By MS/MS	By MS/MS	By MS/MS	By MS/MS	By MS/MS	By MS/MS	12.9	9.8	9.1	13.5	13.7	9.8
A0A024RB32;A0A087WYT3;B3KUY2;Q15185;B4DDC6	A0A024RB32;A0A087WYT3;B3KUY2;Q15185;B4DDC6	10;10;10;10;5	10;10;10;10;5	10;10;10;10;5	Prostaglandin E synthase 3	PTGES3	;;;;	5	10	10	10	10	8	10	10	10	9	10	8	10	10	10	9	10	8	10	10	10	9	51.2	51.2	51.2	18.697	160	160;164;165;160;124	0	112.58	By MS/MS	By MS/MS	By MS/MS	By MS/MS	By MS/MS	By MS/MS	51.2	43.1	51.2	51.2	51.2	50
F8VZJ2;F8W0W4;H0YHX9;A0A024RB41;Q13765;E9PAV3;F8W1N5;F8VNW4;B4DDI8;F8VZ58;A8K6N6;Q9BZK3	F8VZJ2;F8W0W4;H0YHX9;A0A024RB41;Q13765;E9PAV3;F8W1N5;F8VNW4;B4DDI8	4;4;4;4;4;4;3;3;3;1;1;1	4;4;4;4;4;4;3;3;3;1;1;1	4;4;4;4;4;4;3;3;3;1;1;1	Nascent polypeptide-associated complex subunit alpha;Nascent polypeptide-associated complex subunit alpha, muscle-specific form	NACA;hCG_2016482	;;;;;;;;	12	4	4	4	4	4	4	4	4	4	4	4	4	4	4	4	4	4	4	4	4	4	40.4	40.4	40.4	15.016	136	136;198;213;215;215;2078;71;148;169;126;135;213	0	169.29	By MS/MS	By MS/MS	By MS/MS	By MS/MS	By MS/MS	By MS/MS	40.4	40.4	40.4	40.4	40.4	40.4
A0A024RB55;B3KVD5;J3KNM6;F8VVT9;Q99490;H0YHB1	A0A024RB55;B3KVD5;J3KNM6;F8VVT9;Q99490;H0YHB1	2;2;2;2;2;1	2;2;2;2;2;1	2;2;2;2;2;1	Arf-GAP with GTPase, ANK repeat and PH domain-containing protein 2	CENTG1;AGAP2	;;;;;	6	2	2	2	0	0	0	1	1	2	0	0	0	1	1	2	0	0	0	1	1	2	3.2	3.2	3.2	90.536	836	836;848;1036;1192;1192;169	0.0036985	1.9947				By MS/MS	By MS/MS	By MS/MS	0	0	0	1.3	1.9	3.2
A0A024RB62;Q9UBP6;H0YIH0	A0A024RB62;Q9UBP6;H0YIH0	2;2;1	2;2;1	2;2;1	tRNA (guanine-N(7)-)-methyltransferase	METTL1	;;	3	2	2	2	2	2	2	2	2	2	2	2	2	2	2	2	2	2	2	2	2	2	8.3	8.3	8.3	34.092	301	301;276;124	0	6.4206	By MS/MS	By MS/MS	By MS/MS	By MS/MS	By MS/MS	By MS/MS	8.3	8.3	8.3	8.3	8.3	8.3
Q53FU3;A0A024RB72;F8VVA7;P61923;F8VXB1;F8W156;F8VXR1;F8VYZ4;F8VUC5;F8W651;F8VYK5;F8VYE0	Q53FU3;A0A024RB72;F8VVA7;P61923;F8VXB1;F8W156;F8VXR1;F8VYZ4;F8VUC5;F8W651	4;4;4;4;3;3;3;3;2;2;1;1	4;4;4;4;3;3;3;3;2;2;1;1	4;4;4;4;3;3;3;3;2;2;1;1	Coatomer subunit zeta-1	COPZ1	;;;;;;;;;	12	4	4	4	4	4	3	4	4	3	4	4	3	4	4	3	4	4	3	4	4	3	37.9	37.9	37.9	20.267	177	177;177;198;177;92;107;138;163;95;119;89;164	0	125.7	By MS/MS	By MS/MS	By MS/MS	By MS/MS	By MS/MS	By MS/MS	37.9	37.9	27.1	37.9	37.9	27.1
B4DJV2;A0A024RB75;O75390;B3KTN4;A0A0C4DGI3;Q0QEL2;H0YIC4;H0YH82;B7Z1E1;F8VPF9;F8VPA1;F8VTT8;F8W1S4;F8W4S1;F8VRP1;F8VX68;F8W642;F8VZK9;F8VX07;F8VRI6;F8VR34;F8VWQ5;F8VU34;F8W0J2	B4DJV2;A0A024RB75;O75390;B3KTN4;A0A0C4DGI3	17;17;17;16;15;8;7;6;6;5;5;5;5;5;4;4;3;3;3;3;3;2;2;1	17;17;17;16;15;8;7;6;6;5;5;5;5;5;4;4;3;3;3;3;3;2;2;1	16;16;16;16;15;8;7;6;6;5;5;4;5;4;4;4;3;3;3;3;2;1;1;0	Citrate synthase;Citrate synthase, mitochondrial	CS	;;;;	24	17	17	16	16	16	14	15	16	15	16	16	14	15	16	15	15	15	13	14	15	14	47.9	47.9	45.9	50.431	453	453;466;466;421;400;224;123;190;231;140;144;149;157;178;117;120;66;80;114;140;146;132;142;75	0	237.06	By MS/MS	By MS/MS	By MS/MS	By MS/MS	By MS/MS	By MS/MS	44.4	45.9	36.4	42.4	45.9	38.4
A0A024RB76;Q9BRT6	A0A024RB76;Q9BRT6	2;2	2;2	2;2	Protein LLP homolog	C12orf31;LLPH	;	2	2	2	2	1	2	2	1	1	2	1	2	2	1	1	2	1	2	2	1	1	2	21.7	21.7	21.7	15.225	129	129;129	0	52.808	By MS/MS	By MS/MS	By MS/MS	By MS/MS	By MS/MS	By MS/MS	12.4	21.7	21.7	12.4	12.4	21.7
A0A024RB77;G3V5T9;P24941;E7ESI2;B4DDL9;A0A024RB10	A0A024RB77;G3V5T9;P24941;E7ESI2;B4DDL9;A0A024RB10	6;6;6;5;5;5	5;5;5;4;4;4	4;4;4;3;3;3	Cyclin-dependent kinase 2	CDK2	;;;;;	6	6	5	4	6	5	5	5	4	4	5	4	4	4	3	3	4	4	3	3	2	2	29.9	27.2	23.5	33.929	298	298;346;298;238;238;264	0	14.149	By MS/MS	By MS/MS	By MS/MS	By MS/MS	By MS/MS	By MS/MS	29.9	26.2	23.2	21.5	14.8	21.5
A0A024RB85;Q9UQ80;A8K6Y1;Q6PIN5;Q05D08;F8VR77;F8W0A3;H0YIN7;F8VZ69	A0A024RB85;Q9UQ80;A8K6Y1;Q6PIN5;Q05D08;F8VR77	30;30;29;29;26;19;11;10;3	30;30;29;29;26;19;11;10;3	30;30;29;29;26;19;11;10;3	Proliferation-associated protein 2G4	PA2G4	;;;;;	9	30	30	30	28	27	27	27	28	29	28	27	27	27	28	29	28	27	27	27	28	29	80.5	80.5	80.5	43.786	394	394;394;367;373;406;284;187;160;64	0	323.31	By MS/MS	By MS/MS	By MS/MS	By MS/MS	By MS/MS	By MS/MS	75.6	75.4	75.4	72.6	78.2	78.4
A0A024RB87;P61224;E7ESV4;F5H7Y6;F5GX62;Q9BXV4;A0A0J9YXB3;A6NIZ1;F5H823;B7ZB78;F5GZG1;F5H004;F5H6R7;B7ZAY2;F5GYB5;F5H077;F5GWU8;F5H491;F5H0B7;F5H500;F5H4H0;F5GYH7;F8WBC0	A0A024RB87;P61224;E7ESV4;F5H7Y6;F5GX62;Q9BXV4;A0A0J9YXB3;A6NIZ1;F5H823;B7ZB78;F5GZG1;F5H004;F5H6R7;B7ZAY2	14;14;13;13;12;11;11;11;9;9;9;9;8;7;6;5;5;5;5;5;4;4;2	14;14;13;13;12;11;11;11;9;9;9;9;8;7;6;5;5;5;5;5;4;4;2	5;5;5;5;4;4;4;4;4;4;4;3;3;1;1;1;1;1;1;1;0;0;0	Ras-related protein Rap-1b;Ras-related protein Rap-1b-like protein	RAP1B	;;;;;;;;;;;;;	23	14	14	5	13	14	14	14	14	14	13	14	14	14	14	14	4	5	5	5	5	5	82.1	82.1	35.3	20.825	184	184;184;157;179;139;153;165;184;103;118;121;127;122;142;136;84;87;93;98;101;48;53;32	0	301.17	By MS/MS	By MS/MS	By MS/MS	By MS/MS	By MS/MS	By MS/MS	67.9	82.1	82.1	82.1	82.1	82.1
A0A024RB99;V9HW06;P34897;Q5HYG8;Q53ET4;B4E1G2;B4DJQ3;B4DP88;B4DW25;Q5BJF5;B4DJ63;B4DWA7;B4DLV4;H0YIZ0;G3V2Y4;G3V5L0;G3V4W5;G3V540;G3V2W0;G3V241;G3V3Y8;G3V4T0;G3V4X0;G3V2E4;G3V2D2;G3V2Y1;G3V3C6	A0A024RB99;V9HW06;P34897;Q5HYG8;Q53ET4;B4E1G2;B4DJQ3;B4DP88;B4DW25;Q5BJF5;B4DJ63;B4DWA7;B4DLV4;H0YIZ0;G3V2Y4	28;28;28;27;27;26;26;24;23;23;22;22;20;18;15;10;10;8;6;5;5;5;5;5;2;1;1	28;28;28;27;27;26;26;24;23;23;22;22;20;18;15;10;10;8;6;5;5;5;5;5;2;1;1	27;27;27;26;26;25;25;23;22;22;21;21;20;18;14;9;9;7;6;5;5;5;5;5;1;1;1	Serine hydroxymethyltransferase;Serine hydroxymethyltransferase, mitochondrial	SHMT2;HEL-S-51e;DKFZp686P09201	;;;;;;;;;;;;;;	27	28	28	27	26	25	24	26	25	26	26	25	24	26	25	26	25	24	23	25	24	25	66.9	66.9	66.9	53.454	483	483;504;504;483;504;442;483;435;430;480;378;513;408;264;234;215;237;192;160;142;147;149;159;171;52;65;86	0	282.45	By MS/MS	By MS/MS	By MS/MS	By MS/MS	By MS/MS	By MS/MS	66.9	63.4	60.7	65	63.6	65
A0A024RBA9;Q9UL25;Q96GX3	A0A024RBA9;Q9UL25;Q96GX3	12;12;9	12;12;9	12;12;9	Ras-related protein Rab-21	RAB21	;;	3	12	12	12	11	10	10	10	10	9	11	10	10	10	10	9	11	10	10	10	10	9	60.4	60.4	60.4	24.347	225	225;225;175	0	113.65	By MS/MS	By MS/MS	By MS/MS	By MS/MS	By MS/MS	By MS/MS	60.4	60.4	60.4	52	60.4	52
F8VY35;F5H4R6;H0YIV4;A0A024RBB7;P55209;F8VUX1;F8W0J6;B7Z2V4;H0YH88;H0YHC3;F8W020;B7Z5H0;F8VVB5;B7Z4K9	F8VY35;F5H4R6;H0YIV4;A0A024RBB7;P55209;F8VUX1;F8W0J6;B7Z2V4;H0YH88;H0YHC3;F8W020;B7Z5H0	10;10;10;10;10;9;9;9;7;7;7;5;4;2	8;8;8;8;8;7;7;7;5;5;5;3;2;2	0;0;0;0;0;0;0;0;0;0;0;0;0;0	Nucleosome assembly protein 1-like 1	NAP1L1	;;;;;;;;;;;	14	10	8	0	10	10	9	9	9	9	8	8	7	7	7	7	0	0	0	0	0	0	66.3	62.1	0	31.02	264	264;383;385;391;391;237;379;383;177;198;207;154;161;208	0	323.31	By MS/MS	By MS/MS	By MS/MS	By MS/MS	By MS/MS	By MS/MS	66.3	66.3	55.7	55.7	55.3	55.7
A0A024RBB8;Q5HYM3;Q9BZF1;F8VQX7;Q641R2;F8VUA7;Q96N80;Q96E43;B4E033;Q9H0X9;F8VZB8;Q6ZME5;F8VZ43;Q8WVV2;B3KP32;B4DMI4;A8KAD5;F8W060;F8VVD3;F8VVE7	A0A024RBB8;Q5HYM3;Q9BZF1;F8VQX7;Q641R2;F8VUA7	23;23;23;19;19;16;10;9;4;4;2;2;2;2;2;2;2;1;1;1	23;23;23;19;19;16;10;9;4;4;2;2;2;2;2;2;2;1;1;1	23;23;23;19;19;16;10;9;4;4;2;2;2;2;2;2;2;1;1;1	Oxysterol-binding protein;Oxysterol-binding protein-related protein 8	OSBPL8;DKFZp686C0249	;;;;;	20	23	23	23	22	22	21	21	21	22	22	22	21	21	21	22	22	22	21	21	21	22	36.1	36.1	36.1	101.19	889	889;890;889;721;728;694;420;377;621;879;58;133;157;424;509;510;811;52;76;111	0	213.83	By MS/MS	By MS/MS	By MS/MS	By MS/MS	By MS/MS	By MS/MS	33.9	33.9	31.4	31.6	32.7	33.9
A0A024RBB9;Q9Y2U8;B4DI45;B4E2K7	A0A024RBB9;Q9Y2U8	15;15;5;4	15;15;5;4	15;15;5;4	Inner nuclear membrane protein Man1	LEMD3	;	4	15	15	15	9	12	11	13	12	12	9	12	11	13	12	12	9	12	11	13	12	12	22.8	22.8	22.8	99.996	911	911;911;268;274	0	97.675	By MS/MS	By MS/MS	By MS/MS	By MS/MS	By MS/MS	By MS/MS	14.5	19	18.6	19	18.9	19.6
B4DTT0;Q7Z3X3;H7C3P4;A8K6V6;A0A024RBC5;F6S8M0;B4E284;P15586;F5H4C6;H0YFA9;A0A0S2Z3S2	B4DTT0;Q7Z3X3;H7C3P4;A8K6V6;A0A024RBC5;F6S8M0;B4E284;P15586;F5H4C6;H0YFA9	12;12;12;12;12;12;12;12;6;6;4	12;12;12;12;12;12;12;12;6;6;4	12;12;12;12;12;12;12;12;6;6;4	N-acetylglucosamine-6-sulfatase	DKFZp686E12166;GNS	;;;;;;;;;	11	12	12	12	11	10	11	9	8	9	11	10	11	9	8	9	11	10	11	9	8	9	29.4	29.4	29.4	53.42	469	469;496;496;552;552;584;584;552;247;303;250	0	26.488	By MS/MS	By MS/MS	By MS/MS	By MS/MS	By MS/MS	By MS/MS	26.9	20.9	23.5	20.9	19	19
A0A024RBC7;P20020;Q59H63;E7ERY9;Q58F24;F8W1V5;H0YHH6;Q3L582;A0A0U1RQU3;A1X4P7;H0YDG5;H7BZS8;A2VBC8;H7BY13;A1X4Q0;A1X4Q1;A1X4P9	A0A024RBC7;P20020;Q59H63;E7ERY9	14;14;9;9;5;2;2;2;2;1;1;1;1;1;1;1;1	14;14;9;9;5;2;2;2;2;1;1;1;1;1;1;1;1	7;7;4;4;3;2;1;1;1;0;0;0;0;0;0;0;0	Calcium-transporting ATPase;Plasma membrane calcium-transporting ATPase 1	ATP2B1	;;;	17	14	14	7	12	11	10	12	12	12	12	11	10	12	12	12	6	6	3	6	6	6	16	16	8.3	134.68	1220	1220;1258;840;963;313;101;162;197;300;82;102;117;117;129;184;230;392	0	38.071	By MS/MS	By MS/MS	By MS/MS	By MS/MS	By MS/MS	By MS/MS	13	12.5	11.5	13	13	13.7
B3KTL6;B2RDX7;A0A024RBD8;Q9NZN8;F8VP97;F8VV52;F8VVY1;F8VX63;F8W145;F8VQD8;A0A087X050;F8VUB4;F8VRS8;H0YHT8;F8VVD4;F8VWH8;H0YI80;F8VQF4;H0YI11;H0YH84	B3KTL6;B2RDX7;A0A024RBD8;Q9NZN8;F8VP97;F8VV52;F8VVY1;F8VX63;F8W145	5;5;5;5;4;4;3;3;3;2;2;2;2;1;1;1;1;1;1;1	5;5;5;5;4;4;3;3;3;2;2;2;2;1;1;1;1;1;1;1	5;5;5;5;4;4;3;3;3;2;2;2;2;1;1;1;1;1;1;1	CCR4-NOT transcription complex subunit 2	CNOT2	;;;;;;;;	20	5	5	5	3	5	5	4	3	5	3	5	5	4	3	5	3	5	5	4	3	5	15	15	15	59.754	540	540;540;540;540;321;531;182;217;309;131;152;196;276;46;62;81;99;144;182;186	0	12.881	By MS/MS	By MS/MS	By MS/MS	By MS/MS	By MS/MS	By MS/MS	7.6	15	15	13.1	11.1	15
A8K1Z3;A0A024RBE5;Q8NHV4	A8K1Z3;A0A024RBE5;Q8NHV4	1;1;1	1;1;1	1;1;1	Protein NEDD1	NEDD1	;;	3	1	1	1	1	0	0	1	0	0	1	0	0	1	0	0	1	0	0	1	0	0	2.9	2.9	2.9	71.925	660	660;660;660	0.000777	3.294	By MS/MS			By matching			2.9	0	0	2.9	0	0
F8VV59;A0A024RBE6;F8W118;B7Z9C2;F8VRJ2	F8VV59;A0A024RBE6;F8W118;B7Z9C2;F8VRJ2	10;10;9;9;6	1;1;1;1;1	1;1;1;1;1		NAP1L1	;;;;	5	10	1	1	9	9	9	8	8	8	0	0	1	0	0	0	0	0	1	0	0	0	51.7	4	4	38.028	327	327;350;209;349;114	1	-2	By matching	By matching	By MS/MS	By matching	By matching	By matching	47.7	47.7	43.1	39.1	38.8	39.1
A0A024RBE7;P42167;A0A024RBH7;Q59G12	A0A024RBE7;P42167;A0A024RBH7;Q59G12	20;20;15;14	9;9;4;4	4;4;0;0	Lamina-associated polypeptide 2, isoforms beta/gamma;Thymopoietin;Thymopentin	TMPO	;;;	4	20	9	4	20	17	19	19	20	19	9	7	9	8	9	8	4	2	4	3	4	3	60.6	29.1	15.2	50.67	454	454;454;345;378	0	64.573	By MS/MS	By MS/MS	By MS/MS	By MS/MS	By MS/MS	By MS/MS	60.6	47.4	58.6	54.4	60.6	54.4
Q8NCF7;A0A024RBE8;B2RE88;A0A024RBH9;Q00325;F8VVM2;Q53HC3;F8VWQ0;F8VZL5;F8VWR4	Q8NCF7;A0A024RBE8;B2RE88;A0A024RBH9;Q00325;F8VVM2;Q53HC3	16;16;15;15;15;14;14;6;5;5	16;16;15;15;15;14;14;6;5;5	16;16;15;15;15;14;14;6;5;5	Phosphate carrier protein, mitochondrial	SLC25A3	;;;;;;	10	16	16	16	15	14	15	15	15	15	15	14	15	15	15	15	15	14	15	15	15	15	42.4	42.4	42.4	39.932	361	361;361;361;362;362;324;361;156;153;154	0	152.32	By MS/MS	By MS/MS	By MS/MS	By MS/MS	By MS/MS	By MS/MS	41	39.9	41.3	41	41	41
Q8TB01;Q6NWZ1;A0A024RBH2;Q07065;B3KVX6	Q8TB01;Q6NWZ1;A0A024RBH2;Q07065;B3KVX6	11;11;11;11;10	11;11;11;11;10	11;11;11;11;10	Cytoskeleton-associated protein 4	CKAP4	;;;;	5	11	11	11	8	9	5	3	2	0	8	9	5	3	2	0	8	9	5	3	2	0	26.8	26.8	26.8	62.06	560	560;600;602;602;521	0	24.142	By MS/MS	By MS/MS	By MS/MS	By matching	By matching		19.8	22.3	10.2	5.7	5.5	0
B4DJV5;Q9BV37;Q53FW9;A0A024RBH5;Q13610;B4DNL1;F8VZ56;Q86X79;Q05BL3;Q6PKI5;Q6PIN4	B4DJV5;Q9BV37;Q53FW9;A0A024RBH5;Q13610;B4DNL1	6;6;6;6;6;5;1;1;1;1;1	6;6;6;6;6;5;1;1;1;1;1	6;6;6;6;6;5;1;1;1;1;1	Periodic tryptophan protein 1 homolog	PWP1	;;;;;	11	6	6	6	2	2	2	2	3	5	2	2	2	2	3	5	2	2	2	2	3	5	30.3	30.3	30.3	49.038	439	439;501;501;501;501;412;98;243;244;249;253	0	8.7033	By MS/MS	By MS/MS	By MS/MS	By MS/MS	By MS/MS	By MS/MS	8.2	8.2	10.7	8.2	15.9	23
A0A024RBI3;Q9H1K1;B1P7G3;F5H5N2;B4DNC9;B4DDI1;B3KQ30	A0A024RBI3;Q9H1K1;B1P7G3;F5H5N2;B4DNC9;B4DDI1;B3KQ30	3;3;2;2;2;2;2	3;3;2;2;2;2;2	3;3;2;2;2;2;2	Iron-sulfur cluster assembly enzyme ISCU, mitochondrial	NIFUN;ISCU	;;;;;;	7	3	3	3	3	2	2	1	3	2	3	2	2	1	3	2	3	2	2	1	3	2	33.8	33.8	33.8	15.263	142	142;167;129;154;154;154;156	0	7.071	By MS/MS	By MS/MS	By MS/MS	By MS/MS	By MS/MS	By MS/MS	33.8	20.4	20.4	12	33.8	25.4
B3KN06;A0A024RBI5;Q59EA2;Q9ULV4;Q53G58;B4DMH3;B4E3S0;B7Z9V0;H0YHL7;F8W1H8;F8VUX3;F8VSA4;F8VRE9;F8VTT6;F8VVB7;F8VV53;B3KRY9;B3KSZ9;J3QLV6;J3KSS5;Q6QEF8	B3KN06;A0A024RBI5;Q59EA2;Q9ULV4;Q53G58;B4DMH3;B4E3S0;B7Z9V0;H0YHL7	27;27;27;27;26;23;22;20;14;7;7;7;7;7;7;5;2;2;2;2;2	27;27;27;27;26;23;22;20;14;7;7;7;7;7;7;5;2;2;2;2;2	27;27;27;27;26;23;22;20;14;7;7;7;7;7;7;5;2;2;2;2;2	Coronin;Coronin-1C	CORO1C	;;;;;;;;	21	27	27	27	25	23	23	24	25	27	25	23	23	24	25	27	25	23	23	24	25	27	51.1	51.1	51.1	53.223	474	474;474;501;474;474;437;369;303;165;151;159;162;163;169;181;125;214;238;432;471;472	0	323.31	By MS/MS	By MS/MS	By MS/MS	By MS/MS	By MS/MS	By MS/MS	50.4	50.4	51.1	43	51.1	51.1
A0A024RBI7;Q9NZD2;F5H0U5;E7CEM8;F5GZ49;I3P687;H0YFS9	A0A024RBI7;Q9NZD2;F5H0U5	8;8;7;2;2;2;2	8;8;7;2;2;2;2	8;8;7;2;2;2;2	Glycolipid transfer protein	GLTP	;;	7	8	8	8	7	6	6	5	5	5	7	6	6	5	5	5	7	6	6	5	5	5	44	44	44	23.85	209	209;209;190;34;67;97;183	0	20.302	By MS/MS	By MS/MS	By MS/MS	By MS/MS	By MS/MS	By MS/MS	33	33.5	28.2	22.5	22.5	22.5
F5GWA4;A0A024RBJ2;Q9H3F6;F5H497;J3QSD4;I3L1U2;F5GWK6;F5H268;J3QS43;B3KVY5;B3KRS9;F5H6V0;I3L108;Q13829;Q8WZ19	F5GWA4;A0A024RBJ2;Q9H3F6;F5H497	3;3;3;2;1;1;1;1;1;1;1;1;1;1;1	3;3;3;2;1;1;1;1;1;1;1;1;1;1;1	3;3;3;2;1;1;1;1;1;1;1;1;1;1;1	BTB/POZ domain-containing adapter for CUL3-mediated RhoA degradation protein 3	KCTD10	;;;	15	3	3	3	3	2	2	2	2	2	3	2	2	2	2	2	3	2	2	2	2	2	11.5	11.5	11.5	32.389	287	287;313;313;175;107;120;120;121;125;132;132;170;209;316;329	0.0002134	4.9218	By MS/MS	By MS/MS	By MS/MS	By MS/MS	By MS/MS	By MS/MS	11.5	8	8	8	8	8
B3KMP2;A8KAQ7;A5D8X2;A0A024RBJ3;Q9UJX3;Q2M2R1;Q4KMX6;H0YIX7;H0YIW2	B3KMP2;A8KAQ7;A5D8X2;A0A024RBJ3;Q9UJX3;Q2M2R1;Q4KMX6	5;5;5;5;5;4;4;1;1	5;5;5;5;5;4;4;1;1	5;5;5;5;5;4;4;1;1	Anaphase-promoting complex subunit 7	ANAPC7	;;;;;;	9	5	5	5	3	5	5	4	5	3	3	5	5	4	5	3	3	5	5	4	5	3	12.1	12.1	12.1	56.313	503	503;564;565;599;599;563;564;54;149	0	9.8872	By MS/MS	By MS/MS	By MS/MS	By MS/MS	By MS/MS	By MS/MS	7	12.1	12.1	9.5	12.1	7.2
Q8TBK5;A0A024RBK3;Q9HBB3;Q02878;Q8N5Z7;B2R4K7;B4DRX3;F8VZ45;U3KQR5;F8VR69;F8VZA3;F8VWR1;F8VU16;B4DNY8	Q8TBK5;A0A024RBK3;Q9HBB3;Q02878;Q8N5Z7;B2R4K7;B4DRX3	24;24;24;24;23;22;19;9;9;7;2;2;2;1	24;24;24;24;23;22;19;9;9;7;2;2;2;1	24;24;24;24;23;22;19;9;9;7;2;2;2;1	60S ribosomal protein L6	RPL6	;;;;;;	14	24	24	24	21	23	22	24	21	21	21	23	22	24	21	21	21	23	22	24	21	21	58	58	58	32.741	288	288;288;289;288;288;288;227;159;160;63;105;118;120;82	0	222.72	By MS/MS	By MS/MS	By MS/MS	By MS/MS	By MS/MS	By MS/MS	56.6	56.6	56.6	58	55.9	56.6
A0A024RBK4;O14545;F8VNX8;F8VVF3;F8VWK2;S4R2Z9	A0A024RBK4;O14545;F8VNX8	14;14;10;6;5;2	14;14;10;6;5;2	14;14;10;6;5;2	TRAF-type zinc finger domain-containing protein 1	TRAFD1	;;	6	14	14	14	11	13	13	7	10	10	11	13	13	7	10	10	11	13	13	7	10	10	32.1	32.1	32.1	64.84	582	582;582;283;135;94;72	0	67.45	By MS/MS	By MS/MS	By MS/MS	By MS/MS	By MS/MS	By MS/MS	24.2	29.7	29.7	15.1	23.5	23.5
A0A024RBK8;B4DG06;O95294	A0A024RBK8;B4DG06;O95294	22;19;19	22;19;19	22;19;19	RasGAP-activating-like protein 1	RASAL1	;;	3	22	22	22	19	18	21	18	17	16	19	18	21	18	17	16	19	18	21	18	17	16	31.9	31.9	31.9	90.125	805	805;704;804	0	75.303	By MS/MS	By MS/MS	By MS/MS	By MS/MS	By MS/MS	By MS/MS	26.2	25.5	31.8	25.3	24	22.5
B7Z2S5;A0A024RBK9;A0A140VKC9;A0A087WSW9;A0A087WSY9;Q16881;A0A182DWI3;Q6ZR44;E2QRB9;E9PIZ5;E9PRI8;E9PJU2	B7Z2S5;A0A024RBK9;A0A140VKC9;A0A087WSW9;A0A087WSY9;Q16881;A0A182DWI3;Q6ZR44;E2QRB9	34;34;34;33;33;33;31;30;27;8;2;1	34;34;34;33;33;33;31;30;27;8;2;1	2;2;2;2;2;2;0;2;0;0;0;0	Thioredoxin reductase 1, cytoplasmic	TXNRD1	;;;;;;;;	12	34	34	2	31	31	31	32	32	33	31	31	31	32	32	33	2	2	1	2	2	2	75	75	5.5	60.021	547	547;623;647;548;648;649;568;581;460;139;44;96	0	323.31	By MS/MS	By MS/MS	By MS/MS	By MS/MS	By MS/MS	By MS/MS	73.1	68.4	70.4	72	74.6	74
F8VXK3;A0A024RBL0;Q9NPF2	F8VXK3;A0A024RBL0;Q9NPF2	1;1;1	1;1;1	1;1;1	Carbohydrate sulfotransferase 11	CHST11	;;	3	1	1	1	1	1	1	1	1	1	1	1	1	1	1	1	1	1	1	1	1	1	6.3	6.3	6.3	18.469	158	158;352;352	0.0038651	1.9674	By matching	By MS/MS	By MS/MS	By MS/MS	By MS/MS	By MS/MS	6.3	6.3	6.3	6.3	6.3	6.3
A0A024RBL2;Q96GA7;F8VYZ3;H0YID3;F8VZ97	A0A024RBL2;Q96GA7;F8VYZ3	11;11;6;4;1	11;11;6;4;1	9;9;5;2;1	Serine dehydratase-like	SDSL	;;	5	11	11	9	10	9	8	9	8	9	10	9	8	9	8	9	8	7	6	7	6	7	44.4	44.4	38	34.674	329	329;329;172;225;29	0	24.593	By MS/MS	By MS/MS	By MS/MS	By MS/MS	By MS/MS	By MS/MS	37.4	34	31.3	37.4	31.6	35.3
B4DVP2;B2R6A0;A0A024RBN1;Q9Y478;F5H2X8;X5D2S2;O43741	B4DVP2;B2R6A0;A0A024RBN1;Q9Y478;F5H2X8	4;4;4;4;2;1;1	4;4;4;4;2;1;1	4;4;4;4;2;1;1	5-AMP-activated protein kinase subunit beta-1	PRKAB1	;;;;	7	4	4	4	4	4	4	4	4	4	4	4	4	4	4	4	4	4	4	4	4	4	26.6	26.6	26.6	26.424	233	233;270;270;270;104;272;272	0	5.9842	By MS/MS	By MS/MS	By MS/MS	By MS/MS	By MS/MS	By MS/MS	26.6	26.6	26.6	26.6	26.6	26.6
Q9UPN1;F8VYE8;A0A024RBP2;P36873;F8VR82;F8W0W8;A0A087WYY5;B4DNE3;F5H1L6;F5H037;F8WE71;H0Y3Y6;F8W1A0;C4TNW5;C4TNW6	Q9UPN1;F8VYE8;A0A024RBP2;P36873;F8VR82;F8W0W8;A0A087WYY5	16;16;16;16;15;15;9;3;3;3;2;2;2;1;1	2;2;2;2;2;1;2;0;0;0;0;0;0;0;0	2;2;2;2;2;1;2;0;0;0;0;0;0;0;0	Serine/threonine-protein phosphatase;Serine/threonine-protein phosphatase PP1-gamma catalytic subunit	PPP1CC	;;;;;;	15	16	2	2	16	16	16	16	16	16	2	2	2	2	2	2	2	2	2	2	2	2	60.5	6.5	6.5	33.773	294	294;304;323;323;270;332;140;141;169;179;64;82;83;24;51	0	12.804	By MS/MS	By MS/MS	By MS/MS	By MS/MS	By MS/MS	By MS/MS	60.5	60.5	60.5	60.5	60.5	60.5
A0A024RBQ5;Q9Y6K5;A8KA84;F8VS35;F8VWK9;H0YHL3	A0A024RBQ5;Q9Y6K5;A8KA84	28;28;27;6;4;3	28;28;27;6;4;3	28;28;27;6;4;3	2-5-oligoadenylate synthase 3	OAS3	;;	6	28	28	28	27	26	26	23	24	23	27	26	26	23	24	23	27	26	26	23	24	23	33.9	33.9	33.9	121.17	1087	1087;1087;1087;223;177;166	0	204.2	By MS/MS	By MS/MS	By MS/MS	By MS/MS	By MS/MS	By MS/MS	32.9	29.9	29.2	26.9	28	26
A0A024RBR1;P30622;J3KP58;Q59GJ4;F5H0N7;Q6P5Z9;F5H6A0;B3KXA5;F5H1T5;F6VGP8;Q86WU4;F5H367;Q6Q318;F5H270;O43667	A0A024RBR1;P30622;J3KP58;Q59GJ4;F5H0N7	30;30;28;22;20;14;13;11;7;7;7;1;1;1;1	30;30;28;22;20;14;13;11;7;7;7;1;1;1;1	27;27;25;20;18;11;12;11;6;6;6;1;1;1;1	CAP-Gly domain-containing linker protein 1	RSN;CLIP1	;;;;	15	30	30	27	27	27	24	25	25	24	27	27	24	25	25	24	25	24	21	22	22	21	25.2	25.2	22.3	160.99	1427	1427;1438;1316;1065;1013;653;803;472;350;428;449;83;94;108;126	0	164.58	By MS/MS	By MS/MS	By MS/MS	By MS/MS	By MS/MS	By MS/MS	22.8	22.2	20.7	21.4	20.7	19.8
A0A024RBR3;O43583;F8VVL1	A0A024RBR3;O43583;F8VVL1	6;6;5	6;6;5	6;6;5	Density-regulated protein	DENR	;;	3	6	6	6	4	5	4	5	4	6	4	5	4	5	4	6	4	5	4	5	4	6	45.5	45.5	45.5	22.092	198	198;198;160	0	323.31	By MS/MS	By MS/MS	By MS/MS	By MS/MS	By MS/MS	By MS/MS	35.4	41.4	30.3	36.9	35.4	45.5
B4DVE4;F5H5U2;A0A024RBS0;Q8NHQ9	B4DVE4;F5H5U2;A0A024RBS0;Q8NHQ9	1;1;1;1	1;1;1;1	1;1;1;1	ATP-dependent RNA helicase DDX55	DDX55	;;;	4	1	1	1	0	0	0	1	1	1	0	0	0	1	1	1	0	0	0	1	1	1	4.1	4.1	4.1	46.089	411	411;569;600;600	0.00077912	3.3254				By MS/MS	By MS/MS	By MS/MS	0	0	0	4.1	4.1	4.1
Q53HW2;A8K4Z4;A0A024RBS2;P05388;F8VWS0;Q53HK9;Q6NSF2;F8VW21;F8VU65;B4E3D5;F8VZS0;F8VPE8;G3V210;F8VQY6;F8VRK7;Q8NHW5;F8VWV4;F8VS58;Q3MHV2;F8W1K8	Q53HW2;A8K4Z4;A0A024RBS2;P05388;F8VWS0;Q53HK9;Q6NSF2;F8VW21;F8VU65;B4E3D5;F8VZS0;F8VPE8;G3V210;F8VQY6;F8VRK7;Q8NHW5	18;18;18;18;17;17;15;14;14;14;12;10;10;9;9;9;7;7;7;6	18;18;18;18;17;17;15;14;14;14;12;10;10;9;9;9;7;7;7;6	18;18;18;18;17;17;15;14;14;14;12;10;10;9;9;9;7;7;7;6	60S acidic ribosomal protein P0;60S acidic ribosomal protein P0-like	RPLP0;RPLP0P6	;;;;;;;;;;;;;;;	20	18	18	18	16	18	15	17	17	17	16	18	15	17	17	17	16	18	15	17	17	17	63.1	63.1	63.1	34.301	317	317;317;317;317;281;317;254;244;247;266;246;153;166;142;156;317;111;121;157;107	0	170.68	By MS/MS	By MS/MS	By MS/MS	By MS/MS	By MS/MS	By MS/MS	61.2	63.1	61.2	63.1	61.2	61.2
C9J7T7;C9JE98;A0A024RBU9;C9J0Q5;C9JFD3;A0A024RBS3;Q9Y618;Q9BT61;C9JQE8;H7C184;H7C0P3;C9JNV9;C9J330	C9J7T7;C9JE98;A0A024RBU9;C9J0Q5;C9JFD3;A0A024RBS3;Q9Y618;Q9BT61	7;7;7;7;7;7;7;4;2;1;1;1;1	6;6;6;6;6;6;6;4;1;1;1;0;1	6;6;6;6;6;6;6;4;1;1;1;0;1	Nuclear receptor corepressor 2	NCOR2	;;;;;;;	13	7	6	6	5	4	6	1	2	2	4	3	6	1	2	2	4	3	6	1	2	2	3.8	3.4	3.4	221	2062	2062;2458;2471;2504;2514;2517;2525;606;1451;134;156;162;493	0	13.161	By MS/MS	By MS/MS	By MS/MS	By matching	By matching	By matching	2.7	2	3.4	0.5	1.2	1.2
B7ZKQ9;A0A024RBS4;B3KW46;B4DZ71;A0A0S2Z3N2;B4E3I1;Q59FM4;Q8WTV0;F5H5E8;A0A0S2Z3I2;F5H4X0	B7ZKQ9;A0A024RBS4;B3KW46;B4DZ71;A0A0S2Z3N2;B4E3I1;Q59FM4;Q8WTV0;F5H5E8;A0A0S2Z3I2;F5H4X0	2;2;2;2;2;2;2;2;1;1;1	2;2;2;2;2;2;2;2;1;1;1	2;2;2;2;2;2;2;2;1;1;1	Scavenger receptor class B member 1	SCARB1	;;;;;;;;;;	11	2	2	2	2	2	2	1	2	2	2	2	2	1	2	2	2	2	2	1	2	2	5	5	5	53.847	481	481;509;512;516;552;553;581;552;146;254;499	0.00096544	3.2244	By MS/MS	By MS/MS	By MS/MS	By MS/MS	By MS/MS	By MS/MS	5	5	5	2.5	5	5
A0A024RBS6;F5H1S9;G8JLB3;E5KMT6;E5KMT5;Q9Y606;F5GXL3;F5GY32;F5H168;F8W9U5;F5H1B2	A0A024RBS6;F5H1S9;G8JLB3;E5KMT6;E5KMT5;Q9Y606	9;9;9;9;9;9;4;3;2;2;2	9;9;9;9;9;9;4;3;2;2;2	9;9;9;9;9;9;4;3;2;2;2	tRNA pseudouridine synthase;tRNA pseudouridine synthase A, mitochondrial	PUS1	;;;;;	11	9	9	9	9	8	7	9	8	8	9	8	7	9	8	8	9	8	7	9	8	8	33.1	33.1	33.1	37.831	338	338;374;384;399;427;427;200;153;134;156;184	0	17.418	By MS/MS	By MS/MS	By MS/MS	By MS/MS	By MS/MS	By MS/MS	33.1	30.5	26.6	33.1	30.2	30.5
A0A0B4J2E8;A0A024RBT3;Q96D31	A0A0B4J2E8;A0A024RBT3;Q96D31	1;1;1	1;1;1	1;1;1	Calcium release-activated calcium channel protein 1	ORAI1;FLJ14466	;;	3	1	1	1	1	1	1	1	1	1	1	1	1	1	1	1	1	1	1	1	1	1	5.5	5.5	5.5	26.136	238	238;301;301	0	5.0027	By MS/MS	By MS/MS	By MS/MS	By MS/MS	By MS/MS	By MS/MS	5.5	5.5	5.5	5.5	5.5	5.5
F5H1F6;F5H4M0;A0A024RBU0;Q9H9H4	F5H1F6;F5H4M0;A0A024RBU0;Q9H9H4	1;1;1;1	1;1;1;1	1;1;1;1	Vacuolar protein sorting-associated protein 37B	VPS37B	;;;	4	1	1	1	1	1	1	1	1	1	1	1	1	1	1	1	1	1	1	1	1	1	9.2	9.2	9.2	20.654	184	184;271;285;285	0	30.379	By MS/MS	By MS/MS	By MS/MS	By MS/MS	By MS/MS	By MS/MS	9.2	9.2	9.2	9.2	9.2	9.2
A0A024RBU4;O96006	A0A024RBU4;O96006	4;4	4;4	4;4	Zinc finger BED domain-containing protein 1	hCG_1981838;ZBED1	;	2	4	4	4	3	3	4	4	3	2	3	3	4	4	3	2	3	3	4	4	3	2	6.2	6.2	6.2	78.155	694	694;694	0.00021	4.6348	By MS/MS	By MS/MS	By MS/MS	By MS/MS	By MS/MS	By MS/MS	3.7	4.8	6.2	6.2	4.8	2.3
E7EW25;B4E296;A0A024RBV2;Q86V21	E7EW25;B4E296;A0A024RBV2;Q86V21	2;2;2;2	2;2;2;2	2;2;2;2	Acetoacetyl-CoA synthetase	AACS	;;;	4	2	2	2	0	1	1	1	1	2	0	1	1	1	1	2	0	1	1	1	1	2	8.7	8.7	8.7	24.565	218	218;218;672;672	0.0018038	2.3134		By MS/MS	By MS/MS	By matching	By MS/MS	By MS/MS	0	4.6	4.6	4.1	4.6	8.7
A0A024RBV5;P51151;Q9NP90;A0A1B0GUI0	A0A024RBV5;P51151	12;12;2;1	12;12;2;1	12;12;2;1	Ras-related protein Rab-9A	RAB9A	;	4	12	12	12	9	11	11	9	9	9	9	11	11	9	9	9	9	11	11	9	9	9	69.7	69.7	69.7	22.837	201	201;201;201;23	0	192.4	By MS/MS	By MS/MS	By MS/MS	By MS/MS	By MS/MS	By MS/MS	65.2	69.7	69.7	52.7	65.2	59.7
Q59F53;A0A024RBV9;O60907;B4DP68;A0A024R189;Q9BQ87	Q59F53;A0A024RBV9;O60907;B4DP68;A0A024R189;Q9BQ87	6;6;6;4;4;4	1;1;1;0;0;0	1;1;1;0;0;0	F-box-like/WD repeat-containing protein TBL1X;F-box-like/WD repeat-containing protein TBL1Y	TBL1X;TBL1Y	;;;;;	6	6	1	1	6	6	5	6	6	6	1	1	0	1	1	1	1	1	0	1	1	1	13.9	3	3	58.119	540	540;577;577;364;522;522	0.0016722	2.6845	By MS/MS	By MS/MS	By matching	By matching	By matching	By matching	13.9	13.9	10.9	13.9	13.9	13.9
A0A024RBX6;O00625	A0A024RBX6;O00625	6;6	6;6	6;6	Pirin	PIR	;	2	6	6	6	4	4	6	4	5	5	4	4	6	4	5	5	4	4	6	4	5	5	36.6	36.6	36.6	32.113	290	290;290	0	24.708	By MS/MS	By MS/MS	By MS/MS	By MS/MS	By MS/MS	By MS/MS	15.2	15.2	36.6	15.2	28.3	28.3
A0A024RBX9;P08559;Q53GE3;A5YPB6;A5PHJ9;Q5JPU0;Q5JPT9;Q5JPU1;Q5JPU3;Q9UNV7;Q99725;Q6LCA3;P78557;P29803;Q99724;Q5JPU2	A0A024RBX9;P08559;Q53GE3;A5YPB6;A5PHJ9	17;17;15;14;11;5;5;5;4;3;3;3;3;3;2;1	17;17;15;14;11;5;5;5;4;3;3;3;3;3;2;1	17;17;15;14;11;5;5;5;4;3;3;3;3;3;2;1	Pyruvate dehydrogenase E1 component subunit alpha;Pyruvate dehydrogenase E1 component subunit alpha, somatic form, mitochondrial	PDHA1;PDHA1/LOC79064	;;;;	16	17	17	17	16	16	17	15	16	17	16	16	17	15	16	17	16	16	17	15	16	17	49.7	49.7	49.7	43.295	390	390;390;390;261;302;180;203;205;109;36;59;59;59;388;59;121	0	183.13	By MS/MS	By MS/MS	By MS/MS	By MS/MS	By MS/MS	By MS/MS	47.9	45.1	49.7	44.4	46.2	49.7
A0A024RBY9;P53701;Q68D50	A0A024RBY9;P53701;Q68D50	10;10;9	10;10;9	10;10;9	Cytochrome c-type heme lyase	HCCS;DKFZp779I1858	;;	3	10	10	10	8	8	9	6	7	6	8	8	9	6	7	6	8	8	9	6	7	6	46.3	46.3	46.3	30.601	268	268;268;268	0	46.842	By MS/MS	By MS/MS	By MS/MS	By MS/MS	By MS/MS	By MS/MS	36.2	39.6	40.3	33.6	33.6	31
A0A024RC00;Q9NRF8;Q9H6Q0	A0A024RC00;Q9NRF8	7;7;1	5;5;1	5;5;1	CTP synthase;CTP synthase 2	CTPS2	;	3	7	5	5	6	6	5	7	7	6	4	4	3	5	5	4	4	4	3	5	5	4	15.5	11.1	11.1	65.677	586	586;586;151	0	10.886	By MS/MS	By MS/MS	By MS/MS	By MS/MS	By MS/MS	By MS/MS	14.2	11.9	10.1	15.5	15.5	13.7
B4DS73;Q8WWU0;Q8WXB7;E9PEP7;A0A024RC04;B7ZKJ5;Q9Y462;P17010;B4DH67;P08048	B4DS73;Q8WWU0;Q8WXB7;E9PEP7;A0A024RC04;B7ZKJ5;Q9Y462;P17010;B4DH67;P08048	2;2;2;2;2;2;2;2;1;1	2;2;2;2;2;2;2;2;1;1	2;2;2;2;2;2;2;2;1;1	Zinc finger protein 711;Zinc finger X-chromosomal protein;Zinc finger Y-chromosomal protein	ZFX;ZNF711;ZFY	;;;;;;;;;	10	2	2	2	2	2	2	1	1	2	2	2	2	1	1	2	2	2	2	1	1	2	3.8	3.8	3.8	56.365	477	477;492;543;755;805;844;761;805;360;801	0.0018047	2.3244	By MS/MS	By matching	By MS/MS	By MS/MS	By MS/MS	By MS/MS	3.8	3.8	3.8	1.9	1.9	3.8
A8K6P5;A0A024RC06;Q13496;B7Z499;B7Z8W1;C9J2A2	A8K6P5;A0A024RC06;Q13496;B7Z499;B7Z8W1	11;11;11;8;6;3	11;11;11;8;6;3	11;11;11;8;6;3	Myotubularin	MTM1	;;;;	6	11	11	11	11	11	8	9	11	10	11	11	8	9	11	10	11	11	8	9	11	10	23.4	23.4	23.4	69.904	603	603;603;603;488;416;103	0	19.571	By MS/MS	By MS/MS	By MS/MS	By MS/MS	By MS/MS	By MS/MS	23.4	23.4	16.9	19.6	23.4	21.1
A0A024RC24;Q9P2X3;J3QQU0;J3KT25;J3QRS6	A0A024RC24;Q9P2X3	3;3;1;1;1	3;3;1;1;1	3;3;1;1;1	Protein IMPACT	IMPACT	;	5	3	3	3	3	2	2	2	2	2	3	2	2	2	2	2	3	2	2	2	2	2	10.6	10.6	10.6	36.462	320	320;320;106;180;185	0	7.9113	By MS/MS	By MS/MS	By MS/MS	By MS/MS	By MS/MS	By MS/MS	10.6	7.2	7.2	6.9	7.2	7.2
A0A024RC31;Q9Y2L5;J3QQJ5;A8K922;J3KSL8;Q6PCC9;J3QSA1;J3QR00;J3QQS5	A0A024RC31;Q9Y2L5;J3QQJ5;A8K922;J3KSL8;Q6PCC9;J3QSA1	16;16;15;14;12;11;11;2;1	16;16;15;14;12;11;11;2;1	16;16;15;14;12;11;11;2;1	Trafficking protein particle complex subunit 8	KIAA1012;TRAPPC8	;;;;;;	9	16	16	16	14	14	13	14	11	10	14	14	13	14	11	10	14	14	13	14	11	10	14.6	14.6	14.6	161.07	1436	1436;1435;1381;1173;926;666;666;187;95	0	42.782	By MS/MS	By MS/MS	By MS/MS	By MS/MS	By MS/MS	By MS/MS	12.6	14	11.8	11.9	9.2	8.6
A0A024RC33;Q15555;K7EL66;K7ERD8;M0QX52;K7ENB3;B7Z867	A0A024RC33;Q15555;K7EL66;K7ERD8	9;9;5;5;4;1;1	8;8;5;5;4;1;1	7;7;4;4;3;0;0	Microtubule-associated protein RP/EB family member 2	MAPRE2	;;;	7	9	8	7	6	8	9	9	9	7	5	7	8	8	8	6	4	6	7	7	7	5	29.1	26.6	23.5	37.031	327	327;327;134;194;127;78;154	0	102.92	By MS/MS	By MS/MS	By MS/MS	By MS/MS	By MS/MS	By MS/MS	19.9	22.6	29.1	29.1	29.1	22.6
A0A0C4DGQ6;A0A024RC37;Q96P16;K7EQR8;K7EP82	A0A0C4DGQ6;A0A024RC37;Q96P16	7;7;7;2;1	5;5;5;1;1	5;5;5;1;1	Regulation of nuclear pre-mRNA domain-containing protein 1A	RPRD1A;P15RS	;;	5	7	5	5	4	5	5	4	3	5	3	3	3	2	2	3	3	3	3	2	2	3	32.9	19.7	19.7	32.916	289	289;312;312;73;123	0	6.786	By MS/MS	By MS/MS	By MS/MS	By MS/MS	By MS/MS	By MS/MS	21.5	26	25.3	22.5	17.3	26.6
F5GWN1;J3KRP6;J3QS72;X6R3J2;J3QQM2;J3KT74;J3QQW2;Q4VAX0;Q4VAX2;A8K0E5;A0A024RC40;A4PIW0;A4PIV8;A4PIV9;A4PIV7;Q15532;Q6FGL9;Q8TDQ9	F5GWN1;J3KRP6;J3QS72;X6R3J2;J3QQM2;J3KT74;J3QQW2;Q4VAX0;Q4VAX2;A8K0E5;A0A024RC40;A4PIW0;A4PIV8;A4PIV9;A4PIV7;Q15532;Q6FGL9;Q8TDQ9	2;2;2;2;2;2;2;2;2;2;2;2;2;2;2;2;1;1	2;2;2;2;2;2;2;2;2;2;2;2;2;2;2;2;1;1	2;2;2;2;2;2;2;2;2;2;2;2;2;2;2;2;1;1	Protein SSXT	SS18;SYT-SSX2;SYT-SSX1;SYT	;;;;;;;;;;;;;;;;;	18	2	2	2	2	2	2	2	2	2	2	2	2	2	2	2	2	2	2	2	2	2	48.8	48.8	48.8	4.3871	41	41;58;60;61;68;84;94;387;418;418;418;457;457;488;488;418;391;414	0.0013278	2.9607	By MS/MS	By MS/MS	By MS/MS	By MS/MS	By MS/MS	By MS/MS	48.8	48.8	48.8	48.8	48.8	48.8
A0A024RC47;P17028	A0A024RC47;P17028	3;2	3;2	3;2	Zinc finger protein 24	ZNF24	;	2	3	3	3	2	2	2	3	3	2	2	2	2	3	3	2	2	2	2	3	3	2	14.7	14.7	14.7	42.128	368	368;368	0	6.4935	By MS/MS	By MS/MS	By MS/MS	By MS/MS	By MS/MS	By MS/MS	7.9	7.9	7.9	14.7	14.7	7.9
Q05BM8;A0A024RC48;Q10472;A8KAJ7;Q68VJ7;K7EJV8	Q05BM8;A0A024RC48;Q10472;A8KAJ7;Q68VJ7	9;9;9;8;5;2	9;9;9;8;5;2	9;9;9;8;5;2	Polypeptide N-acetylgalactosaminyltransferase;Polypeptide N-acetylgalactosaminyltransferase 1;Polypeptide N-acetylgalactosaminyltransferase 1 soluble form	GALNT1	;;;;	6	9	9	9	6	8	8	9	7	9	6	8	8	9	7	9	6	8	8	9	7	9	22.6	22.6	22.6	57.336	499	499;559;559;559;170;387	0	23.095	By MS/MS	By MS/MS	By MS/MS	By MS/MS	By MS/MS	By MS/MS	16.2	20.2	20.2	22.6	18.4	22.6
A0A024RC61;Q59E93;P15144;B4DV63;B4DP01;B4DP96;B4DPH5;H0YKT6;H0YMC1;Q8IVL7;H0YLZ8;Q71E46	A0A024RC61;Q59E93;P15144;B4DV63;B4DP01;B4DP96;B4DPH5	36;36;36;25;23;22;22;2;2;1;1;1	36;36;36;25;23;22;22;2;2;1;1;1	36;36;36;25;23;22;22;2;2;1;1;1	Aminopeptidase N	ANPEP	;;;;;;	12	36	36	36	31	34	33	32	32	32	31	34	33	32	32	32	31	34	33	32	32	32	40.3	40.3	40.3	109.54	967	967;977;967;614;533;482;533;103;122;44;65;88	0	224.83	By MS/MS	By MS/MS	By MS/MS	By MS/MS	By MS/MS	By MS/MS	38.6	36.5	38.3	38.4	36.9	38.5
A0A024RC65;P46940;A4QPB0;A0A0J9YXZ5;H0YLE8;Q6P1N4;B4E2M0;Q5FWG8;Q05DN7;B4DNP4;Q96PA3;H0YKA5;A0A087X225;F2Z2E2;A2RRC9;Q86VI3;A0A087WWP1	A0A024RC65;P46940;A4QPB0;A0A0J9YXZ5;H0YLE8;Q6P1N4;B4E2M0	110;110;109;84;69;65;64;26;26;16;5;4;4;4;4;4;3	110;110;109;84;69;65;64;26;26;16;5;4;4;4;4;4;3	108;108;107;82;67;65;62;26;26;16;5;4;4;3;3;3;3	Ras GTPase-activating-like protein IQGAP1	hCG_1991735;IQGAP1	;;;;;;	17	110	110	108	104	105	98	106	104	102	104	105	98	106	104	102	102	103	96	104	102	100	74.2	74.2	73.3	189.25	1657	1657;1657;1657;1191;1085;943;1085;271;308;278;92;43;48;1588;1631;1631;107	0	323.31	By MS/MS	By MS/MS	By MS/MS	By MS/MS	By MS/MS	By MS/MS	70.6	71.6	65.8	73.5	71.2	69.3
H0YN11;A0A024RC68;Q6ZNW5	H0YN11;A0A024RC68;Q6ZNW5	2;2;2	2;2;2	2;2;2	GDP-D-glucose phosphorylase 1	GDPGP1;hCG_1991723	;;	3	2	2	2	2	2	1	1	1	1	2	2	1	1	1	1	2	2	1	1	1	1	10.3	10.3	10.3	23.9	214	214;385;385	0.0043653	1.901	By matching	By matching	By matching	By MS/MS	By MS/MS	By MS/MS	10.3	10.3	3.3	3.3	7	7
A0A024RC75;O14647;A0A1B0GTU9;A8K9Y5;Q8N677;B7Z3I4;B4DLD8	A0A024RC75;O14647;A0A1B0GTU9;A8K9Y5	8;8;6;5;1;1;1	8;8;6;5;1;1;1	5;5;3;3;1;1;0	Chromodomain-helicase-DNA-binding protein 2	CHD2	;;;	7	8	8	5	7	5	7	5	5	6	7	5	7	5	5	6	4	3	4	2	2	3	4.3	4.3	2.6	200.56	1739	1739;1828;954;1049;501;514;1014	0	9.0138	By MS/MS	By MS/MS	By MS/MS	By MS/MS	By MS/MS	By MS/MS	4.3	2.4	3.7	2.9	2.9	2.9
H0YNG3;Q6IAM7;A0A024RC78;P67812;Q7Z4Z6;H0YNX5;H0YNA5;H0YKT4;P0C7V7	H0YNG3;Q6IAM7;A0A024RC78;P67812;Q7Z4Z6;H0YNX5;H0YNA5	10;10;10;10;8;7;6;4;1	10;10;10;10;8;7;6;4;1	10;10;10;10;8;7;6;4;1	Signal peptidase complex catalytic subunit SEC11;Signal peptidase complex catalytic subunit SEC11A;Signal peptidase I	SEC11A;SPC18;SEC11L1	;;;;;;	9	10	10	10	8	9	9	8	10	10	8	9	9	8	10	10	8	9	9	8	10	10	52.8	52.8	52.8	18.651	163	163;179;179;179;188;106;135;129;166	0	31.497	By MS/MS	By MS/MS	By MS/MS	By MS/MS	By MS/MS	By MS/MS	47.9	52.8	52.8	50.3	52.8	52.8
A0A024RC87;H0YCR7	A0A024RC87	31;15	1;0	1;0		RNH1		2	31	1	1	29	29	30	29	30	28	1	1	1	1	1	1	1	1	1	1	1	1	86.6	2.9	2.9	49.416	456	456;285	0.00021186	4.7906	By MS/MS	By MS/MS	By MS/MS	By MS/MS	By MS/MS	By MS/MS	85.1	85.1	85.1	86.6	86.6	85.1
A0A024RC92;P07332;B4DUD9;E7ENM8;Q2VXS9;E9PIJ7;Q4JFK8;E7EMJ7;H0YNN8;C9J3W6;Q4JFK7;E9PGC7;H0YNT6	A0A024RC92;P07332;B4DUD9;E7ENM8;Q2VXS9;E9PIJ7	18;18;17;13;12;10;4;2;2;1;1;1;1	18;18;17;13;12;10;4;2;2;1;1;1;1	17;17;16;12;11;10;3;2;2;1;1;1;1	Tyrosine-protein kinase;Tyrosine-protein kinase Fes/Fps	FES	;;;;;	13	18	18	17	13	13	13	14	12	12	13	13	13	14	12	12	12	12	12	13	11	11	33.9	33.9	32.6	93.495	822	822;822;804;681;681;545;211;147;169;42;71;114;121	0	152	By MS/MS	By MS/MS	By MS/MS	By MS/MS	By MS/MS	By MS/MS	23	20.9	23.8	25.9	20.9	21.4
E9PJ24;B7ZM65;F8WEF5;B7ZM66;A0A0J9YYB5;A0A0J9YWD5;A0A024RCA1;Q9P1Y6;A1L197;A0A0J9YX88	E9PJ24;B7ZM65;F8WEF5;B7ZM66;A0A0J9YYB5;A0A0J9YWD5;A0A024RCA1;Q9P1Y6;A1L197;A0A0J9YX88	2;2;2;2;2;2;2;2;1;1	2;2;2;2;2;2;2;2;1;1	2;2;2;2;2;2;2;2;1;1	PHD and RING finger domain-containing protein 1	PHRF1;KIAA1542	;;;;;;;;;	10	2	2	2	0	1	1	0	0	0	0	1	1	0	0	0	0	1	1	0	0	0	1.5	1.5	1.5	178.22	1645	1645;1645;1647;1647;1647;1648;1649;1649;87;1494	0.0046957	1.8518		By MS/MS	By MS/MS				0	0.9	0.5	0	0	0
B4E1B1;A0A1P8DYP2;E9PSE3;A0A024RCA2;M9RSF4;Q92985	B4E1B1;A0A1P8DYP2;E9PSE3;A0A024RCA2;M9RSF4;Q92985	2;2;2;2;2;2	2;2;2;2;2;2	2;2;2;2;2;2	Interferon regulatory factor 7	IRF7	;;;;;	6	2	2	2	1	1	1	0	0	1	1	1	1	0	0	1	1	1	1	0	0	1	14.3	14.3	14.3	23.592	210	210;392;397;474;487;503	0.00040866	4.0882	By MS/MS	By matching	By MS/MS			By matching	9	5.2	5.2	0	0	5.2
A0A024RCA7;P05387;H0YDD8	A0A024RCA7;P05387	11;11;5	11;11;5	10;10;4	60S acidic ribosomal protein P2	RPLP2	;	3	11	11	10	9	9	10	7	9	9	9	9	10	7	9	9	8	8	9	7	8	8	97.4	97.4	82.6	11.665	115	115;115;92	0	185.83	By MS/MS	By MS/MS	By MS/MS	By MS/MS	By MS/MS	By MS/MS	94.8	94.8	90.4	79.1	90.4	94.8
B2R9J4;A0A024RCB2;Q16540;A6NJD9;A8MVT4;A8MYK1;H7C2P7	B2R9J4;A0A024RCB2;Q16540;A6NJD9;A8MVT4;A8MYK1;H7C2P7	4;4;4;3;3;3;2	4;4;4;3;3;3;2	4;4;4;3;3;3;2	39S ribosomal protein L23, mitochondrial	MRPL23	;;;;;;	7	4	4	4	4	4	4	4	4	4	4	4	4	4	4	4	4	4	4	4	4	4	35.9	35.9	35.9	17.797	153	153;153;153;163;166;191;118	0	28.92	By MS/MS	By MS/MS	By MS/MS	By MS/MS	By MS/MS	By MS/MS	35.9	35.9	35.9	35.9	35.9	35.9
E9PMR4;A0A024RCB3;P48509	E9PMR4;A0A024RCB3;P48509	1;1;1	1;1;1	1;1;1	Tetraspanin;CD151 antigen	CD151	;;	3	1	1	1	0	1	1	0	0	1	0	1	1	0	0	1	0	1	1	0	0	1	4	4	4	28.067	251	251;253;253	0.0040301	1.9451		By matching	By matching			By MS/MS	0	4	4	0	0	4
E9PJK1;E9PRJ8;H0YDL9;H0YDJ9;A0A024RCB7;E9PIF1;A6NMH8;P60033;E9PM31;H0YEE2	E9PJK1;E9PRJ8;H0YDL9;H0YDJ9;A0A024RCB7;E9PIF1;A6NMH8;P60033	3;3;3;3;3;3;3;3;1;1	3;3;3;3;3;3;3;3;1;1	3;3;3;3;3;3;3;3;1;1	Tetraspanin;CD81 antigen	CD81	;;;;;;;	10	3	3	3	3	3	3	3	3	3	3	3	3	3	3	3	3	3	3	3	3	3	35.8	35.8	35.8	17.963	165	165;209;221;225;236;242;274;236;92;148	0	251.94	By MS/MS	By MS/MS	By MS/MS	By MS/MS	By MS/MS	By MS/MS	35.8	35.8	35.8	35.8	35.8	35.8
A6NCC9;E9PME3;C9JHT9;C9JJV1;A0A024RCB9;Q9Y5U2;E9PL88;C9JDU0	A6NCC9;E9PME3;C9JHT9;C9JJV1;A0A024RCB9;Q9Y5U2;E9PL88;C9JDU0	2;2;2;2;2;2;1;1	2;2;2;2;2;2;1;1	2;2;2;2;2;2;1;1	Protein TSSC4	TSSC4	;;;;;;;	8	2	2	2	2	2	1	2	1	1	2	2	1	2	1	1	2	2	1	2	1	1	20.5	20.5	20.5	13.847	127	127;191;203;207;329;329;110;112	0.0004004	3.7446	By MS/MS	By MS/MS	By matching	By matching	By matching	By matching	20.5	20.5	10.2	20.5	10.2	10.2
A0A024RCC9;B7ZAK9;B7ZB83;Q99733;B7ZAC7;C9JZI7;B4DS05;C9J6D1;A8MXH2;E9PNW0;E9PJJ2;E9PS34;E9PNJ7;E9PKT8;E9PP22;H0YCI4;E9PKI2;C9J1B1	A0A024RCC9;B7ZAK9;B7ZB83;Q99733;B7ZAC7;C9JZI7;B4DS05;C9J6D1;A8MXH2;E9PNW0;E9PJJ2;E9PS34;E9PNJ7;E9PKT8	13;13;13;13;12;11;11;9;8;7;7;7;7;7;6;6;4;3	13;13;13;13;12;11;11;9;8;7;7;7;7;7;6;6;4;3	11;11;11;11;10;9;9;7;6;5;5;5;5;5;6;6;4;3	Nucleosome assembly protein 1-like 4	NAP1L4	;;;;;;;;;;;;;	18	13	13	11	13	12	13	13	13	12	13	12	13	13	13	12	11	10	11	11	11	10	42.1	42.1	39.2	42.823	375	375;384;386;375;386;278;386;178;156;107;128;133;140;169;154;204;78;101	0	323.31	By MS/MS	By MS/MS	By MS/MS	By MS/MS	By MS/MS	By MS/MS	42.1	37.3	42.1	42.1	42.1	39.2
A8K5B0;A0A024RCF9;Q9UH62;H3BV87	A8K5B0;A0A024RCF9;Q9UH62	10;10;10;1	10;10;10;1	10;10;10;1	Armadillo repeat-containing X-linked protein 3	ARMCX3	;;	4	10	10	10	9	7	7	8	7	8	9	7	7	8	7	8	9	7	7	8	7	8	29.3	29.3	29.3	42.572	379	379;379;379;94	0	22.044	By MS/MS	By MS/MS	By MS/MS	By MS/MS	By MS/MS	By MS/MS	25.9	17.9	18.5	21.6	22.2	22.2
E9PRM7;A0A0J9YWM3;A0A024RCG2;Q96BI1;Q69YM4	E9PRM7;A0A0J9YWM3;A0A024RCG2;Q96BI1;Q69YM4	2;2;2;2;1	2;2;2;2;1	2;2;2;2;1	Solute carrier family 22 member 18	SLC22A18;DKFZp667A184	;;;;	5	2	2	2	1	2	2	0	1	2	1	2	2	0	1	2	1	2	2	0	1	2	7.4	7.4	7.4	34.952	326	326;326;424;424;110	0.0045351	1.8935	By matching	By MS/MS	By MS/MS		By matching	By MS/MS	3.7	7.4	7.4	0	3.7	7.4
B4DKY1;A0A024RCG3;P49589;A8K067;B4DI19;Q53HG6;A8MVQ3;B4DPV7;Q59HE5;C9JLN0;E9PRS8;E9PLP0	B4DKY1;A0A024RCG3;P49589;A8K067;B4DI19;Q53HG6;A8MVQ3;B4DPV7	21;21;21;20;20;20;20;20;7;1;1;1	21;21;21;20;20;20;20;20;7;1;1;1	21;21;21;20;20;20;20;20;7;1;1;1	Cysteine--tRNA ligase, cytoplasmic	CARS	;;;;;;;	12	21	21	21	17	18	18	18	19	19	17	18	18	18	19	19	17	18	18	18	19	19	29.8	29.8	29.8	84.277	739	739;748;748;647;662;726;738;809;281;45;76;128	0	59.221	By MS/MS	By MS/MS	By MS/MS	By MS/MS	By MS/MS	By MS/MS	26.7	27.2	26.4	24.8	27.6	26.4
A0A024RCJ2;P06899;Q6DRA6;Q6DN03	A0A024RCJ2;P06899	21;21;6;6	3;3;3;3	0;0;0;0	Histone H2B;Histone H2B type 1-J	HIST1H2BJ	;	4	21	3	0	20	21	19	20	21	21	2	3	2	2	3	3	0	0	0	0	0	0	82.5	10.3	0	13.904	126	126;126;164;193	0.00021026	4.6535	By MS/MS	By MS/MS	By MS/MS	By MS/MS	By MS/MS	By MS/MS	82.5	82.5	82.5	82.5	82.5	82.5
A0A1U9X8D3;A0A1U9X8C7;A0A0G2JHC2;A0A024RCJ8;Q6NYC8;A0A1U9X8D1;A0A1U9X8C1	A0A1U9X8D3;A0A1U9X8C7;A0A0G2JHC2;A0A024RCJ8;Q6NYC8;A0A1U9X8D1;A0A1U9X8C1	17;17;17;17;17;16;16	17;17;17;17;17;16;16	17;17;17;17;17;16;16	Phostensin	hCG_1821276;PPP1R18	;;;;;;	7	17	17	17	16	15	14	10	14	14	16	15	14	10	14	14	16	15	14	10	14	14	31	31	31	67.958	613	613;613;613;613;613;613;613	0	49.437	By MS/MS	By MS/MS	By MS/MS	By MS/MS	By MS/MS	By MS/MS	28.4	25.8	25.6	17.3	25.6	25.6
A0A024RCL8;O60814;P57053	A0A024RCL8;O60814;P57053	22;22;20	22;22;20	0;0;0	Histone H2B;Histone H2B type 1-K;Histone H2B type F-S	HIST1H2BK;H2BFS	;;	3	22	22	0	22	21	21	22	22	22	22	21	21	22	22	22	0	0	0	0	0	0	84.1	84.1	0	13.89	126	126;126;126	0	268.63	By MS/MS	By MS/MS	By MS/MS	By MS/MS	By MS/MS	By MS/MS	84.1	82.5	84.1	84.1	84.1	84.1
A0A024RCM3;Q13838;Q5STU3;F6WLT2;A0A0G2JJZ9;A0A140T9X3;B4DP52;A0A0A0MT12;F6TRA5;Q59G92;F6S4E6;A0A140T9X9;A0A140T996;F6UJC5;A0A140TA18;B4DIJ6;A0A140T973;A0A140T9K1;B4DIZ8;A0A140T9L4;F6QYI9;A0A0G2JJL7;F6R6M7;Q7KYK3;F6U6E2;H0Y400;A0A0G2JHN7;F6S2B7;H0YCC6;A0A140T9K2;A0A140T9N3	A0A024RCM3;Q13838;Q5STU3;F6WLT2;A0A0G2JJZ9;A0A140T9X3;B4DP52;A0A0A0MT12;F6TRA5;Q59G92;F6S4E6;A0A140T9X9;A0A140T996;F6UJC5;A0A140TA18	25;25;24;20;19;18;18;17;17;17;16;14;14;14;14;12;11;11;11;10;8;8;8;7;6;6;5;5;5;3;3	25;25;24;20;19;18;18;17;17;17;16;14;14;14;14;12;11;11;11;10;8;8;8;7;6;6;5;5;5;3;3	12;12;12;10;10;10;10;8;8;8;7;9;8;9;9;7;6;6;7;5;3;3;3;2;2;2;1;1;4;2;2	Spliceosome RNA helicase DDX39B	hCG_2005638;DDX39B	;;;;;;;;;;;;;;	31	25	25	12	24	25	24	24	23	24	24	25	24	24	23	24	11	12	11	11	10	11	65.9	65.9	39	48.991	428	428;428;425;289;328;325;350;235;238;310;231;179;189;245;247;243;135;138;212;131;187;187;197;144;125;187;95;132;141;64;97	0	224.56	By MS/MS	By MS/MS	By MS/MS	By MS/MS	By MS/MS	By MS/MS	59.3	65.9	58.4	59.3	58.2	58.4
A0A1U9X9B5;A0A1U9X9A8;A0A1U9X9A2;A0A1U9X992;A0A1U9X990;A0A024RCN6;P26640;A0A1U9X9B9;A0A1U9X994;A0A140T936;B4DT32;A0A140T954;H0Y426;A2ABF4;A0A0G2JJT9;A0A140T904	A0A1U9X9B5;A0A1U9X9A8;A0A1U9X9A2;A0A1U9X992;A0A1U9X990;A0A024RCN6;P26640;A0A1U9X9B9;A0A1U9X994;A0A140T936	48;48;48;48;48;48;48;47;47;45;23;11;8;5;5;2	48;48;48;48;48;48;48;47;47;45;23;11;8;5;5;2	48;48;48;48;48;48;48;47;47;45;23;11;8;5;5;2	Valine--tRNA ligase	VARS	;;;;;;;;;	16	48	48	48	43	39	39	39	42	42	43	39	39	39	42	42	43	39	39	39	42	42	48.1	48.1	48.1	140.46	1264	1264;1264;1264;1264;1264;1264;1264;1264;1264;1183;676;366;288;174;174;95	0	323.31	By MS/MS	By MS/MS	By MS/MS	By MS/MS	By MS/MS	By MS/MS	45.1	43	41.6	39.7	42.2	44
A0A0G2JRR0;A0A0G2JRN8;Q59FM7;A0A0G2JIS2;A0A1U9X7P8;A0A024RCN9;B7Z852;A2ABF8;A0A0G2JIR1;A2ABF9;A0A0G2JK64;Q96KQ7;H0Y4K5	A0A0G2JRR0;A0A0G2JRN8;Q59FM7;A0A0G2JIS2;A0A1U9X7P8;A0A024RCN9;B7Z852;A2ABF8;A0A0G2JIR1;A2ABF9;A0A0G2JK64;Q96KQ7;H0Y4K5	2;2;2;2;2;2;2;2;2;2;2;2;1	2;2;2;2;2;2;2;2;2;2;2;2;1	2;2;2;2;2;2;2;2;2;2;2;2;1	Histone-lysine N-methyltransferase EHMT2	EHMT2	;;;;;;;;;;;;	13	2	2	2	2	2	2	2	2	2	2	2	2	2	2	2	2	2	2	2	2	2	2.7	2.7	2.7	99.541	888	888;922;1031;1176;1210;1210;1233;1233;1233;1267;1267;1210;298	0.00040347	3.8687	By MS/MS	By MS/MS	By MS/MS	By MS/MS	By MS/MS	By MS/MS	2.7	2.7	2.7	2.7	2.7	2.7
A0A1U9X8Q1;A0A024RCP3;Q12899;A0A1U9X8P6;A2AE48;Q5SPU2;A0A0G2JIW2	A0A1U9X8Q1;A0A024RCP3;Q12899;A0A1U9X8P6	8;8;8;7;2;1;1	8;8;8;7;2;1;1	8;8;8;7;2;1;1	Tripartite motif-containing protein 26	TRIM26	;;;	7	8	8	8	7	6	6	7	6	8	7	6	6	7	6	8	7	6	6	7	6	8	16.7	16.7	16.7	62.174	539	539;539;539;539;248;157;159	0	12.082	By MS/MS	By MS/MS	By MS/MS	By MS/MS	By MS/MS	By MS/MS	15.2	15	15	13.2	10.9	16.7
P78548;E9PIP3;A0A024RCP6;Q9Y4H4	P78548;E9PIP3;A0A024RCP6;Q9Y4H4	2;2;2;2	2;2;2;2	2;2;2;2	G-protein-signaling modulator 3	hCG_2001537;GPSM3;hCG_2044638	;;;	4	2	2	2	2	1	1	2	2	2	2	1	1	2	2	2	2	1	1	2	2	2	32.7	32.7	32.7	12.904	113	113;157;160;160	0	10.409	By MS/MS	By MS/MS	By MS/MS	By MS/MS	By MS/MS	By MS/MS	32.7	20.4	20.4	32.7	32.7	32.7
A0A1U9X8G0;A0A1U9X8F4;A0A024RCQ4;Q99942	A0A1U9X8G0;A0A1U9X8F4;A0A024RCQ4;Q99942	1;1;1;1	1;1;1;1	1;1;1;1	E3 ubiquitin-protein ligase RNF5	RNF5	;;;	4	1	1	1	1	1	1	1	1	1	1	1	1	1	1	1	1	1	1	1	1	1	8.3	8.3	8.3	19.752	180	180;180;180;180	0.0061951	1.716	By MS/MS	By MS/MS	By MS/MS	By MS/MS	By MS/MS	By MS/MS	8.3	8.3	8.3	8.3	8.3	8.3
B4DYK6;A0A1U9X7R2;A0A024RCR2;P36915;Q0EFC6;A0A140T8Y2;Q96QB8;B7ZAS6;B4DNS8;Q6P458;A8MPZ0;Q86Z07;B4DWZ0;A2AB27	B4DYK6;A0A1U9X7R2;A0A024RCR2;P36915;Q0EFC6;A0A140T8Y2;Q96QB8;B7ZAS6;B4DNS8;Q6P458;A8MPZ0;Q86Z07;B4DWZ0	8;8;8;8;7;6;6;6;6;6;5;5;5;2	8;8;8;8;7;6;6;6;6;6;5;5;5;2	8;8;8;8;7;6;6;6;6;6;5;5;5;2	Guanine nucleotide-binding protein-like 1	GNL1;HSR1	;;;;;;;;;;;;	14	8	8	8	5	6	5	5	7	6	5	6	5	5	7	6	5	6	5	5	7	6	16.9	16.9	16.9	68.255	605	605;607;607;607;545;407;421;469;469;481;262;374;404;264	0	16.349	By MS/MS	By MS/MS	By MS/MS	By MS/MS	By MS/MS	By MS/MS	10.2	12.2	10.9	11.4	14.9	12.2
A0A1U9X7B3;A0A1U9X7B8;A0A1U9X7B4;A0A1U9X7A8;X5CF57;A0A024RCR5;H0Y6K2;A0A140T9E9;A0A0G2JK44;P25440;U3KQA6;A0A0G2JHL0;A0A140T9F7;A0A140T9V2;A0A0G2JHN8;A0A140T9I1;E9PIQ3;H0Y799;A0A140T9X8;H0YDJ7;U3KPW0	A0A1U9X7B3;A0A1U9X7B8;A0A1U9X7B4;A0A1U9X7A8;X5CF57;A0A024RCR5;H0Y6K2;A0A140T9E9;A0A0G2JK44;P25440;U3KQA6;A0A0G2JHL0;A0A140T9F7;A0A140T9V2	7;7;7;7;7;7;7;7;7;7;6;6;6;6;3;3;3;2;2;1;1	5;5;5;5;5;5;5;5;5;5;5;5;5;5;2;2;3;2;2;1;1	5;5;5;5;5;5;5;5;5;5;5;5;5;5;2;2;3;2;2;1;1	Bromodomain-containing protein 2	BRD2	;;;;;;;;;;;;;	21	7	5	5	5	5	6	7	7	7	3	3	4	5	5	5	3	3	4	5	5	5	15.1	11.9	11.9	74.751	680	680;681;681;681;754;801;807;807;836;801;552;613;619;648;328;363;401;296;296;137;159	0	11.085	By MS/MS	By MS/MS	By MS/MS	By MS/MS	By MS/MS	By MS/MS	10.6	10.6	13.1	15.1	15.1	15.1
A0A0G2JL47;A0A1U9X7A9;A0A1U9X7A6;A0A024RCR6;A0A0G2JK23;P46379;F6S6P2;X6REW1;A0A0G2JJM1;F6UR09;F6U1F2;F6XTU0;A0A0G2JJR8;A0A1B0GX79;F6WML8;F6VEM6;F6X9W3;F6U341;H0Y4L1;F6TC96;H0Y710	A0A0G2JL47;A0A1U9X7A9;A0A1U9X7A6;A0A024RCR6;A0A0G2JK23;P46379;F6S6P2;X6REW1;A0A0G2JJM1	13;13;13;13;13;13;7;7;7;4;4;4;4;4;4;4;4;4;2;2;2	13;13;13;13;13;13;7;7;7;4;4;4;4;4;4;4;4;4;2;2;2	13;13;13;13;13;13;7;7;7;4;4;4;4;4;4;4;4;4;2;2;2	Large proline-rich protein BAG6	BAT3;BAG6	;;;;;;;;	21	13	13	13	11	11	10	13	13	11	11	11	10	13	13	11	11	11	10	13	13	11	16	16	16	113.46	1077	1077;1126;1126;1126;1132;1132;515;742;742;197;206;215;232;243;244;258;259;262;136;158;226	0	41.356	By MS/MS	By MS/MS	By MS/MS	By MS/MS	By MS/MS	By MS/MS	14.5	13.7	12.1	16	16	12.9
B2R7M0;A8K822;A0A1U9X7L0;A0A024RCS3;B4E1C1;Q9UER7;Q53F85;Q4VX54;Q59FG7;Q5STR5	B2R7M0;A8K822;A0A1U9X7L0;A0A024RCS3;B4E1C1;Q9UER7;Q53F85	5;5;5;5;5;5;4;2;2;1	5;5;5;5;5;5;4;2;2;1	5;5;5;5;5;5;4;2;2;1	Death domain-associated protein 6	DAXX	;;;;;;	10	5	5	5	5	1	4	4	3	3	5	1	4	4	3	3	5	1	4	4	3	3	11.9	11.9	11.9	81.386	740	740;740;740;740;752;740;740;178;293;129	0	10.183	By MS/MS	By matching	By MS/MS	By MS/MS	By MS/MS	By matching	11.9	1.4	10.1	10.1	5.9	5.9
A0A1U9X8L5;A0A0G2JKZ1;A0A024RCT1;A2AB90;A0A0G2JH37;A0A0A0MSV9;O15533;A0A0A0MT98;Q6P1N7;B7Z4V3;C9JA35;A0A140T9B2;A0A0G2JJI5	A0A1U9X8L5;A0A0G2JKZ1;A0A024RCT1;A2AB90;A0A0G2JH37;A0A0A0MSV9;O15533;A0A0A0MT98;Q6P1N7;B7Z4V3	12;12;12;12;12;12;12;7;6;6;3;1;1	12;12;12;12;12;12;12;7;6;6;3;1;1	12;12;12;12;12;12;12;7;6;6;3;1;1	Tapasin	TAPBP	;;;;;;;;;	13	12	12	12	12	12	12	10	12	10	12	12	12	10	12	10	12	12	12	10	12	10	37.9	37.9	37.9	47.625	448	448;448;448;466;466;504;448;361;156;318;192;202;202	0	121.94	By MS/MS	By MS/MS	By MS/MS	By MS/MS	By MS/MS	By MS/MS	37.9	37.9	37.9	35	37.9	35.7
Q9HBM8;B3KPH3;Q71VH6;B4DRH1;A0A024RCV5;Q99943	Q9HBM8;B3KPH3;Q71VH6;B4DRH1;A0A024RCV5;Q99943	4;4;4;4;4;4	4;4;4;4;4;4	4;4;4;4;4;4	1-acyl-sn-glycerol-3-phosphate acyltransferase;1-acyl-sn-glycerol-3-phosphate acyltransferase alpha	AGPAT1	;;;;;	6	4	4	4	3	4	2	3	2	2	3	4	2	3	2	2	3	4	2	3	2	2	27.5	27.5	27.5	18.756	171	171;173;244;247;283;283	0.00021079	4.6964	By MS/MS	By MS/MS	By MS/MS	By MS/MS	By MS/MS	By MS/MS	22.2	27.5	9.9	22.2	9.9	9.9
A8YXX5;A4FVA6;A0A024RD08;A0A024RCX4;Q9NZJ7;Q9Y374;H0Y8C3;Q8IW90;B4E0C5;H7C196	A8YXX5;A4FVA6;A0A024RD08;A0A024RCX4;Q9NZJ7;Q9Y374;H0Y8C3;Q8IW90	7;7;7;7;7;6;6;5;2;1	7;7;7;7;7;6;6;5;2;1	7;7;7;7;7;6;6;5;2;1	Mitochondrial carrier homolog 1	PIG60;MTCH1	;;;;;;;	10	7	7	7	7	7	6	6	7	5	7	7	6	6	7	5	7	7	6	6	7	5	24	24	24	38.237	354	354;370;372;389;389;363;394;409;254;201	0	14.232	By MS/MS	By MS/MS	By MS/MS	By MS/MS	By MS/MS	By MS/MS	24	24	20.6	18.1	24	14.7
Q96LE1;A0A024RCX5;B4DQP9;P38936;Q59ED0	Q96LE1;A0A024RCX5;B4DQP9;P38936;Q59ED0	2;2;2;2;1	2;2;2;2;1	2;2;2;2;1	Cyclin-dependent kinase inhibitor 1	CDKN1A	;;;;	5	2	2	2	2	1	1	2	1	1	2	1	1	2	1	1	2	1	1	2	1	1	18.9	18.9	18.9	17.827	164	164;164;198;164;191	0	7.086	By MS/MS	By MS/MS	By MS/MS	By MS/MS	By MS/MS	By MS/MS	18.9	11.6	11.6	18.9	11.6	11.6
B4DZZ8;B4DVK8;A0A1U9X8L9;A0A1U9X8K3;A0A1U9X8J5;A0A024RCX7;Q92504;A2AAT0	B4DZZ8;B4DVK8;A0A1U9X8L9;A0A1U9X8K3;A0A1U9X8J5;A0A024RCX7;Q92504;A2AAT0	2;2;2;2;2;2;2;1	2;2;2;2;2;2;2;1	2;2;2;2;2;2;2;1	Zinc transporter SLC39A7	SLC39A7	;;;;;;;	8	2	2	2	1	1	1	2	2	1	1	1	1	2	2	1	1	1	1	2	2	1	10.4	10.4	10.4	39.599	374	374;450;469;469;469;469;469;220	0	22.383	By MS/MS	By MS/MS	By MS/MS	By MS/MS	By MS/MS	By MS/MS	3.5	3.5	3.5	10.4	10.4	3.5
A0A024RCX8;Q9Y3C6	A0A024RCX8;Q9Y3C6	4;4	4;4	4;4	Peptidyl-prolyl cis-trans isomerase;Peptidyl-prolyl cis-trans isomerase-like 1	PPIL1	;	2	4	4	4	4	4	4	4	4	4	4	4	4	4	4	4	4	4	4	4	4	4	28.9	28.9	28.9	18.237	166	166;166	0	11.047	By MS/MS	By MS/MS	By MS/MS	By MS/MS	By MS/MS	By MS/MS	28.9	28.9	28.9	28.9	28.9	28.9
A0A1U9X8S4;B4DS44;A0A024RCY1;Q4VXZ2;Q8N1B4;A0A024RCT2;B4E225;B4DTZ4;B3KMF7;O60838;A0A0G2JIG2	A0A1U9X8S4;B4DS44;A0A024RCY1;Q4VXZ2;Q8N1B4;A0A024RCT2;B4E225;B4DTZ4;B3KMF7	8;8;8;8;8;6;5;5;5;1;1	8;8;8;8;8;6;5;5;5;1;1	8;8;8;8;8;6;5;5;5;1;1	Vacuolar protein sorting-associated protein 52 homolog	VPS52	;;;;;;;;	11	8	8	8	5	4	6	6	6	7	5	4	6	6	6	7	5	4	6	6	6	7	18.6	18.6	18.6	68.495	598	598;701;721;723;723;659;348;467;534;103;125	0	17.117	By MS/MS	By MS/MS	By MS/MS	By MS/MS	By MS/MS	By MS/MS	12.5	9.4	13.5	14.7	14.7	16.6
C9JNE2;A0A024RCY9;Q9Y530;C9J5P1;C9JXC3;C9JA90;H7C5Q1;C9IZY1	C9JNE2;A0A024RCY9;Q9Y530;C9J5P1;C9JXC3	3;3;3;2;2;1;1;1	3;3;3;2;2;1;1;1	3;3;3;2;2;1;1;1	O-acetyl-ADP-ribose deacetylase 1	OARD1;C6orf130	;;;;	8	3	3	3	3	1	3	1	1	2	3	1	3	1	1	2	3	1	3	1	1	2	25.2	25.2	25.2	14.67	131	131;152;152;86;113;77;77;88	0	10.997	By MS/MS	By MS/MS	By MS/MS	By MS/MS	By matching	By matching	25.2	9.9	25.2	9.2	9.9	16
A0A024RCZ1;Q8NC56;H7C2Z0;H0Y9B7;D6R958;H0Y8H8;D6RBV0	A0A024RCZ1;Q8NC56;H7C2Z0	11;11;6;3;2;1;1	11;11;6;3;2;1;1	11;11;6;3;2;1;1	LEM domain-containing protein 2	LEMD2	;;	7	11	11	11	10	8	9	8	9	9	10	8	9	8	9	9	10	8	9	8	9	9	30.8	30.8	30.8	56.974	503	503;503;280;85;53;102;114	0	62.939	By MS/MS	By MS/MS	By MS/MS	By MS/MS	By MS/MS	By MS/MS	25.2	23.1	28.6	18.5	25.2	25.2
A0A024RCZ8;Q9NSK0;C9J8T5;C9JZE5;C9JXT5;C9JQU1;C9K0D5;E9PP09;C9JHT2;E9PM83	A0A024RCZ8;Q9NSK0	8;8;3;2;1;1;1;1;1;1	3;3;2;1;1;1;1;1;1;1	2;2;1;0;1;1;1;0;0;0	Kinesin light chain 4	KLC4	;	10	8	3	2	7	6	7	7	6	5	3	2	3	2	2	2	2	1	2	2	2	2	14.1	7.6	5.7	68.639	619	619;619;271;162;82;84;91;145;166;171	0	8.9958	By MS/MS	By matching	By MS/MS	By MS/MS	By MS/MS	By MS/MS	13.9	10	13.9	12.1	12	10.8
B4DP77;A0A024RD03;P82664;Q9BZS5	B4DP77;A0A024RD03;P82664	4;4;4;1	4;4;4;1	4;4;4;1	28S ribosomal protein S10, mitochondrial	MRPS10	;;	4	4	4	4	3	3	4	4	4	4	3	3	4	4	4	4	3	3	4	4	4	4	36.9	36.9	36.9	18.733	160	160;201;201;108	0	11.447	By MS/MS	By MS/MS	By MS/MS	By MS/MS	By MS/MS	By MS/MS	25.6	23.1	36.9	36.9	36.9	36.9
A0A024RD07;Q9BT09;A0A024RCZ2;A0A0C4DFY8	A0A024RD07;Q9BT09;A0A024RCZ2	7;7;4;2	7;7;4;2	7;7;4;2	Protein canopy homolog 3	TNRC5;CNPY3	;;	4	7	7	7	7	7	7	6	7	6	7	7	7	6	7	6	7	7	7	6	7	6	31.3	31.3	31.3	30.774	278	278;278;153;143	0	233.27	By MS/MS	By MS/MS	By MS/MS	By MS/MS	By MS/MS	By MS/MS	31.3	31.3	31.3	27	31.3	27
E9PFR3;A0A024RD11;Q14738;B4DSD7;A8K6Y2;Q59EF0;H0Y8C4;H7C5Q9;H0YJ35	E9PFR3;A0A024RD11;Q14738;B4DSD7;A8K6Y2;Q59EF0;H0Y8C4	13;13;13;12;12;10;10;4;1	13;13;13;12;12;10;10;4;1	9;9;9;8;8;7;7;2;0	Serine/threonine-protein phosphatase 2A 56 kDa regulatory subunit delta isoform	PPP2R5D	;;;;;;	9	13	13	9	8	12	12	9	9	10	8	12	12	9	9	10	4	9	8	5	6	7	27.1	27.1	17.8	69.116	594	594;602;602;559;602;503;504;154;71	0	22.753	By MS/MS	By MS/MS	By MS/MS	By MS/MS	By MS/MS	By MS/MS	16.2	23.9	25.1	18.9	17.8	19.7
A0A024RD15;Q16539;B4E0K5;B5TY33;E7EX54;H7C4E2;Q15454	A0A024RD15;Q16539;B4E0K5;B5TY33	13;13;10;7;5;3;2	13;13;10;7;5;3;2	2;2;2;0;0;0;0	Mitogen-activated protein kinase;Mitogen-activated protein kinase 14	MAPK14	;;;	7	13	13	2	13	13	10	13	13	13	13	13	10	13	13	13	2	2	2	2	2	2	46.1	46.1	6.7	41.293	360	360;360;283;173;132;90;59	0	126.09	By MS/MS	By MS/MS	By MS/MS	By MS/MS	By MS/MS	By MS/MS	46.1	46.1	35	46.1	46.1	46.1
B2R6F9;A0A024RD18;Q15208;Q9UPD3	B2R6F9;A0A024RD18;Q15208	7;7;7;3	4;4;4;2	4;4;4;2	Serine/threonine-protein kinase 38	STK38	;;	4	7	4	4	5	6	4	6	4	5	2	3	1	3	2	3	2	3	1	3	2	3	16.8	11	11	54.239	465	465;465;465;191	0	6.2507	By MS/MS	By MS/MS	By MS/MS	By MS/MS	By MS/MS	By MS/MS	11.6	14.6	8.8	13.8	9.9	12.9
A0A0U4C5A9;A0A024RD22;K9JA49;P23511	A0A0U4C5A9;A0A024RD22;K9JA49;P23511	1;1;1;1	1;1;1;1	1;1;1;1	Nuclear transcription factor Y subunit alpha	NFYA	;;;	4	1	1	1	1	1	1	1	1	1	1	1	1	1	1	1	1	1	1	1	1	1	6.1	6.1	6.1	33.356	312	312;318;346;347	0	66.1	By MS/MS	By MS/MS	By MS/MS	By MS/MS	By MS/MS	By MS/MS	6.1	6.1	6.1	6.1	6.1	6.1
Q7LC14;Q96F31;A0A024RD24;O00221;Q6ZNS7;H0Y4W4	Q7LC14;Q96F31;A0A024RD24;O00221	5;5;5;5;2;1	5;5;5;5;2;1	5;5;5;5;2;1	NF-kappa-B inhibitor epsilon	NFKBIE	;;;	6	5	5	5	4	5	5	4	4	5	4	5	5	4	4	5	4	5	5	4	4	5	21.3	21.3	21.3	38.519	361	361;423;500;500;194;55	0	22.034	By MS/MS	By MS/MS	By MS/MS	By MS/MS	By MS/MS	By MS/MS	14.1	21.3	21.3	14.1	14.1	21.3
A8K2K2;A0A024RD30;Q9BX10;X6RJ09;H0Y7A5;Q9P1K2	A8K2K2;A0A024RD30;Q9BX10;X6RJ09;H0Y7A5	3;3;3;2;2;1	3;3;3;2;2;1	3;3;3;2;2;1	GTP-binding protein 2	GTPBP2	;;;;	6	3	3	3	2	3	3	3	3	3	2	3	3	3	3	3	2	3	3	3	3	3	6	6	6	56.626	514	514;602;602;227;315;101	0.00078339	3.4186	By MS/MS	By MS/MS	By MS/MS	By MS/MS	By MS/MS	By MS/MS	4.3	6	6	6	6	6
A0A0A0MTI6;B4DSC2;B3KWH9;A0A024RD35;Q9NYP7	A0A0A0MTI6;B4DSC2;B3KWH9;A0A024RD35;Q9NYP7	2;2;2;2;2	2;2;2;2;2	2;2;2;2;2	Elongation of very long chain fatty acids protein;Elongation of very long chain fatty acids protein 5	ELOVL5	;;;;	5	2	2	2	2	2	2	1	1	2	2	2	2	1	1	2	2	2	2	1	1	2	8.4	8.4	8.4	30.742	262	262;289;299;299;299	0	15.558	By MS/MS	By MS/MS	By MS/MS	By MS/MS	By MS/MS	By MS/MS	8.4	8.4	8.4	5	5	8.4
A0A024RD36;Q6DKI1;R4GMU7;B7Z4G0;B3KMP5;A8K5J5	A0A024RD36;Q6DKI1;R4GMU7;B7Z4G0	8;8;6;5;3;3	8;8;6;5;3;3	8;8;6;5;3;3	60S ribosomal protein L7-like 1	RPL7L1	;;;	6	8	8	8	7	7	6	8	7	6	7	7	6	8	7	6	7	7	6	8	7	6	36.9	36.9	36.9	29.669	255	255;246;198;141;117;117	0	15.677	By MS/MS	By MS/MS	By MS/MS	By MS/MS	By MS/MS	By MS/MS	31.4	33.7	28.2	36.9	31.4	28.2
A0A024RD39;A8K2W6;Q13093;B4DG88;B4DLM5	A0A024RD39;A8K2W6;Q13093;B4DG88	18;17;17;12;8	18;17;17;12;8	18;17;17;12;8	Platelet-activating factor acetylhydrolase	PLA2G7	;;;	5	18	18	18	11	14	13	14	14	16	11	14	13	14	14	16	11	14	13	14	14	16	53.1	53.1	53.1	50.049	441	441;441;441;219;137	0	268.31	By MS/MS	By MS/MS	By MS/MS	By MS/MS	By MS/MS	By MS/MS	36.5	42.2	41.5	46.5	46.5	51.2
A0A024RD47;O75376;Q7Z516;A0A088AWL3;Q6PGR4;Q6NTH1;Q6PDT8;E7EVU5;Q05CG3;E7EW50;J3KS51;Q86W52;A5PKW7;B4DJ25;Q9NSZ0;E7EVK1;Q3B773;Q86YY1;C9JAP0;J3KRE4;J3QKP0;Q86YY2;B4DZ48	A0A024RD47;O75376;Q7Z516;A0A088AWL3	9;9;6;6;3;3;3;3;3;3;3;3;3;3;3;3;2;2;1;1;1;1;1	9;9;6;6;3;3;3;3;3;3;3;3;3;3;3;3;2;2;1;1;1;1;1	8;8;5;5;3;3;3;3;3;3;3;3;3;3;3;3;2;2;1;1;1;1;1	Nuclear receptor corepressor 1	NCOR1	;;;	23	9	9	8	5	7	6	6	6	5	5	7	6	6	6	5	4	6	6	6	6	5	5.3	5.3	5	270.21	2440	2440;2440;2343;2343;518;522;534;537;541;545;546;550;550;1024;1047;1071;211;959;125;183;217;453;1053	0	19.154	By MS/MS	By MS/MS	By MS/MS	By MS/MS	By MS/MS	By MS/MS	2.7	4.1	4.1	4.1	4	3.2
A0A024RD78;Q6P1L8	A0A024RD78;Q6P1L8	4;4	4;4	4;4	39S ribosomal protein L14, mitochondrial	MRPL14	;	2	4	4	4	3	3	4	4	4	3	3	3	4	4	4	3	3	3	4	4	4	3	31.7	31.7	31.7	15.947	145	145;145	0	20.515	By MS/MS	By MS/MS	By MS/MS	By MS/MS	By MS/MS	By MS/MS	26.2	18.6	31.7	31.7	31.7	18.6
[truncated: 5,266 more rows]
[truncated: 41 more columns]

## Sheet: DEP_results
name	ID	CM_vs_Ctrl_p.val	CM_vs_Ctrl_p.adj	significant	CM_vs_Ctrl_significant	CM_vs_Ctrl_ratio	CM_centered	Ctrl_centered
[truncated: 4,715 more rows]
