# Supplementary material for: Proteome and Secretome Profiling of the Melanoma-Induced Transition Toward Immune Incompetent Dendritic Cells Reveals Enhanced IDO1, Cathepsin, and Legumain Activity
Source: Mol Cell Proteomics. 2025 Aug 9;24(9):101048. doi: 10.1016/j.mcpro.2025.101048 (PMC12454896; doi:10.1016/j.mcpro.2025.101048)
Supplement: Supplemental Table S11 [file mmc5.xlsx]

## Sheet: Description
proteinGroups	Shows the proteinGroups table resulting from MaxQuant analysis for the secretomics experiment. No further filtering or modifications were applied.
Ratios	Shows the dimethyl ratios for both the Fw (BLM-CM/Ctrl) and Rv (Ctrl/BLM-CM) reactions. Proteins are labeled as significant when they are outliers in both the Fw and Rv reaction.
Used search database is the human Uniprot database with Accession #: UP000005640.

## Sheet: proteinGroups
Protein IDs	Majority protein IDs	Peptide counts (all)	Peptide counts (razor+unique)	Peptide counts (unique)	Protein names	Gene names	Fasta headers	Number of proteins	Peptides	Razor + unique peptides	Unique peptides	Peptides Fw	Peptides Rv	Razor + unique peptides Fw	Razor + unique peptides Rv	Unique peptides Fw	Unique peptides Rv	Sequence coverage [%]	Unique + razor sequence coverage [%]	Unique sequence coverage [%]	Mol. weight [kDa]	Sequence length	Sequence lengths	Q-value	Score	Ratio H/L	Ratio H/L normalized	Ratio H/L variability [%]	Ratio H/L count	Ratio H/L iso-count	Ratio H/L type	Ratio H/L Fw	Ratio H/L Rv	Ratio H/L normalized Fw	Ratio H/L normalized Rv	Ratio H/L variability [%] Fw	Ratio H/L variability [%] Rv	Ratio H/L count Fw	Ratio H/L count Rv	Ratio H/L iso-count Fw	Ratio H/L iso-count Rv	Ratio H/L type Fw	Ratio H/L type Rv	Sequence coverage Fw [%]	Sequence coverage Rv [%]	Intensity	Intensity L	Intensity H	Intensity Fw
Q53FJ5;A0A024QZQ2;C9JIZ6;Q59EN5;Q5BJH1;B4DEK5;B4DRB7;A0A0J9YXB8	Q53FJ5;A0A024QZQ2;C9JIZ6;Q59EN5;Q5BJH1;B4DEK5;B4DRB7	11;11;11;11;8;8;8;2	11;11;11;11;8;8;8;2	11;11;11;11;8;8;8;2		PSAP	;;;;;;	8	11	11	11	7	11	7	11	7	11	27.3	27.3	27.3	58.14	524	524;524;527;530;240;452;527;167	0	152.89	1.2525	2.187	91.64	14	6	Leave out requantified	2.8378	0.24397	7.5263	0.17328	40.851	35.621	6	8	1	5	Leave out requantified	Leave out requantified	18.7	27.3	4797300000	2499100000	2298200000	2578300000
Q0D2M2;B2R4S9;A8K9J7;A0A024RCL8;A0A024RCJ9;A0A024RCJ2;A0A024QZZ7;I6L9F7;U3KQK0;B4DR52;L0R4T3	Q0D2M2;B2R4S9;A8K9J7;A0A024RCL8;A0A024RCJ9;A0A024RCJ2;A0A024QZZ7;I6L9F7;U3KQK0;B4DR52	4;4;4;4;4;4;4;4;4;4;1	4;4;4;4;4;4;4;4;4;4;1	4;4;4;4;4;4;4;4;4;4;1	Histone H2B	HIST1H2BC;HIST1H2BI;HIST1H2BK;HIST1H2BN;HIST1H2BJ;HIST1H2BD;HIST1H2BM	;;;;;;;;;	11	4	4	4	3	4	3	4	3	4	30.2	30.2	30.2	13.834	126	126;126;126;126;126;126;126;138;166;166;67	0	34.187	0.85895	0.9384	22.212	8	0	Leave out requantified	0.54374	1.031	1.1436	0.79765	7.3836	23.663	3	5	0	0	Leave out requantified	Leave out requantified	23	30.2	1215100000	653620000	561470000	277360000
A3KPC7;A0A024RAS2;Q08AJ9;B2R5B3;A4FTV9;A0A024R017;A0A0U1RR32;A0A0U1RRH7;V9GZN0;H0YFX9;B4E0B3;C9J0D1;A0A494C189;B2R5B6;A0A3B3IS11	A3KPC7;A0A024RAS2;Q08AJ9;B2R5B3;A4FTV9;A0A024R017;A0A0U1RR32;A0A0U1RRH7;V9GZN0;H0YFX9;B4E0B3;C9J0D1;A0A494C189;B2R5B6;A0A3B3IS11	2;2;2;2;2;2;2;2;1;1;1;1;1;1;1	2;2;2;2;2;2;2;2;1;1;1;1;1;1;1	2;2;2;2;2;2;2;2;1;1;1;1;1;1;1	Histone H2A	HIST1H2AH;H2AFJ;HIST1H2AB;HIST1H2AK;HIST1H2AC;H2AFV	;;;;;;;;;;;;;;	15	2	2	2	1	2	1	2	1	2	21.9	21.9	21.9	13.906	128	128;129;130;130;130;130;169;170;47;92;111;122;127;130;140	0	273.85	0.69424	0.91513	65.191	2	0	Median	NaN	NaN	NaN	NaN	NaN	NaN	1	1	0	0	Median	Median	7	21.9	321070000	187540000	133530000	110920000
K7ERI9;A0A024R0T8;K7EJI9;K7ELM9;K7EPF9	K7ERI9;A0A024R0T8;K7EJI9;K7ELM9;K7EPF9	2;2;1;1;1	2;2;1;1;1	2;2;1;1;1		APOC1	;;;;	5	2	2	2	2	2	2	2	2	2	26	26	26	8.647	77	77;83;83;92;129	0	3.332	1.3845	1.1418	14.153	3	0	Median	NaN	1.4322	NaN	1.2223	NaN	19.229	1	2	0	0	Median	Median	26	26	574990000	307530000	267460000	281490000
A0A1B2FJD2;A0A1B2FJ89;A0A1B2FJP1;A0A1B2FJF7;A0A1B2FJD8;A0A1B2FJC1;A0A1B2FJ57;A0A1B2FJ29;A0A1B2FJ11;A0A1B2FIW3;A0A1B2FIW1;A0A1B2FKD8;A0A1B2FKD5;A0A1B2FK99;A0A1B2FK87;A0A1B2FK85;A0A1B2FK76;A0A1B2FK72;A0A1B2FK65;A0A1B2FK47;A0A1B2FK40;A0A1B2FK36;A0A1B2FK30;A0A1B2FK27;A0A1B2FK26;A0A1B2FK07;A0A1B2FJZ7;A0A1B2FJX9;A0A1B2FJW9;A0A1B2FJW8;A0A1B2FJV6;A0A1B2FJU6;A0A1B2FJU4;A0A1B2FJU3;A0A1B2FJT7;A0A1B2FJT3;A0A…	A0A1B2FJD2;A0A1B2FJ89;A0A1B2FJP1;A0A1B2FJF7;A0A1B2FJD8;A0A1B2FJC1;A0A1B2FJ57;A0A1B2FJ29;A0A1B2FJ11;A0A1B2FIW3;A0A1B2FIW1;A0A1B2FKD8;A0A1B2FKD5;A0A1B2FK99;A0A1B2FK87;A0A1B2FK85;A0A1B2FK76;A0A1B2FK72;A0A1B2FK65;A0A1B2FK47;A0A1B2FK40;A0A1B2FK36;A0A1B2FK30;A0A1B2FK27;A0A1B2FK26;A0A1B2FK07;A0A1B2FJZ7;A0A1B2FJX9;A0A1B2FJW9;A0A1B2FJW8;A0A1B2FJV6;A0A1B2FJU6;A0A1B2FJU4;A0A1B2FJU3;A0A1B2FJT7;A0A1B2FJT3;A0A…	1;1;1;1;1;1;1;1;1;1;1;1;1;1;1;1;1;1;1;1;1;1;1;1;1;1;1;1;1;1;1;1;1;1;1;1;1;1;1;1;1;1;1;1;1;1;1;1;1;1;1;1;1;1;1;1;1;1;1;1;1;1;1;1;1;1;1;1;1;1;1;1;1;1;1;1;1;1;1;1;1;1;1;1;1;1;1;1;1;1;1;1;1;1;1;1;1;1;1;1;1	1;1;1;1;1;1;1;1;1;1;1;1;1;1;1;1;1;1;1;1;1;1;1;1;1;1;1;1;1;1;1;1;1;1;1;1;1;1;1;1;1;1;1;1;1;1;1;1;1;1;1;1;1;1;1;1;1;1;1;1;1;1;1;1;1;1;1;1;1;1;1;1;1;1;1;1;1;1;1;1;1;1;1;1;1;1;1;1;1;1;1;1;1;1;1;1;1;1;1;1;1	1;1;1;1;1;1;1;1;1;1;1;1;1;1;1;1;1;1;1;1;1;1;1;1;1;1;1;1;1;1;1;1;1;1;1;1;1;1;1;1;1;1;1;1;1;1;1;1;1;1;1;1;1;1;1;1;1;1;1;1;1;1;1;1;1;1;1;1;1;1;1;1;1;1;1;1;1;1;1;1;1;1;1;1;1;1;1;1;1;1;1;1;1;1;1;1;1;1;1;1;1		APOL1	;;;;;;;;;;;;;;;;;;;;;;;;;;;;;;;;;;;;;;;;;;;;;;;;;;;;;;;;;;;;;;;;;;;;;;;;;;;;;;;;;;;;;;;;;;;;;;;;;;;;	101	1	1	1	1	1	1	1	1	1	6.1	6.1	6.1	26.73	246	246;246;247;247;247;247;247;247;247;247;247;248;248;248;248;248;248;248;248;248;248;248;248;248;248;248;248;248;248;248;248;248;248;248;248;248;248;248;248;248;248;248;248;248;248;248;248;248;248;248;248;248;248;248;248;248;248;248;248;248;248;248;248;248;248;248;248;277;293;293;293;293;293;293;293;293;293;293;293;293;293;293;293;293;293;293;293;293;293;293;293;293;339;396;398;398;414;414;430;430…	0.0079365	2.1702	0.62709	0.82221	46.43	2	0	Median	NaN	NaN	NaN	NaN	NaN	NaN	1	1	0	0	Median	Median	6.1	6.1	91304000	56357000	34947000	45183000
A0A024R1X6;K7EMS3	A0A024R1X6	23;4	1;1	1;1		KRT14		2	23	1	1	21	15	1	1	1	1	67.8	4.2	4.2	29.979	261	261;181	0	3.7684	0.65246	0.98725	34.417	2	2	Median	NaN	NaN	NaN	NaN	NaN	NaN	1	1	1	1	Median	Median	67.8	60.9	146660000	98255000	48408000	94276000
A0A0S2Z487;A0A024R1X8;C9JTX4;C9J826;C9JK18;C9JKY1;A0A0S2Z495;Q7KZ86	A0A0S2Z487;A0A024R1X8;C9JTX4;C9J826;C9JK18;C9JKY1	15;15;9;9;9;9;5;1	6;6;0;0;0;0;5;1	6;6;0;0;0;0;5;1		JUP	;;;;;	8	15	6	6	12	10	6	2	6	2	20.9	9.7	9.7	81.744	745	745;745;235;276;295;297;334;171	0	17.334	1.0073	1.521	37.456	6	1	Leave out requantified	1.2224	NaN	2.182	NaN	45.738	NaN	5	1	1	0	Leave out requantified	Median	19.7	14.5	429800000	179610000	250190000	383250000
A0A7I2V5M3;B3KQK4;A5PLM9;A0A024R276;A0A7I2YQB5;A0A7I2V2H7;Q5T8F0;A0A7I2YQA2;A0A7I2V484;A0A7I2V601;Q9HBQ7;Q5K630	A0A7I2V5M3;B3KQK4;A5PLM9;A0A024R276;A0A7I2YQB5;A0A7I2V2H7;Q5T8F0;A0A7I2YQA2;A0A7I2V484	8;8;8;8;6;6;6;6;5;3;2;1	8;8;8;8;6;6;6;6;5;3;2;1	8;8;8;8;6;6;6;6;5;3;2;1		CTSL1;CTSL	;;;;;;;;	12	8	8	8	6	6	6	6	6	6	29.1	29.1	29.1	29.57	258	258;333;333;333;225;233;272;341;209;83;151;51	0	70.154	1.6669	2.4532	240.89	8	7	Median	7.9378	0.18549	15.291	0.15754	38.771	89.41	4	4	3	4	Median	Median	28.3	25.6	1422700000	603260000	819480000	852880000
B4DL49;A8K2H4;A0A024R374;A0A7I2V440;E9PHZ5;E9PSG5;A0A7I2V4Z9;A0A7P0NGZ6;A0A7I2V668;A0A7I2YQK9;B4DMY4;B3KUJ8;E9PQM1;E9PR21;R4GMQ5;Q5HYG5;E9PCB3;A0A7I2V302;E9PKQ7;A0A7I2V2J1;E9PNL5;E9PLY3;A0A7I2V4S6;E9PS78;Q6LAF9;A0A7I2V367	B4DL49;A8K2H4;A0A024R374;A0A7I2V440;E9PHZ5;E9PSG5;A0A7I2V4Z9;A0A7P0NGZ6;A0A7I2V668;A0A7I2YQK9;B4DMY4;B3KUJ8;E9PQM1;E9PR21	9;9;9;9;9;8;8;8;7;6;5;5;5;5;4;4;4;4;4;4;4;4;4;2;2;1	9;9;9;9;9;8;8;8;7;6;5;5;5;5;4;4;4;4;4;4;4;4;4;2;2;1	9;9;9;9;9;8;8;8;7;6;5;5;5;5;4;4;4;4;4;4;4;4;4;2;2;1		CTSB	;;;;;;;;;;;;;	26	9	9	9	6	7	6	7	6	7	37.7	37.7	37.7	30.767	273	273;339;339;356;371;291;323;338;267;324;245;276;283;320;76;110;110;118;136;139;143;165;271;92;195;192	0	55.436	2.5402	5.1794	97.404	14	7	Leave out requantified	3.8525	0.2341	8.6873	0.19656	40.629	48.869	7	7	2	5	Leave out requantified	Median	23.8	33.7	2672500000	1392100000	1280400000	1339500000
A0A024R3E3;F8W696;Q9Y355;Q8TDB0	A0A024R3E3;F8W696	23;19;5;3	23;19;5;3	23;19;5;3		APOA1	;	4	23	23	23	21	17	21	17	21	17	63.3	63.3	63.3	30.777	267	267;245;67;50	0	323.31	0.7353	0.98902	29.716	44	16	Leave out requantified	0.28965	1.7131	0.68658	1.2502	23.676	22.009	23	21	8	8	Leave out requantified	Leave out requantified	56.6	57.3	30099000000	17869000000	12229000000	17139000000
A0A2R8Y6G6;A0A024R4F1;A0A2R8Y798;K7ERS8;A0A2R8YEG5;A0A2R8Y879;A4QMW8;A0A2R8YEM5;K7EM90;E2DRY6	A0A2R8Y6G6;A0A024R4F1;A0A2R8Y798;K7ERS8;A0A2R8YEG5;A0A2R8Y879;A4QMW8;A0A2R8YEM5;K7EM90;E2DRY6	6;6;3;3;3;3;3;3;3;3	6;6;3;3;3;3;3;3;3;3	6;6;3;3;3;3;3;3;3;3	Enolase	ENO1	;;;;;;;;;	10	6	6	6	6	3	6	3	6	3	21.4	21.4	21.4	47.327	434	434;434;70;83;101;125;135;171;195;338	0	110.45	1.034	1.1592	18.564	8	4	Leave out requantified	0.77647	1.3366	1.4064	1.1592	6.932	17.258	5	3	4	0	Median	Leave out requantified	21.4	14.7	429540000	236310000	193230000	273730000
H0YMM1;A0A7I2V4P4;H0YNP5;H0YKS4;H0YNB8;B4DNH8;H0YMD0;H0YMU9;H0YN42;V9HW65;A0A024R5Z7;H0YLE2;H0YNA0;H0YN28;B3KRQ1;H0YL33;H0YM50;H0YMW4;H0YMD9;H0YKN4;H0YKV8;H0YKL9;H0YKZ7;H0YLV6;H0YMT9;H0YKX9	H0YMM1;A0A7I2V4P4;H0YNP5;H0YKS4;H0YNB8;B4DNH8;H0YMD0;H0YMU9;H0YN42;V9HW65;A0A024R5Z7;H0YLE2;H0YNA0;H0YN28;B3KRQ1;H0YL33;H0YM50;H0YMW4	3;3;3;3;3;3;3;3;3;3;3;2;2;2;2;2;2;2;1;1;1;1;1;1;1;1	3;3;3;3;3;3;3;3;3;3;3;2;2;2;2;2;2;2;1;1;1;1;1;1;1;1	3;3;3;3;3;3;3;3;3;3;3;2;2;2;2;2;2;2;1;1;1;1;1;1;1;1	Annexin	ANXA2;HEL-S-270	;;;;;;;;;;;;;;;;;	26	3	3	3	3	0	3	0	3	0	23.5	23.5	23.5	16.458	149	149;155;175;176;189;194;227;230;256;339;339;45;79;139;181;222;248;367;65;69;81;110;119;132;133;134	0	22.565	1.1862	2.3248	22.656	2	1	Median	1.1862	NaN	2.3248	NaN	22.656	NaN	2	0	1	0	Median	Median	23.5	0	158150000	61844000	96309000	158150000
Q86TY5;Q6NVH9;Q6FGL0;A0A024R693;Q59FR8;G3V3R6	Q86TY5;Q6NVH9;Q6FGL0;A0A024R693;Q59FR8;G3V3R6	2;2;2;2;2;1	2;2;2;2;2;1	2;2;2;2;2;1	Galectin	LGALS3;hCG_22119	;;;;;	6	2	2	2	2	1	2	1	2	1	20.7	20.7	20.7	13.897	121	121;250;250;250;258;233	0	9.1991	NaN	NaN	NaN	1	1	Median	NaN	NaN	NaN	NaN	NaN	NaN	1	0	1	0	Median	Median	20.7	9.1	120590000	101850000	18736000	120590000
E9KL23;A0A024R6I7;A0A0G2JRN3;Q13747;Q9P173;B2D098;C5J0G2;Q3I0J7;A6YP93;A7L8C6;A7L8C5;C1KH65;A0A1L7B5J3;A0A0S2Z465;Q2L9S7;G3V5R8;G3V387;A0A0B4J278;G3V544;S4UD68;A0A0G2JPK4	E9KL23;A0A024R6I7;A0A0G2JRN3;Q13747;Q9P173	20;20;14;11;10;5;5;5;5;4;4;4;3;2;2;1;1;1;1;1;1	1;1;0;0;1;0;1;0;0;0;0;0;1;0;0;0;0;0;0;0;0	1;1;0;0;1;0;1;0;0;0;0;0;1;0;0;0;0;0;0;0;0		SERPINA1	;;;;	21	20	1	1	14	15	0	1	0	1	40.2	3.6	3.6	46.736	418	418;418;359;197;120;49;63;64;66;49;49;55;44;83;89;92;117;144;156;421;421	0.0040486	2.3743	NaN	NaN	NaN	1	1	Median	NaN	NaN	NaN	NaN	NaN	NaN	0	1	0	1	Median	Median	36.6	31.8	186500000	142530000	43968000	0
A0A024R6P0;B3KS79;G3V3A0;G3V595	A0A024R6P0;B3KS79;G3V3A0	3;3;2;1	3;3;2;1	3;3;2;1		SERPINA3	;;	4	3	3	3	2	1	2	1	2	1	8.7	8.7	8.7	47.65	423	423;448;205;305	0	4.6166	0.46616	0.65661	7.2854	2	1	Median	NaN	NaN	NaN	NaN	NaN	NaN	1	1	1	0	Median	Median	6.6	2.1	162720000	115530000	47196000	132180000
A0A024R7F8;K7EJD9;A0A3B3IS75;K7ESF2;K7EIP0	A0A024R7F8;K7EJD9;A0A3B3IS75;K7ESF2	4;3;2;2;1	4;3;2;2;1	4;3;2;2;1		ACP5	;;;	5	4	4	4	3	4	3	4	3	4	15.1	15.1	15.1	36.598	325	325;124;71;74;52	0	17.219	0.94332	1.1818	41.275	7	1	Leave out requantified	0.78837	0.99846	1.6999	0.90113	21.972	21.564	3	4	0	1	Leave out requantified	Leave out requantified	12	15.1	716380000	391040000	325340000	281770000
A6XNE3;A8K686;A0A024R7N7	A6XNE3;A8K686;A0A024R7N7	3;3;3	3;3;3	3;3;3		IFI30	;;	3	3	3	3	2	3	2	3	2	3	21.6	21.6	21.6	25.673	231	231;250;250	0	26.249	0.7063	0.52438	123.13	11	3	Median	1.4026	0.38774	3.0861	0.3627	42.727	36.855	5	6	1	2	Median	Median	10.4	21.6	1373900000	824860000	549080000	651240000
A0A024R8D7	A0A024R8D7	1	1	1		LCN1		1	1	1	1	1	1	1	1	1	1	6.2	6.2	6.2	19.25	176	176	0	86.552	0.56449	0.7548	85.55	2	1	Median	NaN	NaN	NaN	NaN	NaN	NaN	1	1	1	0	Median	Median	6.2	6.2	111400000	70402000	40995000	75015000
A0A024R8V7;A0A140VK57;B4DFW2	A0A024R8V7;A0A140VK57;B4DFW2	2;2;1	2;2;1	2;2;1		TIMP2	;;	3	2	2	2	1	1	1	1	1	1	13.4	13.4	13.4	20.195	179	179;220;143	0	14.925	NaN	NaN	NaN	1	0	Median	NaN	NaN	NaN	NaN	NaN	NaN	1	0	0	0	Median	Median	8.4	5	103420000	67169000	36247000	58182000
A0A0K0Q2Z1;A0A024R944;A0A2S0BDD1;Q8TCE1;A0A3Q8Q4D0;A0A3S8NFS6;A0A2U8KGL5;Q8IZZ8	A0A0K0Q2Z1;A0A024R944;A0A2S0BDD1;Q8TCE1;A0A3Q8Q4D0;A0A3S8NFS6;A0A2U8KGL5;Q8IZZ8	4;4;4;3;3;3;2;2	4;4;4;3;3;3;2;2	4;4;4;3;3;3;2;2		SERPINC1;AT3	;;;;;;;	8	4	4	4	3	4	3	4	3	4	11.9	11.9	11.9	52.542	464	464;464;505;259;400;414;85;122	0	46.785	1.7932	1.9277	26.532	5	2	Leave out requantified	0.36938	1.7932	0.61881	1.9277	12.994	26.532	2	3	2	0	Median	Leave out requantified	8.8	11.9	260470000	118490000	141980000	74599000
Q14BN3;A0A024R952;B4DRX5	Q14BN3;A0A024R952;B4DRX5	2;2;1	2;2;1	2;2;1		PKP1	;;	3	2	2	2	2	1	2	1	2	1	8.1	8.1	8.1	36.812	334	334;726;166	0	13.313	0.77339	1.0429	166.35	2	0	Median	NaN	NaN	NaN	NaN	NaN	NaN	1	1	0	0	Median	Median	8.1	3.3	258400000	97700000	160700000	177110000
A0A024R969	A0A024R969	1	1	1		CHI3L1		1	1	1	1	1	1	1	1	1	1	6.8	6.8	6.8	42.625	383	383	0	24.27	NaN	NaN	NaN	1	1	Median	NaN	NaN	NaN	NaN	NaN	NaN	1	0	1	0	Median	Median	6.8	6.8	16314000	11619000	4695100	16314000
Q6IBG5;F8VPF3;F8W1R7;J3KND3;G8JLA2;G3V1V0;F8W1I5;A0A024RB31;B4E368;B7Z6Z4	Q6IBG5;F8VPF3;F8W1R7;J3KND3;G8JLA2;G3V1V0;F8W1I5;A0A024RB31;B4E368;B7Z6Z4	1;1;1;1;1;1;1;1;1;1	1;1;1;1;1;1;1;1;1;1	1;1;1;1;1;1;1;1;1;1		MYL6;MYL6B	;;;;;;;;;	10	1	1	1	0	1	0	1	0	1	11.2	11.2	11.2	12.97	116	116;130;145;152;152;161;175;208;223;238	0	8.5595	NaN	NaN	NaN	0	0	Median	NaN	NaN	NaN	NaN	NaN	NaN	0	0	0	0	Median	Median	0	11.2	0	0	0	0
A0A024RDD9	A0A024RDD9	1	1	1	C-X-C motif chemokine	CXCL2		1	1	1	1	1	1	1	1	1	1	12.1	12.1	12.1	11.389	107	107	0.0039841	2.2782	NaN	NaN	NaN	0	0	Median	NaN	NaN	NaN	NaN	NaN	NaN	0	0	0	0	Median	Median	12.1	12.1	60286000	38041000	22244000	22244000
S4R460;A0A0B4J2B5;A0A7S5C3P6;A0A4W8ZXM2;A0A7S5C730;A0A5C2GNQ6;A0A7S5C4B7;A0A5C2GF75;A0A5C2G6I9;A0A7S5EXS0;A0A7S5EX31;A0A7S5EVA4;A0A7S5EUU3;A0A7S5BZ26;A0A7S5BYK7;A0A5C2GS36;A0A5C2GRN7;A0A5C2GR86;A0A5C2GQT7;A0A5C2GP23;A0A7T0LNQ4;A0A7S5C609;A0A7S5C2R3;A0A7S5C0H6;A0A5C2GVM4;A0A5C2GMP8;A0A5C2GKN5;A0A5C2GF05;A0A5C2GAA1;A0A5C2G9W0;A0A5C2G6W7;Q9UL91;Q9UL72;A0A7S5EYJ7;A0A7S5EYI0;A0A7S5EY69;A0A7S5EXU3;A0A7…	S4R460;A0A0B4J2B5;A0A7S5C3P6;A0A4W8ZXM2;A0A7S5C730;A0A5C2GNQ6;A0A7S5C4B7;A0A5C2GF75;A0A5C2G6I9;A0A7S5EXS0;A0A7S5EX31;A0A7S5EVA4;A0A7S5EUU3;A0A7S5BZ26;A0A7S5BYK7;A0A5C2GS36;A0A5C2GRN7;A0A5C2GR86;A0A5C2GQT7;A0A5C2GP23;A0A7T0LNQ4;A0A7S5C609;A0A7S5C2R3;A0A7S5C0H6;A0A5C2GVM4;A0A5C2GMP8;A0A5C2GKN5;A0A5C2GF05;A0A5C2GAA1;A0A5C2G9W0;A0A5C2G6W7;Q9UL91;Q9UL72;A0A7S5EYJ7;A0A7S5EYI0;A0A7S5EY69;A0A7S5EXU3;A0A7…	1;1;1;1;1;1;1;1;1;1;1;1;1;1;1;1;1;1;1;1;1;1;1;1;1;1;1;1;1;1;1;1;1;1;1;1;1;1;1;1;1;1;1;1;1;1;1;1;1;1;1;1;1;1;1;1;1;1;1;1;1;1;1;1;1;1;1;1;1;1;1;1;1;1;1;1;1;1;1;1;1;1;1;1;1;1;1;1;1;1;1;1;1;1;1;1;1;1;1;1;1;1;1;1;1;1;1;1;1;1;1;1;1;1;1;1;1;1;1;1;1;1;1;1;1;1;1;1;1;1;1;1;1;1;1;1;1;1;1;1;1;1;1;1;1;1;1;1;1;1;1;1;1;1;1;1;1;1;1;1;1;1;1;1;1;1;1;1;1;1;1;1;1;1;1;1;1;1;1;1;1;1;1;1;1;1;1;1;1;1;1;1;1;1;1;1;1;1;1;1…	1;1;1;1;1;1;1;1;1;1;1;1;1;1;1;1;1;1;1;1;1;1;1;1;1;1;1;1;1;1;1;1;1;1;1;1;1;1;1;1;1;1;1;1;1;1;1;1;1;1;1;1;1;1;1;1;1;1;1;1;1;1;1;1;1;1;1;1;1;1;1;1;1;1;1;1;1;1;1;1;1;1;1;1;1;1;1;1;1;1;1;1;1;1;1;1;1;1;1;1;1;1;1;1;1;1;1;1;1;1;1;1;1;1;1;1;1;1;1;1;1;1;1;1;1;1;1;1;1;1;1;1;1;1;1;1;1;1;1;1;1;1;1;1;1;1;1;1;1;1;1;1;1;1;1;1;1;1;1;1;1;1;1;1;1;1;1;1;1;1;1;1;1;1;1;1;1;1;1;1;1;1;1;1;1;1;1;1;1;1;1;1;1;1;1;1;1;1;1;1…	1;1;1;1;1;1;1;1;1;1;1;1;1;1;1;1;1;1;1;1;1;1;1;1;1;1;1;1;1;1;1;1;1;1;1;1;1;1;1;1;1;1;1;1;1;1;1;1;1;1;1;1;1;1;1;1;1;1;1;1;1;1;1;1;1;1;1;1;1;1;1;1;1;1;1;1;1;1;1;1;1;1;1;1;1;1;1;1;1;1;1;1;1;1;1;1;1;1;1;1;1;1;1;1;1;1;1;1;1;1;1;1;1;1;1;1;1;1;1;1;1;1;1;1;1;1;1;1;1;1;1;1;1;1;1;1;1;1;1;1;1;1;1;1;1;1;1;1;1;1;1;1;1;1;1;1;1;1;1;1;1;1;1;1;1;1;1;1;1;1;1;1;1;1;1;1;1;1;1;1;1;1;1;1;1;1;1;1;1;1;1;1;1;1;1;1;1;1;1;1…		IGHV3OR16-9	;;;;;;;;;;;;;;;;;;;;;;;;;;;;;;;;;;;;;;;;;;;;;;;;;;;;;;;;;;;;;;;;;;;;;;;;;;;;;;;;;;;;;;;;;;;;;;;;;;;;;;;;;;;;;;;;;;;;;;;;;;;;;;;;;;;;;;;;;;;;;;;;;;;;;;;;;;;;;;;;;;;;;;;;;;;;;;;;;;;;;;;;;;;;;;;;;;;;;;;;;;;;;;;;;;;;;;;;;;;;;;;;;;;;;;;;;;;;;;;;;;;;;;;;;;;;;;;;	374	1	1	1	1	1	1	1	1	1	19.8	19.8	19.8	10.429	96	96;98;99;101;113;114;115;115;115;116;116;116;116;116;116;116;116;116;116;116;117;117;117;117;117;117;117;117;117;117;117;118;118;118;118;118;118;118;118;118;118;118;118;118;118;118;118;118;118;118;118;118;118;118;118;118;118;118;118;118;118;118;118;118;118;119;119;119;119;119;119;119;119;119;119;119;119;119;119;119;119;119;119;119;119;119;119;119;119;119;119;119;120;120;120;120;120;120;120;120;12…	0	41.014	0.84253	1.1928	68.365	4	1	Median	0.27022	2.0156	0.61593	1.7854	50.082	13.649	2	2	1	0	Median	Median	19.8	19.8	356120000	209810000	146310000	199800000
A0A087WT59;E9KL36;A6XGL1;A6XMH1;Q8TDB2;Q53WY6;A0A7R6RQ48	A0A087WT59;E9KL36;A6XGL1;A6XMH1	7;7;7;6;3;2;1	7;7;7;6;3;2;1	7;7;7;6;3;2;1	Transthyretin	TTR;HEL111	;;;	7	7	7	7	7	6	7	6	7	6	68.7	68.7	68.7	12.633	115	115;147;184;138;46;44;35	0	118.2	0.92506	1.1349	16.233	14	5	Leave out requantified	0.29992	2.1366	0.66417	1.724	27.6	18.882	6	8	2	3	Leave out requantified	Leave out requantified	68.7	68.7	1212400000	612200000	600220000	566930000
A0A4D5RAB8;A0A4D5RBG5;A0A4D5RA98;A0A7I2V3H3;A0A4D5RA76;B4DNE0;A0A4D5RAN2;A0A4D5RAC7;A0A7I2V5N4;A0A4D5RAC9;A0A7I2V659;A0A087WVQ9;Q6IPT9;Q6IPS9;Q6IPN6;Q53HR5;Q53HQ7;Q53HM9;Q53GE9;Q53GA1;Q53G85;A0A2U3TZH3;A0A4D5RA70;A0A6Q8PFK6;A0A4D5RAB4;A0A4D5RAB0;Q6NS35;A0A4D5RAC3;A0A4D5RAA6;A0A4D5RA74;A0A4D5RA40;A6PW80;A0A2R8YDN5;A0A4D5RA53;A0A4D5RAE1;Q6NSH7;A0A4D5RAA9;Q5JR01;A0A2R8Y660;A0A4D5RBL9;A0A2R8Y488;A0A4…	A0A4D5RAB8;A0A4D5RBG5;A0A4D5RA98;A0A7I2V3H3;A0A4D5RA76;B4DNE0;A0A4D5RAN2;A0A4D5RAC7;A0A7I2V5N4;A0A4D5RAC9;A0A7I2V659;A0A087WVQ9;Q6IPT9;Q6IPS9;Q6IPN6;Q53HR5;Q53HQ7;Q53HM9;Q53GE9;Q53GA1;Q53G85;A0A2U3TZH3;A0A4D5RA70;A0A6Q8PFK6;A0A4D5RAB4;A0A4D5RAB0;Q6NS35;A0A4D5RAC3;A0A4D5RAA6;A0A4D5RA74;A0A4D5RA40;A6PW80;A0A2R8YDN5;A0A4D5RA53;A0A4D5RAE1;Q6NSH7;A0A4D5RAA9;Q5JR01;A0A2R8Y660;A0A4D5RBL9;A0A2R8Y488;A0A4…	2;2;2;2;2;2;2;2;2;2;2;2;2;2;2;2;2;2;2;2;2;2;1;1;1;1;1;1;1;1;1;1;1;1;1;1;1;1;1;1;1;1;1;1;1;1;1;1;1;1;1;1;1;1;1;1;1;1;1;1;1;1;1;1;1;1;1;1;1	2;2;2;2;2;2;2;2;2;2;2;2;2;2;2;2;2;2;2;2;2;2;1;1;1;1;1;1;1;1;1;1;1;1;1;1;1;1;1;1;1;1;1;1;1;1;1;1;1;1;1;1;1;1;1;1;1;1;1;1;1;1;1;1;1;1;1;1;1	2;2;2;2;2;2;2;2;2;2;2;2;2;2;2;2;2;2;2;2;2;2;1;1;1;1;1;1;1;1;1;1;1;1;1;1;1;1;1;1;1;1;1;1;1;1;1;1;1;1;1;1;1;1;1;1;1;1;1;1;1;1;1;1;1;1;1;1;1	Elongation factor 1-alpha	EEF1A1;EEF1A;EEF1A1L14;PTI-1	;;;;;;;;;;;;;;;;;;;;;;;;;;;;;;;;;;;;;;;;;;;;;;;;;;;;;;;;;;;;;;;;;;;;	69	2	2	2	2	1	2	1	2	1	9.5	9.5	9.5	24.103	222	222;359;375;376;380;395;415;425;433;455;459;459;462;462;462;462;462;462;462;462;462;496;43;59;62;62;67;83;86;87;88;106;106;108;109;111;140;145;152;155;173;190;205;206;208;227;234;248;250;251;260;287;290;296;297;308;308;340;361;366;398;398;399;426;426;427;433;459;462	0	3.3999	1.334	2.6102	71.119	3	1	Median	1.6021	NaN	2.9592	NaN	17.75	NaN	2	1	1	0	Median	Median	9.5	4.5	189450000	87401000	102050000	139870000
A0A087WWT3	A0A087WWT3	65	1	1		ALB		1	65	1	1	60	55	1	1	1	1	93.9	5.6	5.6	45.147	396	396	0	3.8385	NaN	NaN	NaN	0	0	Median	NaN	NaN	NaN	NaN	NaN	NaN	0	0	0	0	Median	Median	91.4	93.7	0	0	0	0
Q5HYE0;A0A087WYC0;A0A1W2PQY5;A0A6Q8KRG2	Q5HYE0;A0A087WYC0;A0A1W2PQY5;A0A6Q8KRG2	1;1;1;1	1;1;1;1	1;1;1;1		DKFZp686K0319;GOLGA2	;;;	4	1	1	1	1	0	1	0	1	0	7	7	7	31.836	286	286;286;346;990	0.0040984	2.44	NaN	NaN	NaN	0	0	Median	NaN	NaN	NaN	NaN	NaN	NaN	0	0	0	0	Median	Median	7	0	74559000	0	74559000	74559000
E9PKT6;A0A7I2YQ92;Q6IBC3;A0A087X0D5;A0A7I2V4X5;A0A7I2V3E8;A0A7I2V3T9;A0A7I2V2L7;A0A7I2V2E4;A0A7I2V439;A0A7I2V314;A0A7I2YQH4;A0A3B3IRM7;A0A7I2YQE6;A0A7I2YQL6;B7Z378;A0A7I2V673;A0A7I2YQX6;A0A7I2V532;A0A7I2V4H2;Q68D46;Q6LAF8;A0A7I2YQL1;A0A7I2V2T8	E9PKT6;A0A7I2YQ92;Q6IBC3;A0A087X0D5;A0A7I2V4X5;A0A7I2V3E8;A0A7I2V3T9;A0A7I2V2L7;A0A7I2V2E4;A0A7I2V439;A0A7I2V314;A0A7I2YQH4;A0A3B3IRM7;A0A7I2YQE6;A0A7I2YQL6;B7Z378;A0A7I2V673;A0A7I2YQX6;A0A7I2V532	7;7;7;7;7;7;6;6;5;5;5;5;4;4;4;4;4;4;4;3;2;2;1;1	7;7;7;7;7;7;6;6;5;5;5;5;4;4;4;4;4;4;4;3;2;2;1;1	7;7;7;7;7;7;6;6;5;5;5;5;4;4;4;4;4;4;4;3;2;2;1;1		CTSH	;;;;;;;;;;;;;;;;;;	24	7	7	7	3	6	3	6	3	6	26.6	26.6	26.6	33.248	297	297;306;335;358;367;446;293;311;238;240;260;345;169;170;200;206;251;259;341;138;102;166;85;86	0	23.846	0.51712	0.49309	109.86	5	5	Median	1.8505	0.46688	2.6683	0.45446	10.282	37.473	2	3	2	3	Median	Median	10.4	26.3	248650000	178550000	70099000	53646000
A0A0A0MS08;Q6GMX6;S6B291;V9HW68;Q6N089;A8K008;Q5EFE5;Q6PYX1;Q6MZV7;Q6MZQ6;Q6N094;Q6N097;Q7Z351;A0A0A0MS07;Q6N096;Q6N095;S6AWD9;S6BGE5;S6C4Q7;S6BAN1;S6BAM6;S6B2A6;A0A4P8J3Z7;Q6ZP87;A0A0M3KKW6;S6BAP0;S6BGD4;A4F255;S6BAQ4;S6AWG0;S6C4S4;S6AWF0;S6C4S0;S6C4R2;S6BAP4;S6B2B6;A0A5C2GME4;A0A5C2GWT2;Q9Y509;A0A7S5C127	A0A0A0MS08;Q6GMX6;S6B291;V9HW68;Q6N089;A8K008;Q5EFE5;Q6PYX1;Q6MZV7;Q6MZQ6;Q6N094;Q6N097;Q7Z351;A0A0A0MS07;Q6N096;Q6N095	16;16;16;16;16;16;16;15;15;15;15;15;15;14;14;14;6;6;5;5;5;4;2;2;2;2;2;2;2;2;2;2;2;2;2;2;1;1;1;1	16;16;16;16;16;16;16;15;15;15;15;15;15;14;14;14;6;6;5;5;5;4;2;2;2;2;2;2;2;2;2;2;2;2;2;2;1;1;1;1	2;2;2;2;2;2;2;1;1;2;2;2;2;1;2;2;1;1;0;0;0;0;0;0;0;0;0;0;0;0;0;0;0;0;0;0;0;0;0;0		IGHG1;IGH@;HEL-214;DKFZp686P15220;DKFZp686C11235;DKFZp686G11190;DKFZp686O01196;DKFZp686H20196;DKFZp686N02209;DKFZp686I15196;DKFZp686K03196	;;;;;;;;;;;;;;;	40	16	16	2	14	13	14	13	2	1	53.9	53.9	8.5	43.911	399	399;465;466;470;472;472;475;348;473;475;480;481;482;295;466;475;311;316;300;318;319;300;177;208;225;229;234;234;236;236;239;239;275;275;275;275;141;145;147;163	0	245.05	0.86137	1.1	8.0624	30	8	Leave out requantified	0.37914	1.7995	0.94181	1.2503	7.5506	15.481	16	14	5	3	Leave out requantified	Leave out requantified	52.1	48.4	11428000000	6013300000	5414800000	5922900000
B7Z2X4;B7Z992;A0A0A0MS51;B7Z9A0;B7Z6N2;A0A0A0MT01;A0A384MEF1;CON__Q3SX14;B7Z4U6;B3KS49;REV__B4DX11;REV__B4E376;REV__H0YJM7;REV__A0A6Q8PG26;REV__F8W8F9	B7Z2X4;B7Z992;A0A0A0MS51;B7Z9A0;B7Z6N2;A0A0A0MT01;A0A384MEF1;CON__Q3SX14;B7Z4U6	5;5;5;5;5;5;5;4;3;2;1;1;1;1;1	5;5;5;5;5;5;5;4;3;2;1;1;1;1;1	5;5;5;5;5;5;5;4;3;2;1;1;1;1;1		GSN	;;;;;;;;	15	5	5	5	3	5	3	5	3	5	7	7	7	77.788	705	705;715;748;755;767;767;782;781;689;485;436;514;548;559;722	0	58.273	0.83863	0.85297	150.54	10	4	Leave out requantified	1.96	0.69845	3.549	0.54136	11.883	168.47	3	7	2	2	Median	Leave out requantified	3.5	7	1454500000	724390000	730140000	381240000
A0A0A0MSI0;B2R4P2;A0A384NPQ2;A0A0A0MRQ5;B4DF70;V9HW12	A0A0A0MSI0;B2R4P2;A0A384NPQ2;A0A0A0MRQ5;B4DF70;V9HW12	2;2;2;1;1;1	2;2;2;1;1;1	2;2;2;1;1;1		PRDX1;HEL-S-2a	;;;;;	6	2	2	2	2	2	2	2	2	2	17	17	17	18.976	171	171;199;199;97;183;198	0	40.16	1.0814	1.4074	40.345	4	1	Median	0.97477	1.0814	1.9752	0.98577	3.7894	6.2084	2	2	1	0	Median	Median	17	17	274470000	131990000	142490000	156770000
M9P9U0;A0A0A7C8J0;W0NWX1;W0NUB6;W0NTM9;W0NTJ5;V9N3H0;V9N2U3;V5JAP5;V5JAP0;V5J9X0;U5IT70;U5ISX7;U5ISA6;U5ISA2;U5IRC6;U5IQN8;U5IQC9;T1R383;S4TZI0;S4T753;S4T6T2;S4T6J9;R9R084;R9QZB4;R9QZ23;R4QU36;R4QGH2;R4L8Y9;Q9UEY2;Q9TQ36;Q9TPU5;Q9GIP1;Q8SNC7;Q8HWT1;Q708F2;Q708F1;Q700Z7;Q700Z4;Q6T715;Q6T614;Q5ZGL9;Q546A4;Q545Z1;Q45V04;Q45FZ3;Q2XPN2;Q2P9R7;Q2LDD7;Q2LDD5;Q2L4W1;Q2L4E9;Q29729;Q209I4;Q209I1;Q1WAA9;Q0Z…	M9P9U0;A0A0A7C8J0;W0NWX1;W0NUB6;W0NTM9;W0NTJ5;V9N3H0;V9N2U3;V5JAP5;V5JAP0;V5J9X0;U5IT70;U5ISX7;U5ISA6;U5ISA2;U5IRC6;U5IQN8;U5IQC9;T1R383;S4TZI0;S4T753;S4T6T2;S4T6J9;R9R084;R9QZB4;R9QZ23;R4QU36;R4QGH2;R4L8Y9;Q9UEY2;Q9TQ36;Q9TPU5;Q9GIP1;Q8SNC7;Q8HWT1;Q708F2;Q708F1;Q700Z7;Q700Z4;Q6T715;Q6T614;Q5ZGL9;Q546A4;Q545Z1;Q45V04;Q45FZ3;Q2XPN2;Q2P9R7;Q2LDD7;Q2LDD5;Q2L4W1;Q2L4E9;Q29729;Q209I4;Q209I1;Q1WAA9;Q0Z…	4;4;3;3;3;3;3;3;3;3;3;3;3;3;3;3;3;3;3;3;3;3;3;3;3;3;3;3;3;3;3;3;3;3;3;3;3;3;3;3;3;3;3;3;3;3;3;3;3;3;3;3;3;3;3;3;3;3;3;3;3;3;3;3;3;3;3;3;3;3;3;3;3;3;3;3;3;3;3;3;3;3;3;3;3;3;3;3;3;3;3;3;3;3;3;3;3;3;3;3;3;3;3;3;3;3;3;3;3;3;3;3;3;3;3;3;3;3;3;3;3;3;3;3;3;3;3;3;3;3;3;3;3;3;3;3;3;3;3;3;3;3;3;3;3;3;3;3;3;3;3;3;3;3;3;3;3;3;3;3;3;3;3;3;3;3;3;3;3;3;3;3;3;3;3;3;3;3;3;3;3;3;3;3;3;3;3;3;3;3;3;3;3;3;3;3;3;3;3;3…	4;4;3;3;3;3;3;3;3;3;3;3;3;3;3;3;3;3;3;3;3;3;3;3;3;3;3;3;3;3;3;3;3;3;3;3;3;3;3;3;3;3;3;3;3;3;3;3;3;3;3;3;3;3;3;3;3;3;3;3;3;3;3;3;3;3;3;3;3;3;3;3;3;3;3;3;3;3;3;3;3;3;3;3;3;3;3;3;3;3;3;3;3;3;3;3;3;3;3;3;3;3;3;3;3;3;3;3;3;3;3;3;3;3;3;3;3;3;3;3;3;3;3;3;3;3;3;3;3;3;3;3;3;3;3;3;3;3;3;3;3;3;3;3;3;3;3;3;3;3;3;3;3;3;3;3;3;3;3;3;3;3;3;3;3;3;3;3;3;3;3;3;3;3;3;3;3;3;3;3;3;3;3;3;3;3;3;3;3;3;3;3;3;3;3;3;3;3;3;3…	1;1;0;0;0;0;0;0;0;0;0;0;0;0;0;0;0;0;0;0;0;0;0;0;0;0;0;0;0;0;0;0;0;0;0;0;0;0;0;0;0;0;0;0;0;0;0;0;0;0;0;0;0;0;0;0;0;0;0;0;0;0;0;0;0;0;0;0;0;0;0;0;0;0;0;0;0;0;0;0;0;0;0;0;0;0;0;0;0;0;0;0;0;0;0;0;0;0;0;0;0;0;0;0;0;0;0;0;0;0;0;0;0;0;0;0;0;0;0;0;0;0;0;0;0;0;0;0;0;0;0;0;0;0;0;0;0;0;0;0;0;0;0;0;0;0;0;0;0;0;0;0;0;0;0;0;0;0;0;0;0;0;0;0;0;0;0;0;0;0;0;0;0;0;0;0;0;0;0;0;0;0;0;0;0;0;0;0;0;0;0;0;0;0;0;0;0;0;0;0…		HLA-C;HLA-Cw*07;HLA-Cw	;;;;;;;;;;;;;;;;;;;;;;;;;;;;;;;;;;;;;;;;;;;;;;;;;;;;;;;;;;;;;;;;;;;;;;;;;;;;;;;;;;;;;;;;;;;;;;;;;;;;;;;;;;;;;;;;;;;;;;;;;;;;;;;;;;;;;;;;;;;;;;;;;;;;;;;;;;;;;;;;;;;;;;;;;;;;;;;;;;;;;;;;;;;;;;;;;;;;;;;;;;;;;;;;;;;;;;;;;;;;;;;;;;;;;;;;;;;;;;;;;;;;;;;;;;;;;;;;	1969	4	4	1	1	4	1	4	0	1	27.6	27.6	7.7	20.825	181	181;181;181;181;181;181;181;181;181;181;181;181;181;181;181;181;181;181;181;181;181;181;181;181;181;181;181;181;181;181;181;181;181;181;181;181;181;181;181;181;181;181;181;181;181;181;181;181;181;181;181;181;181;181;181;181;181;181;181;181;181;181;181;181;181;181;181;181;181;181;181;181;181;181;181;181;181;181;181;181;181;181;181;181;181;181;181;181;181;181;181;181;181;181;181;181;181;181;181;181…	0	54.368	0.81541	1.0966	53.37	4	0	Leave out requantified	NaN	0.48402	NaN	0.46163	NaN	63.897	1	3	0	0	Median	Leave out requantified	6.1	27.6	810950000	424080000	386870000	362250000
A0A0C4DGL8;J3QR68;H0Y300;Q6NSB4;A0A087WU08;Q6PEJ8;B3KP77;A0A0U4DJF7;J3KTC3;Q14552	A0A0C4DGL8;J3QR68;H0Y300;Q6NSB4;A0A087WU08;Q6PEJ8;B3KP77	23;23;23;19;19;16;14;3;3;1	23;23;23;19;19;16;14;3;3;1	1;1;1;0;0;0;0;0;1;0		HP	;;;;;;	10	23	23	1	21	18	21	18	1	1	60.2	60.2	4.9	38.451	347	347;404;442;281;281;228;228;58;117;91	0	323.31	0.73735	1.0119	30.368	44	10	Leave out requantified	0.329	1.9751	0.76049	1.3766	23.882	23.026	23	21	6	4	Leave out requantified	Leave out requantified	58.8	52.7	12655000000	7126600000	5528300000	6835200000
B4DNT8;A8K5I0;A0A1U9X7W4;A0A0G2JIW1;Q59EJ3;B4DVU9;B4E1S9;B4DI39;B4DWK5;B4DFN9;Q9UQC1;B4E1T6;B4DNX1;B4E388;Q53FA3;B2RCQ9;A0A1U9X7X9;A0A1U9X7X4;A0A1U9X7W7;B4DI54;V9GZ37;B3KTT5;B4DXY3;E9PM13;Q96H53;E9PS65;Q96BE0	B4DNT8;A8K5I0;A0A1U9X7W4;A0A0G2JIW1;Q59EJ3;B4DVU9;B4E1S9;B4DI39;B4DWK5;B4DFN9;Q9UQC1;B4E1T6;B4DNX1;B4E388;Q53FA3;B2RCQ9;A0A1U9X7X9;A0A1U9X7X4;A0A1U9X7W7;B4DI54	8;8;8;8;8;7;7;7;7;6;4;4;4;4;4;4;4;4;4;4;3;3;3;1;1;1;1	8;8;8;8;8;7;7;7;7;6;4;4;4;4;4;4;4;4;4;4;3;3;3;1;1;1;1	6;6;6;6;6;5;5;5;5;4;3;3;3;3;3;3;3;3;3;3;2;2;2;0;0;0;0		HEL-S-103;HSP70-1	;;;;;;;;;;;;;;;;;;;	27	8	8	6	6	4	6	4	5	3	14.1	14.1	12.6	67.418	617	617;641;641;642;709;544;550;618;623;572;151;398;417;563;641;641;641;641;641;705;476;476;532;150;219;223;269	0	33.343	0.37101	0.54681	79.125	8	5	Leave out requantified	0.37101	1.8198	0.57756	1.7558	43.303	26.761	5	3	3	2	Median	Median	12	9.4	317470000	194710000	122760000	224520000
F5GXS0;A0A140TA44;A0A140TA32;A0A140TA29;A0A0G2JL54;A0A140TA49;A0A0G2JPR0;A0A3B3ISA6;B4DIE5;B7Z1F8;B4DDH0;B4E344;A0A3B3ISD7;Q9UNU2;Q6U2E7	F5GXS0;A0A140TA44;A0A140TA32;A0A140TA29;A0A0G2JL54;A0A140TA49;A0A0G2JPR0;A0A3B3ISA6;B4DIE5	15;15;15;15;15;14;14;10;9;4;3;3;2;2;1	15;15;15;15;15;14;14;10;9;4;3;3;2;2;1	11;11;11;11;11;10;10;9;6;2;2;2;1;2;1		C4B	;;;;;;;;	15	15	15	11	11	10	11	10	7	8	11.3	11.3	8.9	187.67	1698	1698;1698;1698;1698;1698;1698;1744;1296;763;270;511;650;159;354;61	0	118.27	0.83114	1.0282	9.6063	19	10	Leave out requantified	0.40059	1.3931	0.815	1.0349	45.807	27.17	10	9	6	4	Leave out requantified	Leave out requantified	7.8	8.3	1864100000	956730000	907330000	961810000
A0A0K0K1J1	A0A0K0K1J1	4	4	4				1	4	4	4	4	4	4	4	4	4	37	37	37	15.799	146	146	0	212.95	0.88477	1.1779	112.62	13	3	Leave out requantified	2.2276	0.36059	4.4954	0.26704	13.28	7.7057	7	6	2	1	Leave out requantified	Leave out requantified	37	37	2590500000	1339300000	1251300000	1391400000
U6A216;Q9BX83;E9M4D4;A0A385HW63;A0A385HW00;I1VZV6;D1MGQ2;A0A385HW21;A0A385HW02;A0A385HVZ2;A0A0K2BMD8;A0A1S5UZ39;Q96T46;Q4ZGM8;E1B2D1;G3V1N2;A0A2R8Y7C0;A0A385HVY8;A0A1K0GXZ1;Q7Z6G4;U3PXP0;V9H1D9	U6A216;Q9BX83;E9M4D4;A0A385HW63;A0A385HW00;I1VZV6;D1MGQ2;A0A385HW21;A0A385HW02;A0A385HVZ2;A0A0K2BMD8;A0A1S5UZ39;Q96T46;Q4ZGM8;E1B2D1;G3V1N2;A0A2R8Y7C0;A0A385HVY8;A0A1K0GXZ1	3;3;3;3;3;3;3;3;3;3;3;3;2;2;2;2;2;2;2;1;1;1	1;1;1;1;1;1;1;1;1;1;1;1;0;1;1;0;0;0;0;1;0;1	1;1;1;1;1;1;1;1;1;1;1;1;0;1;1;0;0;0;0;1;0;1		HBA1;HBA2	;;;;;;;;;;;;;;;;;;	22	3	1	1	3	3	1	1	1	1	36	11	11	10.753	100	100;100;100;141;141;142;142;142;142;142;142;187;76;100;100;110;134;142;177;31;51;128	0	5.2607	0.80967	0.98244	18.803	4	0	Median	0.39931	1.5566	0.92931	1.1699	5.5294	22.362	2	2	0	0	Median	Median	36	36	2003500000	1100100000	903410000	1014100000
A0A0S2Z3V0;A0A346DBY2;J9ZVQ3;A0A0S2Z3D5;A0A0S2Z3J5;A0A0S2Z3B1;D9ZB55;Q6LBZ1;E9PEV4;E7ERP7;H0Y7L5;CON__Q03247	A0A0S2Z3V0;A0A346DBY2;J9ZVQ3;A0A0S2Z3D5;A0A0S2Z3J5;A0A0S2Z3B1	3;3;3;3;2;2;1;1;1;1;1;1	3;3;3;3;2;2;1;1;1;1;1;1	3;3;3;3;2;2;1;1;1;1;1;1		APOE	;;;;;	12	3	3	3	3	2	3	2	3	2	19.6	19.6	19.6	21.682	189	189;233;238;317;125;128;91;176;216;219;269;316	0	7.3711	0.81178	1.09	32.272	4	1	Median	0.39051	1.3779	0.86885	1.1666	42.88	20.428	2	2	1	0	Median	Median	19.6	10.6	478570000	289900000	188670000	282200000
B4DRR0;CON__P02538;A0A0S2Z428;A8K2I0;B4DRU6;B4DWU6;CON__Q8VED5;A0A0S2Z427;B4DXK4	B4DRR0;CON__P02538;A0A0S2Z428;A8K2I0;B4DRU6;B4DWU6	46;46;46;45;43;40;10;8;1	3;3;3;3;3;2;1;1;0	1;1;1;1;1;0;0;1;0			;;;;;	9	46	3	1	42	28	3	2	1	1	63.7	6	1.9	57.838	535	535;564;564;564;549;520;531;96;323	0	45.01	1.6782	3.2626	130.99	6	4	Median	2.7966	0.97681	5.7171	0.69935	82.038	48.871	4	2	3	1	Median	Median	63.4	49.7	6216300000	1304500000	4911800000	5485000000
A0A0S2Z4K6;A0A0S2Z4Q2;Q53GU8;H0Y8L3;H0Y9D7;S4R3C6;Q59F63;H0YAB8;H0Y8M8	A0A0S2Z4K6;A0A0S2Z4Q2;Q53GU8;H0Y8L3	6;6;5;4;2;2;2;1;1	6;6;5;4;2;2;2;1;1	6;6;5;4;2;2;2;1;1		TGFBI	;;;	9	6	6	6	4	6	4	6	4	6	16.7	16.7	16.7	57.375	521	521;683;683;366;194;219;242;59;128	0	25.615	0.58816	0.73558	55.681	10	5	Leave out requantified	1.4277	0.24655	2.8121	0.18174	70.915	55.978	4	6	2	3	Median	Leave out requantified	9.8	16.7	922090000	575840000	346250000	392270000
A0A7S5EWK7;A0A7S5C795;A0A7T0PXR9;A0A125U0U7;A0A7T0LN28;A0A7S5EZ10;A0A5C2GR71;A0A7S5C789;A0A7S5C5M7;A0A7S5C291;A0A5C2GKQ6;A0A5C2GFJ2;A0A5C2GFI2;A0A5C2G6B2;A0A7S5EV32;A0A7S5C614;A0A7S5BZJ7;A0A5C2GXJ3;A0A5C2GTE8;A0A5C2GQM4;A0A5C2GPV4;A0A5C2GP38;A0A5C2GNT6;A0A5C2GGH8;A0A5C2G9C1;A0A7S5C433;A0A7S5C0P8;A0A7S5C048;A0A5C2GUU8;A0A5C2GUK2;A0A5C2GPE7;A0A5C2GP46;A0A5C2GLP6;A0A5C2GHL6;A0A5C2GHK6;A0A5C2GH86;A0A…	A0A7S5EWK7;A0A7S5C795;A0A7T0PXR9;A0A125U0U7;A0A7T0LN28;A0A7S5EZ10;A0A5C2GR71;A0A7S5C789;A0A7S5C5M7;A0A7S5C291;A0A5C2GKQ6;A0A5C2GFJ2;A0A5C2GFI2;A0A5C2G6B2;A0A7S5EV32;A0A7S5C614;A0A7S5BZJ7;A0A5C2GXJ3;A0A5C2GTE8;A0A5C2GQM4;A0A5C2GPV4;A0A5C2GP38;A0A5C2GNT6;A0A5C2GGH8;A0A5C2G9C1;A0A7S5C433;A0A7S5C0P8;A0A7S5C048;A0A5C2GUU8;A0A5C2GUK2;A0A5C2GPE7;A0A5C2GP46;A0A5C2GLP6;A0A5C2GHL6;A0A5C2GHK6;A0A5C2GH86;A0A…	1;1;1;1;1;1;1;1;1;1;1;1;1;1;1;1;1;1;1;1;1;1;1;1;1;1;1;1;1;1;1;1;1;1;1;1;1;1;1;1;1;1;1;1;1;1;1;1;1;1;1;1;1;1;1;1;1;1;1;1;1;1;1;1;1;1;1;1;1;1;1;1;1;1;1;1;1;1;1;1;1;1;1;1;1;1;1;1;1;1;1;1;1;1;1;1;1;1;1;1;1;1;1;1;1;1;1;1;1;1;1;1;1;1;1;1;1;1;1;1;1;1;1;1;1;1;1;1;1;1;1;1;1;1;1;1;1	1;1;1;1;1;1;1;1;1;1;1;1;1;1;1;1;1;1;1;1;1;1;1;1;1;1;1;1;1;1;1;1;1;1;1;1;1;1;1;1;1;1;1;1;1;1;1;1;1;1;1;1;1;1;1;1;1;1;1;1;1;1;1;1;1;1;1;1;1;1;1;1;1;1;1;1;1;1;1;1;1;1;1;1;1;1;1;1;1;1;1;1;1;1;1;1;1;1;1;1;1;1;1;1;1;1;1;1;1;1;1;1;1;1;1;1;1;1;1;1;1;1;1;1;1;1;1;1;1;1;1;1;1;1;1;1;1	1;1;1;1;1;1;1;1;1;1;1;1;1;1;1;1;1;1;1;1;1;1;1;1;1;1;1;1;1;1;1;1;1;1;1;1;1;1;1;1;1;1;1;1;1;1;1;1;1;1;1;1;1;1;1;1;1;1;1;1;1;1;1;1;1;1;1;1;1;1;1;1;1;1;1;1;1;1;1;1;1;1;1;1;1;1;1;1;1;1;1;1;1;1;1;1;1;1;1;1;1;1;1;1;1;1;1;1;1;1;1;1;1;1;1;1;1;1;1;1;1;1;1;1;1;1;1;1;1;1;1;1;1;1;1;1;1			;;;;;;;;;;;;;;;;;;;;;;;;;;;;;;;;;;;;;;;;;;;;;;;;;;;;;;;;;;;;;;;;;;;;;;;;;;;;;;;;;;;;;;;;;;;;;;;;;;;;;;;;;;;;;;;;;;;;;;;;;;;;;;;;;;;;;;;;	137	1	1	1	0	1	0	1	0	1	16.7	16.7	16.7	10.519	96	96;117;118;118;119;119;119;120;120;120;120;120;120;120;121;121;121;121;121;121;121;121;121;121;121;122;122;122;122;122;122;122;122;122;122;122;122;122;122;122;123;123;123;123;123;123;123;123;123;123;123;123;123;123;123;123;123;124;124;124;124;124;124;124;124;124;125;125;125;125;125;125;125;125;125;125;125;125;125;125;125;125;125;125;125;126;126;126;126;126;126;126;126;126;126;126;126;126;127;127;…	0	3.9412	NaN	NaN	NaN	0	0	Median	NaN	NaN	NaN	NaN	NaN	NaN	0	0	0	0	Median	Median	0	16.7	0	0	0	0
A0A140VK00;C9JEV0;A0JLQ0	A0A140VK00;C9JEV0	7;5;1	7;5;1	7;5;1		AZGP1	;	3	7	7	7	6	3	6	3	6	3	19.8	19.8	19.8	34.258	298	298;227;159	0	23.357	0.87017	1.2022	25.506	7	6	Median	0.59402	1.2384	1.1513	1.2022	24.338	31.29	4	3	3	3	Median	Median	16.4	7.7	418970000	265400000	153570000	320140000
I3L425;I3L3Z3;I3L1U4;I3L4Z0;I3L2R7;CON__Q95121;A0A140VKF3	I3L425;I3L3Z3;I3L1U4;I3L4Z0;I3L2R7;CON__Q95121;A0A140VKF3	1;1;1;1;1;1;1	1;1;1;1;1;1;1	1;1;1;1;1;1;1		SERPINF1	;;;;;;	7	1	1	1	1	1	1	1	1	1	16.1	16.1	16.1	9.1032	87	87;111;114;128;132;416;418	0	3.5368	NaN	NaN	NaN	1	1	Median	NaN	NaN	NaN	NaN	NaN	NaN	0	1	0	1	Median	Median	16.1	16.1	27157000	16111000	11046000	0
A0A182DWH7	A0A182DWH7	2	2	2				1	2	2	2	2	2	2	2	2	2	5.8	5.8	5.8	35.116	310	310	0	4.5962	NaN	NaN	NaN	1	0	Median	NaN	NaN	NaN	NaN	NaN	NaN	1	0	0	0	Median	Median	5.8	5.8	113880000	46506000	67374000	70415000
A0A5C2GS19;A0A7S5C444;A0A7S5EYI4;A0A7S5C495;A0A7S5C0X7;A0A7T0PXJ4;A0A7T0LNM9;A0A7S5C0Z0;A0A7S5C0F8;A0A7S5BZQ5;A0A5C2GSA6;A0A7S5EYU1;A0A7S5C3H2;A0A7S5C324;A0A7S5C1E1;A0A7S5BYE0;A0A5C2GRJ0;A0A5C2GPX6;A0A5C2GNF8;A0A5C2GER3;A0A5C2GAX9;A0A5C2GAK8;A0A7S5EXS1;A0A7S5EVW2;A0A7S5EUQ1;A0A7S5EUN7;A0A7S5C513;A0A7S5C4R6;A0A7S5C4D2;A0A7S5C459;A0A7S5C403;A0A7S5C3X3;A0A7S5C2I6;A0A7S5C2B3;A0A7S5C140;A0A7S5BZW8;A0A…	A0A5C2GS19;A0A7S5C444;A0A7S5EYI4;A0A7S5C495;A0A7S5C0X7;A0A7T0PXJ4;A0A7T0LNM9;A0A7S5C0Z0;A0A7S5C0F8;A0A7S5BZQ5;A0A5C2GSA6;A0A7S5EYU1;A0A7S5C3H2;A0A7S5C324;A0A7S5C1E1;A0A7S5BYE0;A0A5C2GRJ0;A0A5C2GPX6;A0A5C2GNF8;A0A5C2GER3;A0A5C2GAX9;A0A5C2GAK8;A0A7S5EXS1;A0A7S5EVW2;A0A7S5EUQ1;A0A7S5EUN7;A0A7S5C513;A0A7S5C4R6;A0A7S5C4D2;A0A7S5C459;A0A7S5C403;A0A7S5C3X3;A0A7S5C2I6;A0A7S5C2B3;A0A7S5C140;A0A7S5BZW8;A0A…	1;1;1;1;1;1;1;1;1;1;1;1;1;1;1;1;1;1;1;1;1;1;1;1;1;1;1;1;1;1;1;1;1;1;1;1;1;1;1;1;1;1;1;1;1;1;1;1;1;1;1;1;1;1;1;1;1;1;1;1;1;1;1;1;1;1;1;1;1;1;1;1;1;1;1;1;1;1;1;1;1;1;1;1;1;1;1;1;1;1;1;1;1;1;1;1;1;1;1;1;1;1;1;1;1;1;1;1;1;1;1;1;1;1;1;1;1;1;1;1;1;1;1;1;1;1;1;1;1;1;1;1;1;1;1;1;1;1;1;1;1;1;1;1;1;1;1;1;1;1;1;1;1;1;1;1;1;1;1;1;1;1;1;1;1;1;1;1;1;1;1;1;1;1;1;1;1;1;1;1;1;1;1;1;1;1;1;1;1;1;1;1;1;1;1;1;1;1;1;1…	1;1;1;1;1;1;1;1;1;1;1;1;1;1;1;1;1;1;1;1;1;1;1;1;1;1;1;1;1;1;1;1;1;1;1;1;1;1;1;1;1;1;1;1;1;1;1;1;1;1;1;1;1;1;1;1;1;1;1;1;1;1;1;1;1;1;1;1;1;1;1;1;1;1;1;1;1;1;1;1;1;1;1;1;1;1;1;1;1;1;1;1;1;1;1;1;1;1;1;1;1;1;1;1;1;1;1;1;1;1;1;1;1;1;1;1;1;1;1;1;1;1;1;1;1;1;1;1;1;1;1;1;1;1;1;1;1;1;1;1;1;1;1;1;1;1;1;1;1;1;1;1;1;1;1;1;1;1;1;1;1;1;1;1;1;1;1;1;1;1;1;1;1;1;1;1;1;1;1;1;1;1;1;1;1;1;1;1;1;1;1;1;1;1;1;1;1;1;1;1…	1;1;1;1;1;1;1;1;1;1;1;1;1;1;1;1;1;1;1;1;1;1;1;1;1;1;1;1;1;1;1;1;1;1;1;1;1;1;1;1;1;1;1;1;1;1;1;1;1;1;1;1;1;1;1;1;1;1;1;1;1;1;1;1;1;1;1;1;1;1;1;1;1;1;1;1;1;1;1;1;1;1;1;1;1;1;1;1;1;1;1;1;1;1;1;1;1;1;1;1;1;1;1;1;1;1;1;1;1;1;1;1;1;1;1;1;1;1;1;1;1;1;1;1;1;1;1;1;1;1;1;1;1;1;1;1;1;1;1;1;1;1;1;1;1;1;1;1;1;1;1;1;1;1;1;1;1;1;1;1;1;1;1;1;1;1;1;1;1;1;1;1;1;1;1;1;1;1;1;1;1;1;1;1;1;1;1;1;1;1;1;1;1;1;1;1;1;1;1;1…			;;;;;;;;;;;;;;;;;;;;;;;;;;;;;;;;;;;;;;;;;;;;;;;;;;;;;;;;;;;;;;;;;;;;;;;;;;;;;;;;;;;;;;;;;;;;;;;;;;;;;;;;;;;;;;;;;;;;;;;;;;;;;;;;;;;;;;;;;;;;;;;;;;;;;;;;;;;;;;;;;;;;;;;;;;;;;;;;;;;;;;;;;;;;;;;;;;;;;;;;;;;;;;;;;;;;;;;;;;;;;;;;;;;;;	230	1	1	1	1	1	1	1	1	1	20.4	20.4	20.4	10.251	93	93;115;116;116;116;117;117;117;117;117;117;118;118;118;118;118;118;118;118;118;118;118;119;119;119;119;119;119;119;119;119;119;119;119;119;119;119;119;119;119;119;119;119;119;119;119;119;119;119;120;120;120;120;120;120;120;120;120;120;120;120;120;120;120;120;120;120;120;121;121;121;121;121;121;121;121;121;121;121;121;121;121;121;121;122;122;122;122;122;122;122;122;122;122;122;122;122;122;122;122;…	0	8.1043	1.1192	1.5952	59.886	2	1	Median	NaN	NaN	NaN	NaN	NaN	NaN	1	1	0	1	Median	Median	20.4	20.4	172130000	78783000	93345000	95790000
A0A1B0GW44;A0A1B0GV23;A0A1B0GVD5;A0A1B0GWE8;V9HWI3;C9JH19;A0A1B0GU92;A0A1B0GU03;F8W787;A0A1B0GVP3;F8WD96;H7C469;A0A1B0GVF1;A0A0S2Z3L4	A0A1B0GW44;A0A1B0GV23;A0A1B0GVD5;A0A1B0GWE8;V9HWI3;C9JH19;A0A1B0GU92;A0A1B0GU03;F8W787;A0A1B0GVP3;F8WD96;H7C469	8;8;8;8;8;8;8;8;6;6;5;5;1;1	8;8;8;8;8;8;8;8;6;6;5;5;1;1	8;8;8;8;8;8;8;8;6;6;5;5;1;1		HEL-S-130P;CTSD	;;;;;;;;;;;	14	8	8	8	8	6	8	6	8	6	26.2	26.2	26.2	43.688	405	405;406;409;410;412;451;557;582;377;405;276;336;73;83	0	185.72	0.6168	0.65874	80.962	21	8	Leave out requantified	1.8574	0.37644	4.2841	0.3029	50.253	18.35	11	10	6	2	Leave out requantified	Leave out requantified	26.2	20.5	2600600000	1480400000	1120100000	1579800000
A0A1B0GVI3;CON__P02535-1;CON__Q148H6;CON__Q7Z3Y7;CON__Q2M2I5;I6L965;F8VZY9;Q6A165;CON__P05784;B2RA03;A0A024RAY2;CON__O76015;CON__O76014	A0A1B0GVI3	49;12;4;4;3;1;1;1;1;1;1;1;1	49;12;4;4;3;1;1;1;1;1;1;1;1	1;0;0;0;0;0;0;0;0;0;0;0;0				13	49	49	1	43	42	43	42	0	1	62	62	1.9	63.345	624	624;570;464;486;525;372;391;410;423;430;430;456;471	0	323.31	0.69838	0.89571	37.226	103	22	Leave out requantified	0.51065	0.8371	1.2613	0.59129	70.689	34.259	51	52	13	9	Leave out requantified	Leave out requantified	57.5	62	145670000000	85845000000	59824000000	88835000000
A0A5C2GQF7;A0A5C2GQC9;A0A7S5C2D3;A0A5C2GMQ0;A0A7S5C5H5;A0A7S5C3T3;A0A5C2GIJ8;A0A7U3M5V7;A0A7S5BXE2;A0A5C2GSV0;A0A5C2G5W3;A0A7S5EYK2;A0A7S5C216;A0A5C2GQW9;A0A5C2GN02;A0A7S5C5N6;A0A7S5C379;A0A7S5BY34;A0A7S5BXI7;A0A5C2GQU8;A0A5C2GPV9;A0A5C2GPU2;A0A5C2GPA5;A0A5C2GN34;A0A5C2GM94;A0A5C2GGA8;A0A5C2GE22;A0A5C2GDQ5;A0A7S5EYV4;A0A7S5EWR0;A0A7S5EVG6;A0A7S5C4N7;A0A7S5C3D9;A0A7S5C388;A0A7S5C109;A0A7S5BZD6;A0A…	A0A5C2GQF7;A0A5C2GQC9;A0A7S5C2D3;A0A5C2GMQ0;A0A7S5C5H5;A0A7S5C3T3;A0A5C2GIJ8;A0A7U3M5V7;A0A7S5BXE2;A0A5C2GSV0;A0A5C2G5W3;A0A7S5EYK2;A0A7S5C216;A0A5C2GQW9;A0A5C2GN02;A0A7S5C5N6;A0A7S5C379;A0A7S5BY34;A0A7S5BXI7;A0A5C2GQU8;A0A5C2GPV9;A0A5C2GPU2;A0A5C2GPA5;A0A5C2GN34;A0A5C2GM94;A0A5C2GGA8;A0A5C2GE22;A0A5C2GDQ5;A0A7S5EYV4;A0A7S5EWR0;A0A7S5EVG6;A0A7S5C4N7;A0A7S5C3D9;A0A7S5C388;A0A7S5C109;A0A7S5BZD6;A0A…	1;1;1;1;1;1;1;1;1;1;1;1;1;1;1;1;1;1;1;1;1;1;1;1;1;1;1;1;1;1;1;1;1;1;1;1;1;1;1;1;1;1;1;1;1;1;1;1;1;1;1;1;1;1;1;1;1;1;1;1;1;1;1;1;1;1;1;1;1;1;1;1;1;1;1;1;1;1;1;1;1;1;1;1;1;1;1;1;1;1;1;1;1;1;1;1;1;1;1;1;1;1;1;1;1;1;1;1;1;1;1;1;1;1;1;1;1;1;1;1;1;1;1;1;1;1;1;1;1;1;1;1;1;1;1;1;1;1;1;1;1;1;1;1;1;1;1;1;1;1;1;1;1;1;1;1;1;1;1;1;1;1;1;1;1;1;1;1;1;1;1;1;1;1;1;1;1;1;1;1;1;1;1;1;1;1;1;1;1;1;1;1;1;1;1;1;1;1;1;1…	1;1;1;1;1;1;1;1;1;1;1;1;1;1;1;1;1;1;1;1;1;1;1;1;1;1;1;1;1;1;1;1;1;1;1;1;1;1;1;1;1;1;1;1;1;1;1;1;1;1;1;1;1;1;1;1;1;1;1;1;1;1;1;1;1;1;1;1;1;1;1;1;1;1;1;1;1;1;1;1;1;1;1;1;1;1;1;1;1;1;1;1;1;1;1;1;1;1;1;1;1;1;1;1;1;1;1;1;1;1;1;1;1;1;1;1;1;1;1;1;1;1;1;1;1;1;1;1;1;1;1;1;1;1;1;1;1;1;1;1;1;1;1;1;1;1;1;1;1;1;1;1;1;1;1;1;1;1;1;1;1;1;1;1;1;1;1;1;1;1;1;1;1;1;1;1;1;1;1;1;1;1;1;1;1;1;1;1;1;1;1;1;1;1;1;1;1;1;1;1…	1;1;1;1;1;1;1;1;1;1;1;1;1;1;1;1;1;1;1;1;1;1;1;1;1;1;1;1;1;1;1;1;1;1;1;1;1;1;1;1;1;1;1;1;1;1;1;1;1;1;1;1;1;1;1;1;1;1;1;1;1;1;1;1;1;1;1;1;1;1;1;1;1;1;1;1;1;1;1;1;1;1;1;1;1;1;1;1;1;1;1;1;1;1;1;1;1;1;1;1;1;1;1;1;1;1;1;1;1;1;1;1;1;1;1;1;1;1;1;1;1;1;1;1;1;1;1;1;1;1;1;1;1;1;1;1;1;1;1;1;1;1;1;1;1;1;1;1;1;1;1;1;1;1;1;1;1;1;1;1;1;1;1;1;1;1;1;1;1;1;1;1;1;1;1;1;1;1;1;1;1;1;1;1;1;1;1;1;1;1;1;1;1;1;1;1;1;1;1;1…		IGHV	;;;;;;;;;;;;;;;;;;;;;;;;;;;;;;;;;;;;;;;;;;;;;;;;;;;;;;;;;;;;;;;;;;;;;;;;;;;;;;;;;;;;;;;;;;;;;;;;;;;;;;;;;;;;;;;;;;;;;;;;;;;;;;;;;;;;;;;;;;;;;;;;;;;;;;;;;;;;;;;;;;;;;;;;;;;;;;;;;;;;;;;;;;;;;;;;;;;;;;;;;;;;;;	207	1	1	1	1	1	1	1	1	1	17.1	17.1	17.1	11.809	111	111;111;112;115;116;116;116;117;117;117;117;118;118;118;118;119;119;119;119;119;119;119;119;119;119;119;119;119;120;120;120;120;120;120;120;120;120;120;120;120;120;120;121;121;121;121;121;121;121;121;121;121;121;121;121;121;121;121;121;121;121;121;121;121;121;121;121;121;122;122;122;122;122;122;122;122;122;122;122;122;122;122;122;122;123;123;123;123;123;123;123;123;123;123;123;123;123;123;123;123…	0	20.86	NaN	NaN	NaN	0	0	Median	NaN	NaN	NaN	NaN	NaN	NaN	0	0	0	0	Median	Median	17.1	17.1	0	0	0	0
A0A7I6GV09;A0A7I6GV05;A0A1U9X7I0;A0A1U9X7H8;A0A1U9X7H6;A0A1U9X7H5;A0A1U9X7H4;A0A1U9X7H2;B4E1Z4;A0A1U9X7H7;E7ETN3;A0A0G2JH38;A0A678MA98;H7C5H1;D2KT85;D2KT84;A0A7R5SDN9;B4E1Z1;C9JRT3;A0A7R5SDN4;A0A7R5SDM2	A0A7I6GV09;A0A7I6GV05;A0A1U9X7I0;A0A1U9X7H8;A0A1U9X7H6;A0A1U9X7H5;A0A1U9X7H4;A0A1U9X7H2;B4E1Z4;A0A1U9X7H7;E7ETN3;A0A0G2JH38	11;11;11;11;11;11;11;11;11;10;8;7;5;5;4;4;4;3;3;1;1	11;11;11;11;11;11;11;11;11;10;8;7;5;5;4;4;4;3;3;1;1	11;11;11;11;11;11;11;11;11;10;8;7;5;5;4;4;4;3;3;1;1			;;;;;;;;;;;	21	11	11	11	11	8	11	8	11	8	18.6	18.6	18.6	83.093	742	742;742;764;764;764;764;764;764;1266;764;1115;589;283;305;260;260;260;122;144;228;246	0	83.921	0.84301	1.0984	18.303	14	2	Leave out requantified	0.32249	2.0786	0.72258	1.567	41.467	31.084	8	6	2	0	Leave out requantified	Leave out requantified	18.6	13.6	2145300000	1223100000	922200000	1245500000
A0A1W2PRI9;E9PNW5	A0A1W2PRI9;E9PNW5	1;1	1;1	1;1		C4orf50	;	2	1	1	1	1	0	1	0	1	0	0.9	0.9	0.9	93.679	848	848;1508	1	-2	NaN	NaN	NaN	0	0	Median	NaN	NaN	NaN	NaN	NaN	NaN	0	0	0	0	Median	Median	0.9	0	0	0	0	0
K7EMV3;Q6TXQ4;B4E380;A0A590UJJ6;B4DEB1;K7EK07;B2R6Y1;B2R4P9;A8K4Y7;A0A1X8XL64;K7ES00;K7EP01	K7EMV3;Q6TXQ4;B4E380;A0A590UJJ6;B4DEB1;K7EK07;B2R6Y1;B2R4P9;A8K4Y7;A0A1X8XL64;K7ES00;K7EP01	2;2;2;2;2;2;2;2;2;2;2;1	2;2;2;2;2;2;2;2;2;2;2;1	2;2;2;2;2;2;2;2;2;2;2;1	Histone H3	H3F3B;H3F3A	;;;;;;;;;;;	12	2	2	2	2	2	2	2	2	2	21.7	21.7	21.7	10.334	92	92;107;113;120;123;132;136;136;136;139;151;113	0	7.0036	0.63963	0.71315	58.344	4	1	Median	0.64683	0.63963	1.2578	0.47863	29.136	5.2833	2	2	1	0	Median	Median	21.7	21.7	465020000	292600000	172420000	148300000
A0A1Z1VXF2;H0YD13;H0YDW7;H0YCV9;H0Y5E4;B4DN59;A8K309;A0A385KNS5;E9PKC6;H0YDX6;H0YD17;H0Y2P0;C1PHC4;C1PHC3;Q86UZ1	A0A1Z1VXF2;H0YD13;H0YDW7;H0YCV9;H0Y5E4;B4DN59;A8K309;A0A385KNS5;E9PKC6;H0YDX6;H0YD17;H0Y2P0	3;3;3;3;3;3;3;3;2;2;2;2;1;1;1	3;3;3;3;3;3;3;3;2;2;2;2;1;1;1	3;3;3;3;3;3;3;3;2;2;2;2;1;1;1		CD44	;;;;;;;;;;;	15	3	3	3	1	3	1	3	1	3	15.6	15.6	15.6	21.862	199	199;206;240;277;294;329;361;361;78;183;229;287;44;45;80	0	10.26	0.31998	0.29445	118	4	2	Median	NaN	0.34987	NaN	0.3132	NaN	9.271	1	3	1	1	Median	Plateau	5	15.6	192140000	133880000	58260000	32698000
A0A5J6KJ24;A0A4W9A917;A0A286YES1;Q8NF17;Q6N030;Q5EBM2;Q86TT2;O95978;A0A4P8J4B8	A0A5J6KJ24;A0A4W9A917;A0A286YES1;Q8NF17;Q6N030;Q5EBM2;Q86TT2	15;15;15;15;15;15;13;1;1	5;5;5;5;5;5;5;0;0	5;5;5;5;5;5;5;0;0		FLJ00385;DKFZp686I15212	;;;;;;	9	15	5	5	12	11	5	3	5	3	51.9	27.1	27.1	38.387	351	351;377;446;509;518;519;354;157;165	0	22.54	1.7406	1.5119	15.944	9	5	Leave out requantified	0.34994	1.7406	0.71815	1.5119	28.348	20.337	6	3	5	0	Median	Leave out requantified	46.4	39.6	832980000	458320000	374660000	485480000
Q9UP60;A0A286YEY1;Q8NCL6;Q96K68;Q6MZW0;Q6ZW64;Q96DK0;Q6N090;Q6N092;Q8WY24;A0A0G2JMB2;Q9NPP6;Q6MZV6;Q6P089;Q6MZX9;Q6ZVX0;Q7Z374;Q7Z379;A0A286YEY5;Q6N041;Q6N091	Q9UP60;A0A286YEY1;Q8NCL6;Q96K68;Q6MZW0;Q6ZW64;Q96DK0;Q6N090;Q6N092;Q8WY24;A0A0G2JMB2;Q9NPP6;Q6MZV6;Q6P089;Q6MZX9;Q6ZVX0;Q7Z374	13;13;13;13;13;12;12;12;12;11;7;7;7;7;7;7;7;5;4;3;3	13;13;13;13;13;12;12;12;12;11;7;7;7;7;7;7;7;5;4;3;3	13;13;13;13;13;12;12;12;12;11;7;7;7;7;7;7;7;5;4;3;3		SNC73;DKFZp686J11235;DKFZp686G21220;DKFZp686K18196;DKFZp686L19235;IGH@;DKFZp686M08189;DKFZp686C02218	;;;;;;;;;;;;;;;;	21	13	13	13	13	9	13	9	13	9	44.8	44.8	44.8	40.947	384	384;398;493;494;506;494;496;506;519;497;340;416;479;480;483;487;492;478;391;498;500	0	323.31	0.7815	0.9898	22.501	27	8	Leave out requantified	0.32027	1.662	0.7129	1.3803	11.382	11.3	15	12	5	3	Leave out requantified	Leave out requantified	44.8	37.2	4516800000	2630000000	1886800000	2548900000
A0A286YFJ8	A0A286YFJ8	10	3	0				1	10	3	0	6	9	1	2	0	0	29.3	6.3	0	43.831	396	396	0	7.3253	1.2909	1.0768	32.744	3	1	Median	NaN	1.3737	NaN	1.22	NaN	17.659	1	2	1	0	Median	Median	20.2	27.3	277660000	156900000	120770000	121030000
Q9UBV6;Q14484;B5ANL9;Q9UP81;F8W6P5;Q4TZM4;Q9BWU5;Q8IZI0;Q6V0K9;Q52MT0;Q3LR79;Q0Z944;E9NGZ5;B3VL31;B3VL05;Q9BWV6;A0A2R8Y7R2;Q9GZL9;B3VL86;D9YZU5;A0A481SHK9;Q14473;D5FZW3;A0A2S1CVU8;E9M263;Q9BXA2;A9YUX2;Q3Y9I8;Q8IUL9;Q4TWB7;B3VL17;A0A1B4WRL5;C8C504;Q9H1I6;J7LKS8;B3VL12;O95408;A0A2R3Z0D6;Q6J1Z7;Q3L3Q5;A0A3G5AXY7;Q14477;Q4JLR8;B2M1S6;A1YZ08;Q9UK54;Q9UM85;Q86VF0;K4EN30;Q7Z2K5;O95412;Q9HAR8;Q7Z7B3;A0A0…	Q9UBV6;Q14484;B5ANL9;Q9UP81;F8W6P5;Q4TZM4;Q9BWU5;Q8IZI0;Q6V0K9;Q52MT0;Q3LR79;Q0Z944;E9NGZ5;B3VL31;B3VL05;Q9BWV6;A0A2R8Y7R2;Q9GZL9;B3VL86;D9YZU5;A0A481SHK9;Q14473;D5FZW3;A0A2S1CVU8;E9M263;Q9BXA2;A9YUX2;Q3Y9I8;Q8IUL9;Q4TWB7;B3VL17;A0A1B4WRL5;C8C504;Q9H1I6;J7LKS8;B3VL12;O95408;A0A2R3Z0D6;Q6J1Z7	5;5;5;5;5;5;5;5;5;5;5;5;5;5;5;5;5;5;5;5;5;5;4;4;4;4;4;4;4;4;4;4;4;3;3;3;3;3;3;2;2;2;2;2;2;2;1;1;1;1;1;1;1;1;1;1;1;1;1;1;1;1;1;1;1;1;1;1;1;1;1;1;1;1;1;1	4;4;4;4;4;4;4;4;4;4;4;4;4;4;4;4;4;4;4;4;4;4;3;3;3;3;3;4;3;4;4;4;3;3;3;3;3;2;2;1;1;1;2;2;2;1;0;1;1;1;1;1;1;1;1;0;0;0;0;0;0;0;0;0;0;0;0;0;0;0;0;0;0;0;0;0	4;4;4;4;4;4;4;4;4;4;4;4;4;4;4;4;4;4;4;4;4;4;3;3;3;3;3;4;3;4;4;4;3;3;3;3;3;2;2;1;1;1;2;2;2;1;0;1;1;1;1;1;1;1;1;0;0;0;0;0;0;0;0;0;0;0;0;0;0;0;0;0;0;0;0;0		HBB	;;;;;;;;;;;;;;;;;;;;;;;;;;;;;;;;;;;;;;	76	5	4	4	5	5	4	4	4	4	83.6	67.2	67.2	6.6606	61	61;61;88;89;90;101;105;105;105;105;105;105;105;105;105;111;111;115;139;147;147;175;41;55;57;59;63;100;105;105;105;105;147;31;33;39;57;68;105;40;74;101;105;105;105;128;17;20;24;30;30;31;31;55;61;74;101;104;105;105;105;105;105;105;123;129;141;147;147;147;147;147;147;147;155;168	0	112.85	0.99297	1.3291	50.611	9	3	Leave out requantified	0.32177	1.8618	0.81688	1.8102	24.163	15.451	4	5	1	2	Linear	Leave out requantified	83.6	83.6	895790000	494470000	401320000	466220000
A0A2R8YGD1;B4E0C7;A0A2R8YD45;D3DQU2;B4DSE2;B2R608;Q53HP2;B4DIV8;A0A2R8YDY1;A0A2R8Y7I4;B4DE89;A0A2R8Y7U1	A0A2R8YGD1;B4E0C7;A0A2R8YD45;D3DQU2;B4DSE2;B2R608;Q53HP2;B4DIV8	3;3;3;3;2;2;2;2;1;1;1;1	3;3;3;3;2;2;2;2;1;1;1;1	3;3;3;3;2;2;2;2;1;1;1;1		TPP1	;;;;;;;	12	3	3	3	2	2	2	2	2	2	10.9	10.9	10.9	50.889	470	470;496;500;572;385;563;563;572;99;162;346;400	0	18.988	0.86493	0.37607	142.54	3	1	Plateau	NaN	0.40277	NaN	0.3442	NaN	12.525	1	2	0	1	Median	Median	6	7.9	605690000	353410000	252280000	299730000
A0A2R8YDB2;A0A2R8YEW7;H3BTL3;A0A2R8YEF3;A0A2R8YEZ2;A0A2R8YD89;H3BS01	A0A2R8YDB2;A0A2R8YEW7;H3BTL3;A0A2R8YEF3;A0A2R8YEZ2;A0A2R8YD89;H3BS01	1;1;1;1;1;1;1	1;1;1;1;1;1;1	1;1;1;1;1;1;1		C15orf41	;;;;;;	7	1	1	1	1	0	1	0	1	0	50	50	50	4.9017	42	42;57;101;133;208;286;287	0.004065	2.4178	NaN	NaN	NaN	0	0	Median	NaN	NaN	NaN	NaN	NaN	NaN	0	0	0	0	Median	Median	50	0	0	0	0	0
F5AVE6;E2GJR7;S5TLC0;A0A6F8VIA5;A0A2Z5XAE0;A0A7R8GUB7;W0NT97;V5JAP7;U5IQP2;U3RD11;T1R363;S4T754;Q9GJ39;Q7YP80;Q6ZXX0;Q6T392;Q6DUF1;Q545Z8;Q45YJ3;Q306H8;Q1G4N9;N1JUB6;N0AA77;N0A4B8;M9PAN3;M9PAG0;M9PAF0;M9PAE7;M9PAD1;M9PAC3;M9PAB7;M9PA39;M9PA32;M9P9Y6;M9P9X1;M9P9W9;M9P9V3;M9P9V2;M9P9Q2;M9P9M5;M9P9M3;M9P9L1;M9P9K4;M9P9G2;M9P968;M9P956;M9P949;M9P948;M9P941;M9P936;M9P8V0;M9P8S0;M9P8M3;M9P8L1;M9P8K9;M9…	F5AVE6;E2GJR7;S5TLC0;A0A6F8VIA5;A0A2Z5XAE0;A0A7R8GUB7;W0NT97;V5JAP7;U5IQP2;U3RD11;T1R363;S4T754;Q9GJ39;Q7YP80;Q6ZXX0;Q6T392;Q6DUF1;Q545Z8;Q45YJ3;Q306H8;Q1G4N9;N1JUB6;N0AA77;N0A4B8;M9PAN3;M9PAG0;M9PAF0;M9PAE7;M9PAD1;M9PAC3;M9PAB7;M9PA39;M9PA32;M9P9Y6;M9P9X1;M9P9W9;M9P9V3;M9P9V2;M9P9Q2;M9P9M5;M9P9M3;M9P9L1;M9P9K4;M9P9G2;M9P968;M9P956;M9P949;M9P948;M9P941;M9P936;M9P8V0;M9P8S0;M9P8M3;M9P8L1;M9P8K9;M9…	4;4;4;4;4;4;3;3;3;3;3;3;3;3;3;3;3;3;3;3;3;3;3;3;3;3;3;3;3;3;3;3;3;3;3;3;3;3;3;3;3;3;3;3;3;3;3;3;3;3;3;3;3;3;3;3;3;3;3;3;3;3;3;3;3;3;3;3;3;3;3;3;3;3;3;3;3;3;3;3;3;3;3;3;3;3;3;3;3;3;3;3;3;3;3;3;3;3;3;3;3;3;3;3;3;3;3;3;3;3;3;3;3;3;3;3;3;3;3;3;3;3;3;3;3;3;3;3;3;3;3;3;3;3;3;3;3;3;3;3;3;3;3;3;3;3;3;3;3;3;3;3;3;3;3;3;3;3;3;3;3;3;3;3;3;3;3;3;3;3;3;3;3;3;3;3;3;3;3;3;3;3;3;3;3;3;3;3;3;3;3;3;3;3;3;3;3;3;3;3…	2;2;2;2;2;2;1;1;1;1;1;1;1;1;1;1;1;1;1;1;1;1;1;1;1;1;1;1;1;1;1;1;1;1;1;1;1;1;1;1;1;1;1;1;1;1;1;1;1;1;1;1;1;1;1;1;1;1;1;1;1;1;1;1;1;1;1;1;1;1;1;1;1;1;1;1;1;1;1;1;1;1;1;1;1;1;1;1;1;1;1;1;1;1;1;1;1;1;1;1;1;1;1;1;1;1;1;1;1;1;1;1;1;1;1;1;1;1;1;1;1;1;1;1;1;1;1;1;1;1;1;1;1;1;1;1;1;1;1;1;1;1;1;1;1;1;1;1;1;1;1;1;1;1;1;1;1;1;1;1;1;1;1;1;1;1;1;1;1;1;1;1;1;1;1;1;1;1;1;1;1;1;1;1;1;1;1;1;1;1;1;1;1;1;1;1;1;1;1;1…	0;0;0;0;0;0;0;0;0;0;0;0;0;0;0;0;0;0;0;0;0;0;0;0;0;0;0;0;0;0;0;0;0;0;0;0;0;0;0;0;0;0;0;0;0;0;0;0;0;0;0;0;0;0;0;0;0;0;0;0;0;0;0;0;0;0;0;0;0;0;0;0;0;0;0;0;0;0;0;0;0;0;0;0;0;0;0;0;0;0;0;0;0;0;0;0;0;0;0;0;0;0;0;0;0;0;0;0;0;0;0;0;0;0;0;0;0;0;0;0;0;0;0;0;0;0;0;0;0;0;0;0;0;0;0;0;0;0;0;0;0;0;0;0;0;0;0;0;0;0;0;0;0;0;0;0;0;0;0;0;0;0;0;0;0;0;0;0;0;0;0;0;0;0;0;0;0;0;0;0;0;0;0;0;0;0;0;0;0;0;0;0;0;0;0;0;0;0;0;0…		HLA-Cw;HLA-C;HLA-B	;;;;;;;;;;;;;;;;;;;;;;;;;;;;;;;;;;;;;;;;;;;;;;;;;;;;;;;;;;;;;;;;;;;;;;;;;;;;;;;;;;;;;;;;;;;;;;;;;;;;;;;;;;;;;;;;;;;;;;;;;;;;;;;;;;;;;;;;;;;;;;;;;;;;;;;;;;;;;;;;;;;;;;;;;;;;;;;;;;;;;;;;;;;;;;;;;;;;;;;;;;;;;;;;;;;;;;;;;;;;;;;;;;;;;;;;;;;;;;;;;;;;;;;;;;;;;;;;	644	4	2	0	2	3	1	1	0	0	26	14.4	0	21.091	181	181;181;273;273;273;366;181;181;181;181;181;181;181;181;181;181;181;181;181;181;181;181;181;181;181;181;181;181;181;181;181;181;181;181;181;181;181;181;181;181;181;181;181;181;181;181;181;181;181;181;181;181;181;181;181;181;181;181;181;181;181;181;181;181;181;181;181;181;181;181;181;181;181;181;181;181;181;181;181;181;181;181;181;181;181;181;181;181;181;181;181;181;181;181;181;181;181;181;181;181…	0	3.4407	1.0895	1.435	111.74	2	1	Median	NaN	NaN	NaN	NaN	NaN	NaN	1	1	0	1	Median	Median	12.2	19.9	108960000	47980000	60982000	50594000
Q5UGI6;A0A348GSH7;H9KV48;A0A7I2V2D2;E9KL26;A0A384MDV8;E9PGN7;A0A0S2Z333;A0A7I2V5R3;A0A087WUD9	Q5UGI6;A0A348GSH7;H9KV48;A0A7I2V2D2;E9KL26;A0A384MDV8;E9PGN7;A0A0S2Z333;A0A7I2V5R3;A0A087WUD9	2;2;2;2;2;2;2;1;1;1	2;2;2;2;2;2;2;1;1;1	2;2;2;2;2;2;2;1;1;1		SERPING1	;;;;;;;;;	10	2	2	2	1	1	1	1	1	1	5.4	5.4	5.4	37.288	333	333;448;463;482;500;500;543;174;382;432	0	3.1461	0.74728	1.0632	65.698	2	0	Median	NaN	NaN	NaN	NaN	NaN	NaN	1	1	0	0	Median	Median	2.4	3	190210000	124630000	65573000	151150000
A0A384MDQ7	A0A384MDQ7	20	20	1				1	20	20	1	15	15	15	15	1	1	40.2	40.2	3.6	46.722	418	418	0	322.61	1.2109	1.1431	32.604	31	11	Leave out requantified	0.39273	1.9592	0.79967	1.1646	27.307	24.776	15	16	6	5	Leave out requantified	Leave out requantified	40.2	31.8	12027000000	6236700000	5790600000	5725900000
Q5I6Y5;A0A6Q8PHQ9;W8QEH3;A0A384MQX1;A0A6Q8PFJ0;Q8N519;Q3BDU5;Q5TCI8;B4DFR3;A0A6Q8PF80;A0A6Q8PFF5;W5X314;A0A6Q8PFM1;A0A6Q8PF59;A0A6Q8PGH0	Q5I6Y5;A0A6Q8PHQ9;W8QEH3;A0A384MQX1;A0A6Q8PFJ0;Q8N519;Q3BDU5;Q5TCI8	5;5;5;5;5;4;4;4;2;2;1;1;1;1;1	5;5;5;5;5;4;4;4;2;2;1;1;1;1;1	5;5;5;5;5;4;4;4;2;2;1;1;1;1;1		LMNA	;;;;;;;	15	5	5	5	4	1	4	1	4	1	11.9	11.9	11.9	55.043	480	480;516;572;664;729;465;487;491;228;342;36;90;123;126;214	0	14.644	NaN	NaN	NaN	0	0	Median	NaN	NaN	NaN	NaN	NaN	NaN	0	0	0	0	Median	Median	9	2.9	71779000	23109000	48669000	48669000
F8WEI7;A0A384MR27	F8WEI7;A0A384MR27	1;1	1;1	1;1		LGALS1	;	2	1	1	1	1	0	1	0	1	0	47.4	47.4	47.4	4.0406	38	38;135	0	6.3013	NaN	NaN	NaN	1	0	Median	NaN	NaN	NaN	NaN	NaN	NaN	1	0	0	0	Median	Median	47.4	0	29048000	16010000	13038000	29048000
A0A384NKS6;H0YAS8;B4DW11;Q8IWM0;E5RG36;E5RGB0;E5RH61;E5RJZ5;E7ERK6;E7ETB4;H0YC35;H0YLK8	A0A384NKS6;H0YAS8;B4DW11	4;3;3;1;1;1;1;1;1;1;1;1	4;3;3;1;1;1;1;1;1;1;1;1	4;3;3;1;1;1;1;1;1;1;1;1		CLU	;;	12	4	4	4	4	0	4	0	4	0	10	10	10	57.832	501	501;140;220;76;82;129;135;139;204;271;284;297	0	47.075	NaN	NaN	NaN	1	0	Median	NaN	NaN	NaN	NaN	NaN	NaN	1	0	0	0	Median	Median	10	0	140630000	129080000	11555000	140630000
B4DWK8;A0A384P5Q0;Q8TAK2	B4DWK8;A0A384P5Q0;Q8TAK2	4;4;3	4;4;3	4;4;3	Catalase		;;	3	4	4	4	4	1	4	1	4	1	11.1	11.1	11.1	53.286	467	467;527;228	0	24.335	0.83432	1.2124	30.341	4	3	Median	0.75412	NaN	1.3599	NaN	25.174	NaN	3	1	2	1	Median	Median	11.1	2.8	227700000	138980000	88719000	183980000
A0A4D5RBH8;A0A4D5RAI2;A0A4D5RBK2;A0A4D5RAD9;A0A4D5RAS2;A0A4D5RBT3;A0A4D5RBR8;A0A4D5RBL6;Q5T3N0;A0A4D5RA95;A0A4D5RAD4;A0A4D5RAH0;A0A4D5RAH1;Q5T3N1;A0A4D5RAI5;A0A4D5RAG0;A0A4D5RAA5;A0A4D5RAJ5;A0A4D5RA86;A0A4D5RAB7;A0A4D5RAA2;Q5TZZ9	A0A4D5RBH8;A0A4D5RAI2;A0A4D5RBK2;A0A4D5RAD9;A0A4D5RAS2;A0A4D5RBT3;A0A4D5RBR8;A0A4D5RBL6;Q5T3N0;A0A4D5RA95;A0A4D5RAD4;A0A4D5RAH0;A0A4D5RAH1;Q5T3N1;A0A4D5RAI5;A0A4D5RAG0;A0A4D5RAA5;A0A4D5RAJ5;A0A4D5RA86;A0A4D5RAB7;A0A4D5RAA2;Q5TZZ9	1;1;1;1;1;1;1;1;1;1;1;1;1;1;1;1;1;1;1;1;1;1	1;1;1;1;1;1;1;1;1;1;1;1;1;1;1;1;1;1;1;1;1;1	1;1;1;1;1;1;1;1;1;1;1;1;1;1;1;1;1;1;1;1;1;1	Annexin	ANXA1	;;;;;;;;;;;;;;;;;;;;;	22	1	1	1	1	0	1	0	1	0	16.1	16.1	16.1	9.5977	87	87;90;92;94;95;97;108;113;115;127;131;140;183;204;254;269;282;284;294;297;306;346	0	21.309	NaN	NaN	NaN	1	0	Median	NaN	NaN	NaN	NaN	NaN	NaN	1	0	0	0	Median	Median	16.1	0	69860000	12622000	57238000	69860000
A0A4P8J9P8;A0A5C2GCF4	A0A4P8J9P8;A0A5C2GCF4	2;1	1;1	1;1			;	2	2	1	1	1	2	0	1	0	1	19.2	7.7	7.7	16.905	156	156;115	0.0040161	2.3096	NaN	NaN	NaN	1	0	Median	NaN	NaN	NaN	NaN	NaN	NaN	0	1	0	0	Median	Median	11.5	19.2	124090000	52784000	71306000	0
A0A5C2H180;A0A5C2FTQ8	A0A5C2H180;A0A5C2FTQ8	1;1	1;1	1;1			;	2	1	1	1	0	1	0	1	0	1	16.7	16.7	16.7	11.714	108	108;108	0	85.1	NaN	NaN	NaN	0	0	Median	NaN	NaN	NaN	NaN	NaN	NaN	0	0	0	0	Median	Median	0	16.7	0	0	0	0
A0A5C2FU73	A0A5C2FU73	1	1	1				1	1	1	1	1	0	1	0	1	0	15.9	15.9	15.9	12.506	113	113	0	31.072	NaN	NaN	NaN	0	0	Median	NaN	NaN	NaN	NaN	NaN	NaN	0	0	0	0	Median	Median	15.9	0	21549000	21549000	0	21549000
A0A5C2FXQ6	A0A5C2FXQ6	1	1	1				1	1	1	1	1	1	1	1	1	1	16.8	16.8	16.8	11.566	107	107	0	48.708	NaN	NaN	NaN	1	1	Median	NaN	NaN	NaN	NaN	NaN	NaN	1	0	1	0	Median	Median	16.8	16.8	40716000	20631000	20085000	26669000
A0A5C2G131;A0A5C2G6I4;A0A5C2G2N4	A0A5C2G131;A0A5C2G6I4;A0A5C2G2N4	1;1;1	1;1;1	1;1;1			;;	3	1	1	1	1	0	1	0	1	0	16.8	16.8	16.8	11.75	107	107;109;109	0	122.81	NaN	NaN	NaN	0	0	Median	NaN	NaN	NaN	NaN	NaN	NaN	0	0	0	0	Median	Median	16.8	0	24415000	24415000	0	24415000
A0A7S5ETM3;A0A5C2GSZ1;A0A5C2GM19	A0A7S5ETM3;A0A5C2GSZ1;A0A5C2GM19	1;1;1	1;1;1	1;1;1			;;	3	1	1	1	0	1	0	1	0	1	16.1	16.1	16.1	12.88	118	118;120;124	0	67.669	NaN	NaN	NaN	1	0	Median	NaN	NaN	NaN	NaN	NaN	NaN	0	1	0	0	Median	Median	0	16.1	91929000	31540000	60390000	0
A0A5C2GTA9	A0A5C2GTA9	1	1	1				1	1	1	1	0	1	0	1	0	1	15.9	15.9	15.9	12.489	113	113	0	3.3535	NaN	NaN	NaN	0	0	Median	NaN	NaN	NaN	NaN	NaN	NaN	0	0	0	0	Median	Median	0	15.9	0	0	0	0
Q8TCJ5;Q6PJR7;Q8N5F4;Q8N355;Q7Z2U7;Q6GMW3;Q6GMV8;S6BGD6;Q6PJG0;Q6IN99;Q567P1;A2NUT2;A0A5E4;Q8NEJ1;Q6PIQ7;Q6IPQ0;Q6GMX4;Q6GMX3;S6BGF9;S6B286;S6AWE6;S6BAR0;S6BAN6;S6C4S2;S6BAP8;S6B2B0;A0M8Q9;A0A5H1ZRQ4;A0A0B4J231;Q5FWF9;Q6GMW4;Q6NS95;Q5CZ94;Q6PIK1;Q6P2J1;Q6GMW6;Q96E61;Q6P5S3;Q6GMV7;Q6DHW4;A0A5H1ZRQ7;S6C4Q9;S6C4R7	Q8TCJ5;Q6PJR7;Q8N5F4;Q8N355;Q7Z2U7;Q6GMW3;Q6GMV8;S6BGD6;Q6PJG0;Q6IN99;Q567P1;A2NUT2;A0A5E4;Q8NEJ1;Q6PIQ7;Q6IPQ0;Q6GMX4;Q6GMX3;S6BGF9;S6B286;S6AWE6;S6BAR0;S6BAN6;S6C4S2;S6BAP8;S6B2B0;A0M8Q9;A0A5H1ZRQ4;A0A0B4J231;Q5FWF9;Q6GMW4;Q6NS95;Q5CZ94;Q6PIK1;Q6P2J1;Q6GMW6;Q96E61;Q6P5S3;Q6GMV7;Q6DHW4	7;7;7;7;7;7;7;7;7;7;7;7;7;7;7;7;7;7;5;5;5;5;5;5;5;5;4;4;4;4;4;4;4;4;4;4;4;4;4;4;2;2;1	7;7;7;7;7;7;7;7;7;7;7;7;7;7;7;7;7;7;5;5;5;5;5;5;5;5;4;4;4;4;4;4;4;4;4;4;4;4;4;4;2;2;1	7;7;7;7;7;7;7;7;7;7;7;7;7;7;7;7;7;7;5;5;5;5;5;5;5;5;4;4;4;4;4;4;4;4;4;4;4;4;4;4;2;2;1	Beta-2-microglobulin	DKFZp667J0810;IGL@;C1 segment;IGLL5;DKFZp781M0386	;;;;;;;;;;;;;;;;;;;;;;;;;;;;;;;;;;;;;;;	43	7	7	7	6	6	6	6	6	6	56.6	56.6	56.6	11.265	106	106;139;233;234;234;234;234;235;235;235;235;235;235;236;236;236;236;236;213;215;215;216;216;217;217;217;105;106;215;232;233;234;234;235;235;235;236;236;236;237;106;217;212	0	195.84	1.0255	1.128	52.957	8	3	Leave out requantified	0.34476	1.4921	0.85852	1.3181	42.756	33.616	3	5	1	2	Median	Leave out requantified	56.6	56.6	1273700000	758480000	515190000	638620000
A0A5F9ZH78	A0A5F9ZH78	3	3	3				1	3	3	3	3	3	3	3	3	3	9.7	9.7	9.7	25.66	237	237	0	21.913	0.9554	1.5537	16.174	5	1	Leave out requantified	0.8336	1.4804	1.7226	1.3123	10.978	23.879	3	2	1	0	Plateau	Median	9.7	9.7	507940000	286070000	221870000	332340000
B4DL87;A0A6Q8PFK8;V9HW43;A0A6Q8PGK1;A0A6Q8PFE7;A0A6Q8PF43;A0A6Q8PHJ6;A0A6Q8PHA6;A0A6Q8PH65;A0A6Q8PGY2;C9J3N8	B4DL87;A0A6Q8PFK8;V9HW43;A0A6Q8PGK1;A0A6Q8PFE7;A0A6Q8PF43;A0A6Q8PHJ6;A0A6Q8PHA6;A0A6Q8PH65;A0A6Q8PGY2	5;5;5;5;3;3;3;3;3;3;2	5;5;5;5;3;3;3;3;3;3;2	5;5;5;5;3;3;3;3;3;3;2		HEL-S-102	;;;;;;;;;	11	5	5	5	5	2	5	2	5	2	36.5	36.5	36.5	18.536	170	170;198;205;215;122;141;143;157;162;174;37	0	266.06	3.7003	7.6878	141.76	5	2	Median	4.1102	NaN	8.3039	NaN	97.784	NaN	4	1	2	0	Median	Median	36.5	20	349230000	94926000	254300000	295220000
A0A7I2V277;A0A7I2V3M0;Q96DI8;Q6FH11;F2YMD9;B2R7U4	A0A7I2V277;A0A7I2V3M0;Q96DI8;Q6FH11;F2YMD9;B2R7U4	1;1;1;1;1;1	1;1;1;1;1;1	1;1;1;1;1;1		HMOX1	;;;;;	6	1	1	1	1	1	1	1	1	1	12.1	12.1	12.1	13.947	124	124;157;288;288;288;288	0.0041322	2.6573	1.0722	1.3229	118.65	2	2	Median	NaN	NaN	NaN	NaN	NaN	NaN	1	1	1	1	Median	Median	12.1	12.1	38165000	21259000	16907000	23882000
Q9BQ02;B3KM80;A0A7I2V349;A0A7I2V506;Q6ZS99;A0A7I2V699;A0A7I2V2U7;B3KTP9;A0A7I2V5M5;A0A7I2V428;C9JLB1;A0A7I2V3F3;H7BY16	Q9BQ02;B3KM80;A0A7I2V349;A0A7I2V506;Q6ZS99;A0A7I2V699;A0A7I2V2U7;B3KTP9;A0A7I2V5M5;A0A7I2V428;C9JLB1;A0A7I2V3F3;H7BY16	1;1;1;1;1;1;1;1;1;1;1;1;1	1;1;1;1;1;1;1;1;1;1;1;1;1	1;1;1;1;1;1;1;1;1;1;1;1;1		NCL	;;;;;;;;;;;;	13	1	1	1	1	1	1	1	1	1	2.1	2.1	2.1	50.95	482	482;536;595;602;603;616;626;633;672;689;694;695;734	0.0078431	2.0949	NaN	NaN	NaN	0	0	Median	NaN	NaN	NaN	NaN	NaN	NaN	0	0	0	0	Median	Median	2.1	2.1	0	0	0	0
Q86W20;A1A508;Q8N2U3;A0A7P0MNE9;Q7Z5F4	Q86W20;A1A508;Q8N2U3;A0A7P0MNE9;Q7Z5F4	1;1;1;1;1	1;1;1;1;1	1;1;1;1;1		PRSS1;PRSS3	;;;;	5	1	1	1	1	0	1	0	1	0	15.5	15.5	15.5	9.1665	84	84;247;251;259;261	0	52.283	NaN	NaN	NaN	1	0	Median	NaN	NaN	NaN	NaN	NaN	NaN	1	0	0	0	Median	Median	15.5	0	185160000	83914000	101240000	185160000
A0A7P0TAP4;A0A7P0Z441;A0A7P0T9S6;B4DE80;A0A7P0TA52;B4E1B3;A0A7P0TBH1;A0A7P0T8D1;Q86U78;Q53YY1;Q53GY3;B2R5S1;B0ZBE2;Q59EP2	A0A7P0TAP4;A0A7P0Z441;A0A7P0T9S6;B4DE80;A0A7P0TA52;B4E1B3;A0A7P0TBH1;A0A7P0T8D1;Q86U78;Q53YY1;Q53GY3;B2R5S1;B0ZBE2;Q59EP2	1;1;1;1;1;1;1;1;1;1;1;1;1;1	1;1;1;1;1;1;1;1;1;1;1;1;1;1	1;1;1;1;1;1;1;1;1;1;1;1;1;1		AGT	;;;;;;;;;;;;;	14	1	1	1	0	1	0	1	0	1	6.7	6.7	6.7	30.67	285	285;286;366;403;420;466;473;476;485;485;485;485;485;491	0.007874	2.104	NaN	NaN	NaN	1	1	Median	NaN	NaN	NaN	NaN	NaN	NaN	0	1	0	1	Median	Median	0	6.7	74750000	35993000	38758000	0
A0A7P0T8I6;A0A7P0T989;Q5U000;A0A7P0T9U1;A0A7P0T926;A0A7P0TAT6;A0A7P0TAD4;A0A7P0Z4R9;A0A7P0TBB5;A0A7P0TB41;A0A7P0TA25;A0A7P0TBM7;A0A7P0T900;A0A7P0T8X2;A0A7P0T9G9;A0A7P0Z469;A0A7P0Z4L7;A0A7P0T9U4	A0A7P0T8I6;A0A7P0T989;Q5U000;A0A7P0T9U1;A0A7P0T926;A0A7P0TAT6;A0A7P0TAD4;A0A7P0Z4R9;A0A7P0TBB5;A0A7P0TB41;A0A7P0TA25;A0A7P0TBM7;A0A7P0T900;A0A7P0T8X2;A0A7P0T9G9;A0A7P0Z469;A0A7P0Z4L7;A0A7P0T9U4	6;5;5;4;4;4;4;4;4;4;4;4;4;4;4;4;3;3	6;5;5;4;4;4;4;4;4;4;4;4;4;4;4;4;3;3	6;5;5;4;4;4;4;4;4;4;4;4;4;4;4;4;3;3			;;;;;;;;;;;;;;;;;	18	6	6	6	4	6	4	6	4	6	28.1	28.1	28.1	37.087	334	334;289;303;218;224;242;243;248;274;287;288;294;294;314;317;319;169;240	0	138.1	0.76246	0.96944	208.8	11	4	Leave out requantified	4.2505	0.14469	10.458	0.10626	31.362	17.325	5	6	1	3	Leave out requantified	Leave out requantified	16.5	28.1	3194400000	2057400000	1137000000	1135300000
A0A7P0TAQ0;A0A7P0T904;A0A7P0T8U1;A0A7P0T844;U3KQE7;A0A7P0T8H4;U3KPS4;A0A7P0T8A1;A0A7P0TB77;A0A7P0T7Z6	A0A7P0TAQ0;A0A7P0T904;A0A7P0T8U1;A0A7P0T844;U3KQE7;A0A7P0T8H4	5;4;3;3;3;3;2;1;1;1	5;4;3;3;3;3;2;1;1;1	5;4;3;3;3;3;2;1;1;1		CTSS	;;;;;	10	5	5	5	4	3	4	3	4	3	24.3	24.3	24.3	30.367	272	272;240;267;307;308;309;96;215;220;220	0	15.781	0.81421	1.0465	102.97	4	2	Median	1.5454	0.48762	2.6578	0.46109	30.291	14.396	2	2	1	1	Median	Median	18.4	16.2	246260000	131250000	115010000	116040000
Q4G1H2;Q4G1H0;A0A7P0Z4R7;A0A7P0Z491	Q4G1H2;Q4G1H0;A0A7P0Z4R7;A0A7P0Z491	1;1;1;1	1;1;1;1	1;1;1;1		ASPM	;;;	4	1	1	1	1	0	1	0	1	0	1.9	1.9	1.9	124.48	1062	1062;1389;3469;3551	0.0079051	2.1074	NaN	NaN	NaN	0	0	Median	NaN	NaN	NaN	NaN	NaN	NaN	0	0	0	0	Median	Median	1.9	0	0	0	0	0
A1L407;Q4VB24;B2R984;A3R0T8;A3R0T7	A1L407;Q4VB24;B2R984;A3R0T8;A3R0T7	1;1;1;1;1	1;1;1;1;1	1;1;1;1;1		HIST1H1T;HIST1H1E	;;;;	5	1	1	1	1	0	1	0	1	0	7.2	7.2	7.2	22.033	207	207;219;219;219;219	0	27.487	NaN	NaN	NaN	1	0	Median	NaN	NaN	NaN	NaN	NaN	NaN	1	0	0	0	Median	Median	7.2	0	67383000	50311000	17072000	67383000
Q5T985;A2RTY6;D3DRR6;B4DM79;Q5T987	Q5T985;A2RTY6;D3DRR6;B4DM79	13;13;13;7;6	9;9;9;4;5	9;9;9;4;5		ITIH2	;;;	5	13	9	9	10	11	7	7	7	7	17.5	14.2	14.2	105.21	935	935;946;947;543;237	0	37.811	1.0923	1.3437	28.048	16	1	Leave out requantified	0.38102	1.9272	0.86005	1.6363	13.817	35.924	7	9	1	0	Leave out requantified	Leave out requantified	13.5	15.7	2844300000	1557300000	1287000000	1490200000
A3KPE2;B0YIW2	A3KPE2;B0YIW2	2;2	2;2	2;2		APOC3	;	2	2	2	2	2	2	2	2	2	2	19.2	19.2	19.2	10.852	99	99;117	0	323.31	0.51966	1.07	17.636	3	1	Median	0.44562	NaN	0.9274	NaN	22.038	NaN	2	1	1	0	Median	Median	19.2	19.2	412170000	244650000	167510000	276050000
B7Z5Q2;Q1L857;A8K5A4;A5PL27;E9PFZ2;B3KTA8;H7C5R1;Q6NSB2;CON__ENSEMBL:ENSBTAP00000031900;D6RE86	B7Z5Q2;Q1L857;A8K5A4;A5PL27;E9PFZ2;B3KTA8;H7C5R1	14;14;14;14;13;12;11;2;2;1	14;14;14;14;13;12;11;2;2;1	14;14;14;14;13;12;11;2;2;1		CP	;;;;;;	10	14	14	14	10	13	10	13	10	13	17.8	17.8	17.8	108.82	946	946;1006;1065;1065;946;778;852;215;1064;178	0	247.78	0.97033	1.2677	50.656	21	12	Leave out requantified	0.3329	2.5631	0.74308	2.06	9.9624	15.369	9	12	5	7	Leave out requantified	Leave out requantified	15.6	16.5	2317500000	1195800000	1121700000	1090800000
C9JNR5;F6MZK5;A6XGL2;I3WAC9	C9JNR5;F6MZK5;A6XGL2;I3WAC9	1;1;1;1	1;1;1;1	1;1;1;1		INS	;;;	4	1	1	1	0	1	0	1	0	1	7.6	7.6	7.6	10.631	92	92;94;98;110	0	4.0102	NaN	NaN	NaN	1	0	Median	NaN	NaN	NaN	NaN	NaN	NaN	0	1	0	0	Median	Median	0	7.6	421020000	138830000	282190000	0
A6XMH5;B4E0X1;A6XMH4;H0YLF3;F5H6I0;A6XND9	A6XMH5;B4E0X1;A6XMH4;H0YLF3;F5H6I0;A6XND9	4;3;3;2;2;2	4;3;3;2;2;2	4;3;3;2;2;2	Beta-2-microglobulin	B2M	;;;;;	6	4	4	4	3	2	3	2	3	2	57.6	57.6	57.6	10.399	92	92;122;124;71;101;101	0	109.64	0.98723	1.7981	134.18	9	0	Leave out requantified	1.5115	0.28531	3.8429	0.21731	5.3276	20.922	5	4	0	0	Leave out requantified	Leave out requantified	46.7	25	9487400000	5630900000	3856500000	4608600000
E9PBD8;E7EMG9;A8K7L8;A8K2L4;Q9UEV7;Q9UEV8;Q16002;O43649;Q0VAF8	E9PBD8;E7EMG9;A8K7L8;A8K2L4;Q9UEV7;Q9UEV8	3;3;3;3;2;2;1;1;1	3;3;3;3;2;2;1;1;1	3;3;3;3;2;2;1;1;1		LSP1	;;;;;	9	3	3	3	0	3	0	3	0	3	18	18	18	24.405	222	222;275;277;339;45;85;45;45;129	0	5.5697	NaN	NaN	NaN	1	0	Median	NaN	NaN	NaN	NaN	NaN	NaN	0	1	0	0	Median	Median	0	18	180460000	22532000	157930000	0
F5H1C3;F5H0C8;Q6FHV6;A8K3B0	F5H1C3;F5H0C8;Q6FHV6;A8K3B0	1;1;1;1	1;1;1;1	1;1;1;1	Enolase	ENO2	;;;	4	1	1	1	1	1	1	1	1	1	12.6	12.6	12.6	11.203	103	103;315;434;434	0	13.421	NaN	NaN	NaN	1	1	Median	NaN	NaN	NaN	NaN	NaN	NaN	0	1	0	1	Median	Median	12.6	12.6	44704000	13089000	31615000	0
B4DM82;V9HWF5;A8K486;B2RE56;A0A7I2V5J5;F8WE65;C9J5S7;Q71V99;E5RIZ5;A0A7P0S768	B4DM82;V9HWF5;A8K486;B2RE56;A0A7I2V5J5;F8WE65;C9J5S7;Q71V99	4;4;4;3;2;2;2;2;1;1	4;4;4;3;2;2;2;2;1;1	4;4;4;3;2;2;2;2;1;1	Peptidyl-prolyl cis-trans isomerase	HEL-S-69p;PPIA	;;;;;;;	10	4	4	4	3	3	3	3	3	3	41.9	41.9	41.9	14.085	129	129;165;165;165;35;120;121;164;58;61	0	16.511	1.4445	1.1242	73.368	5	3	Median	0.8379	1.6049	1.8405	1.1242	78.918	79.209	2	3	1	2	Median	Median	27.9	33.3	525470000	264860000	260610000	310480000
A8K5T0;A0A024R962;A0A024R984;A0A0D9SG88;Q5TFM2;Q14006;W5U1X0;U5TZG9;Q8WW96;A0A087WYK9;Q6NSD3;B1AKG0	A8K5T0;A0A024R962;A0A024R984	23;22;20;11;9;7;2;2;1;1;1;1	23;22;20;11;9;7;2;2;1;1;1;1	23;22;20;11;9;7;2;2;1;1;1;1		hCG_40889	;;	12	23	23	23	18	16	18	16	18	16	21.6	21.6	21.6	138.95	1231	1231;1231;1172;449;385;657;58;66;195;195;232;271	0	323.31	0.63162	0.8814	45.471	26	12	Leave out requantified	0.30127	1.9964	0.62293	1.7731	17.77	25.201	14	12	6	6	Leave out requantified	Leave out requantified	17.5	16.5	2530500000	1504800000	1025700000	1544900000
B7Z4S8;Q6I9U9;Q53XC6;A8K669;B7Z4A4;Q96CY7;G3V4P5;G3V3Z4;G3V2T4;G3V4E4	B7Z4S8;Q6I9U9;Q53XC6;A8K669;B7Z4A4;Q96CY7	4;4;4;4;3;2;1;1;1;1	4;4;4;4;3;2;1;1;1;1	4;4;4;4;3;2;1;1;1;1		LGMN	;;;;;	10	4	4	4	2	2	2	2	2	2	16.1	16.1	16.1	47.071	410	410;433;433;433;398;166;78;117;135;223	0	12.132	1.1276	1.3434	280.63	2	2	Median	NaN	NaN	NaN	NaN	NaN	NaN	1	1	1	1	Median	Median	9.5	6.6	239910000	167660000	72250000	60578000
Q53GX6;A8K7Q1;B4DZX0;B3KUR6;Q96BA4;C9JKZ2;H7BZI1;C9JBD3;C9J3C1	Q53GX6;A8K7Q1;B4DZX0;B3KUR6;Q96BA4;C9JKZ2;H7BZI1	4;4;3;2;2;2;2;1;1	4;4;3;2;2;2;2;1;1	4;4;3;2;2;2;2;1;1		NUCB1	;;;;;;	9	4	4	4	4	3	4	3	4	3	10.8	10.8	10.8	53.907	461	461;461;441;124;176;267;295;110;124	0	9.1407	1.5265	2.9206	161.96	8	7	Median	2.5736	0.2531	4.7178	0.22699	50.629	15.149	5	3	4	3	Median	Median	10.8	8.5	603090000	291710000	311380000	368090000
CON__O43790;B4DN72;A8K872;A0JNT2;CON__Q6NT21;CON__P78385;CON__Q14533;A0A087X106;U3KPR1;Q9NSB5;Q9NSB0;Q8NFV1;Q8NFV0;Q6YFL4;Q6YFL2;Q8N120	CON__O43790;B4DN72;A8K872;A0JNT2;CON__Q6NT21;CON__P78385;CON__Q14533;A0A087X106	12;12;12;10;10;10;10;9;5;2;2;1;1;1;1;1	4;4;4;3;3;3;3;3;2;2;2;0;0;0;0;0	4;4;4;3;3;3;3;3;2;2;2;0;0;0;0;0		KRT83;KRT81	;;;;;;;	16	12	4	4	1	11	0	4	0	4	22.4	9.9	9.9	53.5	486	486;486;486;447;493;493;505;484;143;123;123;55;55;55;55;73	0	23.441	9.1759	6.3847	39.801	2	2	Median	NaN	9.1759	NaN	6.3847	NaN	39.801	0	2	0	2	Median	Median	1.4	22.4	874290000	61797000	812490000	0
A8K8Z4	A8K8Z4	2	2	2				1	2	2	2	1	1	1	1	1	1	2.1	2.1	2.1	104.72	934	934	0	9.7852	0.87352	1.0765	63.687	2	1	Median	NaN	NaN	NaN	NaN	NaN	NaN	1	1	0	1	Median	Median	1.2	1	61481000	33231000	28250000	33586000
E9PBC5;B4DMX2;A8K9A9;H0YAC1;C9JCT1;C9J075	E9PBC5;B4DMX2;A8K9A9;H0YAC1	4;4;4;4;1;1	4;4;4;4;1;1	4;4;4;4;1;1		KLKB1	;;;	6	4	4	4	4	3	4	3	4	3	10.9	10.9	10.9	57.642	514	514;514;638;686;141;148	0	20.753	NaN	NaN	NaN	1	0	Median	NaN	NaN	NaN	NaN	NaN	NaN	0	1	0	0	Median	Median	10.9	8.8	89571000	69591000	19980000	59499000
B0YJC4;V9HWE1;B3KRK8;Q53HU8;B0YJC5;A0A1B0GTT5;Q5RLN2;B4DE66;H7C5W5;F8W835;Q59EM6;B3KWQ6;Q9H319;Q53SB5;Q45VM8;Q45VM7;Q45VM6;L7RDA5;A5Z217;A0A384NPX1;E7EMV2;B4DJT7;E7ESP9;A5YM63	B0YJC4;V9HWE1;B3KRK8;Q53HU8;B0YJC5	8;8;7;7;5;2;1;1;1;1;1;1;1;1;1;1;1;1;1;1;1;1;1;1	7;7;7;6;5;1;1;1;1;1;1;1;1;1;1;1;1;1;1;1;1;1;1;1	7;7;7;6;5;1;1;1;1;1;1;1;1;1;1;1;1;1;1;1;1;1;1;1		VIM;HEL113	;;;;	24	8	7	7	6	7	5	7	5	7	24.8	23.2	23.2	49.653	431	431;466;407;466;228;149;74;128;200;207;332;470;470;470;470;470;470;470;470;470;698;698;877;877	0	14.297	0.7194	1.0539	45.415	9	7	Median	0.67306	1.6912	0.82657	1.4769	22.391	30.422	5	4	4	3	Median	Median	18.3	23.2	606970000	326350000	280620000	308830000
B2CIS9	B2CIS9	2	2	2		CASP14		1	2	2	2	2	1	2	1	2	1	4.5	4.5	4.5	27.679	242	242	0	4.0757	0.46506	0.75933	31.944	3	0	Median	0.33757	NaN	0.76033	NaN	45.176	NaN	2	1	0	0	Median	Median	4.5	4.5	261990000	182620000	79371000	201470000
B2R4C5;F8VV32;A0A0B4J259	B2R4C5;F8VV32;A0A0B4J259	8;5;5	8;5;5	8;5;5	Lysozyme	LYZ	;;	3	8	8	8	6	7	6	7	6	7	44.6	44.6	44.6	16.537	148	148;104;137	0	155.18	0.82243	1.0159	79.236	16	0	Leave out requantified	1.4917	0.47024	3.8114	0.3369	29.571	16.799	7	9	0	0	Leave out requantified	Leave out requantified	34.5	44.6	8329900000	4405900000	3924000000	4654300000
B2R4M6	B2R4M6	4	4	4	Protein S100			1	4	4	4	4	0	4	0	4	0	21.9	21.9	21.9	13.21	114	114	0	14.373	3.0845	7.338	9.8383	3	1	Median	3.0845	NaN	7.338	NaN	9.8383	NaN	3	0	1	0	Median	Median	21.9	0	392450000	98693000	293760000	392450000
Q0VAS5;B2R4R0	Q0VAS5;B2R4R0	2;2	2;2	2;2	Histone H4	HIST1H4H	;	2	2	2	2	1	1	1	1	1	1	19.4	19.4	19.4	11.314	103	103;103	0	16.421	0.81298	1.0088	98.627	4	0	Median	NaN	0.52522	NaN	0.46221	NaN	98.523	1	3	0	0	Median	Median	6.8	12.6	241120000	140840000	100280000	57223000
B2R7F8;B4DPH4;Q5TEH5;A6PVI2;Q9UMI2;Q53QL7;Q68DS2;A0A0F7G8J1	B2R7F8;B4DPH4	7;4;2;2;1;1;1;1	6;4;2;2;0;1;1;1	6;4;2;2;0;1;1;1			;	8	7	6	6	5	5	4	4	4	4	12.2	10.9	10.9	90.538	810	810;407;136;166;53;79;210;809	0	61.067	1.6858	1.5538	58.499	5	1	Leave out requantified	NaN	1.7671	NaN	1.6829	NaN	25.64	1	4	0	1	Median	Leave out requantified	9.8	6.7	325920000	172830000	153090000	105050000
F1C4A7;B2R888;D6RFL4	F1C4A7;B2R888;D6RFL4	2;2;1	2;2;1	2;2;1	Monocyte differentiation antigen CD14	CD14	;;	3	2	2	2	1	1	1	1	1	1	7.5	7.5	7.5	40.058	375	375;375;213	0.0040323	2.3561	NaN	NaN	NaN	1	1	Median	NaN	NaN	NaN	NaN	NaN	NaN	1	0	1	0	Median	Median	2.4	5.1	69166000	33405000	35761000	51093000
B2R8I2;Q68DR3	B2R8I2	21;7	21;7	21;7				2	21	21	21	21	17	21	17	21	17	31.4	31.4	31.4	59.512	525	525;312	0	323.31	0.79031	1.1189	13.344	45	5	Leave out requantified	0.51807	1.2221	1.1797	0.94902	12.44	22.108	25	20	4	1	Leave out requantified	Leave out requantified	31.4	29.7	19132000000	10081000000	9050900000	8232700000
B2R950	B2R950	3	1	1				1	3	1	1	1	3	1	1	1	1	2.2	0.7	0.7	163.87	1482	1482	0	4.6844	0.95689	1.2306	38.048	2	2	Median	NaN	NaN	NaN	NaN	NaN	NaN	1	1	1	1	Median	Median	0.7	2.2	77829000	41865000	35964000	43023000
B4DU58;V9HW69;B2R9S4;H7C0X8;B8ZZL6;E7ENU9	B4DU58;V9HW69;B2R9S4;H7C0X8;B8ZZL6;E7ENU9	2;2;2;1;1;1	2;2;2;1;1;1	2;2;2;1;1;1		HEL-S-66;CAPG	;;;;;	6	2	2	2	1	2	1	2	1	2	7.3	7.3	7.3	36.248	327	327;348;348;103;218;253	0	9.9285	1.1759	1.2693	26.735	3	0	Median	NaN	1.2692	NaN	1.3427	NaN	7.9456	1	2	0	0	Median	Median	4	7.3	69452000	35032000	34420000	22895000
B7Z544;B2RMS9;B7ZKJ8;Q68DH2;B7Z551;Q59FS1;B7Z8Q7;H7C0L5	B7Z544;B2RMS9;B7ZKJ8;Q68DH2;B7Z551;Q59FS1	4;4;4;3;3;3;1;1	3;3;3;2;2;2;0;1	3;3;3;2;2;2;0;1		ITIH4;DKFZp686G21125	;;;;;	8	4	3	3	3	4	2	3	2	3	5.1	3.9	3.9	98.346	888	888;930;935;637;648;699;560;719	0	14.949	NaN	NaN	NaN	1	0	Median	NaN	NaN	NaN	NaN	NaN	NaN	0	1	0	0	Median	Median	3.6	5.1	368460000	54529000	313930000	74815000
B3KNE8	B3KNE8	1	1	1				1	1	1	1	1	1	1	1	1	1	3.1	3.1	3.1	39.152	355	355	0	6.4414	NaN	NaN	NaN	0	0	Median	NaN	NaN	NaN	NaN	NaN	NaN	0	0	0	0	Median	Median	3.1	3.1	0	0	0	0
Q5H9A7;Q6FGX5;B3KQF4;Q58P21;Q5H9B5;H0Y789;Q5H9B4	Q5H9A7;Q6FGX5;B3KQF4;Q58P21;Q5H9B5;H0Y789	6;6;6;4;3;3;2	6;6;6;4;3;3;2	6;6;6;4;3;3;2		TIMP1	;;;;;	7	6	6	6	5	6	5	6	5	6	47.6	47.6	47.6	16.057	143	143;207;207;188;136;165;95	0	41.05	0.16626	0.15733	204.32	4	4	Median	NaN	0.15054	NaN	0.1413	NaN	78.187	1	3	1	3	Median	Median	47.6	47.6	315090000	203380000	111700000	108200000
B4E1Q1;Q96IS6;B3KTV0;E9PKE3;V9HW22;E9PN89;Q53HF2;A0A384MDT7;A0A024R6B5;Q53GZ6;E9PI65;B4DTX2;A8K7Q2;B3KUS2;E9PNE6;E9PQQ4;E9PQK7;E9PK54;E9PLF4;A4D111	B4E1Q1;Q96IS6;B3KTV0;E9PKE3;V9HW22;E9PN89;Q53HF2;A0A384MDT7;A0A024R6B5;Q53GZ6;E9PI65;B4DTX2;A8K7Q2;B3KUS2;E9PNE6	4;4;4;4;4;3;3;3;3;3;2;2;2;2;2;1;1;1;1;1	3;3;3;3;3;3;3;2;2;2;2;2;1;1;1;1;1;1;1;1	2;2;2;2;2;2;2;1;1;1;2;2;0;0;0;1;1;1;1;1		HSPA8;HEL-S-72p;HSPA2	;;;;;;;;;;;;;;	20	4	3	2	2	3	2	2	1	2	10.2	8.4	5.8	55.02	501	501;587;621;627;646;312;493;639;639;646;168;210;410;413;500;171;178;183;187;231	0	7.7068	1.6347	1.4614	35.162	3	2	Median	NaN	1.676	NaN	1.5824	NaN	11.252	1	2	0	2	Median	Median	6	7.6	179780000	95694000	84090000	83129000
B4DDQ4;W6I206;W8QRJ0;H0YAR1	B4DDQ4;W6I206;W8QRJ0;H0YAR1	2;2;2;1	2;2;2;1	2;2;2;1		LOXL2	;;;	4	2	2	2	2	1	2	1	2	1	11.3	11.3	11.3	35.332	318	318;729;752;207	0	7.2374	NaN	NaN	NaN	0	0	Median	NaN	NaN	NaN	NaN	NaN	NaN	0	0	0	0	Median	Median	11.3	5	93804000	56954000	36850000	36850000
B4DDW4;Q53GF1	B4DDW4;Q53GF1	1;1	1;1	1;1			;	2	1	1	1	0	1	0	1	0	1	8.9	8.9	8.9	21.919	192	192;267	0	6.2894	NaN	NaN	NaN	0	0	Median	NaN	NaN	NaN	NaN	NaN	NaN	0	0	0	0	Median	Median	0	8.9	22916000	22916000	0	0
B4DE59;CON__P08727;C9JM50	B4DE59	16;7;6	9;0;0	0;0;0				3	16	9	0	13	12	6	8	0	0	23.3	14.9	0	62.615	563	563;400;196	0	117.68	1.07	1.5396	64.284	11	3	Leave out requantified	1.9337	0.4068	4.101	0.39629	29.207	21.391	6	5	1	2	Leave out requantified	Leave out requantified	21.7	21.7	925370000	399430000	525950000	621400000
B4DJI2;K7EKL3;K7EQ05;B4E1G5;K7EMR1;K7EQI0	B4DJI2;K7EKL3;K7EQ05;B4E1G5	7;4;4;4;3;1	7;4;4;4;3;1	7;4;4;4;3;1		GRN	;;;	6	7	7	7	3	6	3	6	3	6	17.4	17.4	17.4	56.852	530	530;388;436;436;172;110	0	114.33	3.7569	1.1205	114.07	6	5	Linear	1.9893	0.5661	3.6368	0.41626	44.811	20.354	3	3	2	3	Median	Plateau	8.1	15.1	603600000	319320000	284280000	391880000
B4DRW1;B4DRR7;B4DKJ0;CON__P19013;F8VX05;F8VZR6	B4DRW1;B4DRR7;B4DKJ0;CON__P19013	5;5;5;5;1;1	2;2;2;2;1;1	1;1;1;1;1;1			;;;	6	5	2	1	2	3	0	2	0	1	9.9	5.5	3	51.759	474	474;501;509;594;78;86	0	20.561	NaN	NaN	NaN	0	0	Median	NaN	NaN	NaN	NaN	NaN	NaN	0	0	0	0	Median	Median	2.5	7.4	87549000	87549000	0	0
B4DNK4;V9HWB8;Q8WUW7;H3BTN5;B4DRT3;A0A024R5Z9;A0A024R609;H3BQ34;Q504U3;H3BR70;A0A4D6DDG8;Q9NYI7;Q9UKK4;Q9UK31;H3BU13;H3BT25;H3BUW1;H3BTJ2;B4DPM0;Q16716;Q16715	B4DNK4;V9HWB8;Q8WUW7;H3BTN5;B4DRT3;A0A024R5Z9;A0A024R609;H3BQ34;Q504U3;H3BR70	6;6;5;5;5;5;4;3;3;3;1;1;1;1;1;1;1;1;1;1;1	6;6;5;5;5;5;4;3;3;3;1;1;1;1;1;1;1;1;1;1;1	6;6;5;5;5;5;4;3;3;3;1;1;1;1;1;1;1;1;1;1;1	Pyruvate kinase	PKM;HEL-S-30;PKM2	;;;;;;;;;	21	6	6	6	6	3	6	3	6	3	18.6	18.6	18.6	49.897	457	457;531;343;485;511;531;345;281;366;366;50;55;56;56;82;151;162;168;488;566;587	0	56.43	0.66076	1.41	34.478	5	2	Median	0.5461	2.5917	1.1625	1.9715	23.053	5.3068	3	2	1	1	Median	Median	18.6	7.9	675410000	330910000	344500000	384240000
B4DPP8;D3DNU8;B4E1C2;Q05CF8	B4DPP8;D3DNU8;B4E1C2;Q05CF8	7;7;7;4	7;7;7;4	6;6;6;3		KNG1	;;;	4	7	7	6	6	6	6	6	5	5	23.9	23.9	21.7	46.496	415	415;427;644;291	0	251.34	0.77156	0.96424	7.6231	8	1	Leave out requantified	0.34428	1.4172	0.60648	1.256	15.802	25.062	4	4	1	0	Leave out requantified	Leave out requantified	21	18.6	1052500000	564500000	488040000	512250000
B4DQ50;B4DRV8	B4DQ50;B4DRV8	2;1	2;1	1;1			;	2	2	2	1	0	2	0	2	0	1	4.1	4.1	2.3	58.794	533	533;204	0	2.819	0.72197	0.71642	29.697	2	1	Median	NaN	0.72197	NaN	0.71642	NaN	29.697	0	2	0	1	Median	Median	0	4.1	64976000	24795000	40181000	0
E9PRD9;E9PQ75;E9PL76;B4DQB2;J3KQQ7;J3KQ55;J3QT03	E9PRD9;E9PQ75;E9PL76;B4DQB2;J3KQQ7;J3KQ55;J3QT03	1;1;1;1;1;1;1	1;1;1;1;1;1;1	1;1;1;1;1;1;1		VNN2	;;;;;;	7	1	1	1	1	1	1	1	1	1	13.7	13.7	13.7	11.498	102	102;131;166;184;216;219;290	0	2.7712	NaN	NaN	NaN	0	0	Median	NaN	NaN	NaN	NaN	NaN	NaN	0	0	0	0	Median	Median	13.7	13.7	29283000	10031000	19252000	19252000
B4DRV4;D3DQH8;F5GY03;B2RDL6;E5RK62;Q6QE20	B4DRV4;D3DQH8;F5GY03;B2RDL6;E5RK62	6;6;5;5;3;2	6;6;5;5;3;2	6;6;5;5;3;2		SPARC	;;;;	6	6	6	6	2	5	2	5	2	5	28.8	28.8	28.8	24.702	212	212;315;149;303;115;69	0	14.693	NaN	NaN	NaN	0	0	Median	NaN	NaN	NaN	NaN	NaN	NaN	0	0	0	0	Median	Median	14.2	28.3	292140000	212570000	79567000	79567000
B4DX19;Q96P91	B4DX19;Q96P91	2;1	2;1	2;1		PON1	;	2	2	2	2	1	2	1	2	1	2	5.1	5.1	5.1	39.721	355	355;55	0.0041152	2.5474	1.7316	1.6514	56.503	3	1	Median	NaN	2.0884	NaN	2.0094	NaN	27.744	1	2	0	1	Median	Median	2.5	5.1	142570000	59448000	83121000	56297000
B4E1B2;H7C5E8;F8WEK9;F8WCI6;C9JB55;F8WC57	B4E1B2	65;15;8;8;4;4	2;0;0;0;0;0	2;0;0;0;0;0				6	65	2	2	57	57	2	2	2	2	68.7	1.9	1.9	74.831	678	678;143;115;120;75;102	0	44.311	1.5333	1.2407	11.742	5	3	Median	0.4604	1.8801	1.1226	1.3141	4.1269	8.8745	2	3	1	2	Median	Median	64.9	64	1483700000	783900000	699800000	670880000
B4E1D8;B4E1E1	B4E1D8;B4E1E1	1;1	1;1	1;1			;	2	1	1	1	0	1	0	1	0	1	2.8	2.8	2.8	60.405	536	536;561	0.004	2.2984	NaN	NaN	NaN	0	0	Median	NaN	NaN	NaN	NaN	NaN	NaN	0	0	0	0	Median	Median	0	2.8	18280000	0	18280000	0
K7EMN2;K7EM49;K7EPF6;B4E2U0;B4DL86	K7EMN2;K7EM49;K7EPF6;B4E2U0;B4DL86	2;2;2;2;1	2;2;2;2;1	2;2;2;2;1	6-phosphogluconate dehydrogenase, decarboxylating	PGD	;;;;	5	2	2	2	1	1	1	1	1	1	14.4	14.4	14.4	17.293	160	160;205;256;461;429	0	3.4869	NaN	NaN	NaN	0	0	Median	NaN	NaN	NaN	NaN	NaN	NaN	0	0	0	0	Median	Median	8.8	5.6	0	0	0	0
B7Z539;B7Z549;F8WAS2;H7C0N0;Q9P1C5;B7Z8B6	B7Z539;B7Z549;F8WAS2	8;8;5;2;2;2	8;8;5;2;2;2	5;5;3;1;1;1		ITIH1	;;	6	8	8	5	5	6	5	6	3	3	13.3	13.3	9.8	72.119	645	645;677;213;464;494;623	0	73.166	1.5403	1.3463	48.113	9	4	Leave out requantified	0.44657	1.5403	0.66787	1.1818	58.102	53.135	3	6	2	2	Median	Leave out requantified	8.4	9	1042300000	536510000	505790000	421920000
B7Z6V5;B7Z6U5	B7Z6V5;B7Z6U5	4;3	4;3	4;3			;	2	4	4	4	1	3	1	3	1	3	15.1	15.1	15.1	43.529	391	391;222	0	8.5321	NaN	NaN	NaN	1	0	Median	NaN	NaN	NaN	NaN	NaN	NaN	0	1	0	0	Median	Median	3.3	11.8	218330000	179070000	39262000	26214000
B7Z747;B7Z507;B7Z8A9;B7Z7V0;Q9Y354	B7Z747;B7Z507;B7Z8A9	7;6;4;3;2	7;6;4;3;2	7;6;4;3;2			;;	5	7	7	7	4	7	4	7	4	7	16.2	16.2	16.2	66.179	594	594;648;370;276;79	0	60.06	0.15549	0.14712	282.35	5	3	Median	8.3639	0.11383	16.869	0.098775	61.165	34.67	2	3	1	2	Median	Median	8.6	16.2	1047600000	582520000	465110000	457630000
B7Z7N3	B7Z7N3	8	1	1				1	8	1	1	0	8	0	1	0	1	23.7	4.7	4.7	32.454	295	295	0	3.2874	NaN	NaN	NaN	0	0	Median	NaN	NaN	NaN	NaN	NaN	NaN	0	0	0	0	Median	Median	0	23.7	122360000	0	122360000	0
B7Z8Q2;C9JV77;B7Z556	B7Z8Q2;C9JV77	14;12;6	10;10;4	10;10;4		AHSG	;	3	14	10	10	13	12	9	8	9	8	29.1	26.1	26.1	46.626	433	433;368;245	0	249.9	0.80135	1.3146	31.02	24	8	Leave out requantified	0.37545	2.2299	0.94547	1.5168	32.551	16.893	11	13	3	5	Leave out requantified	Leave out requantified	29.1	24.2	5709800000	2836200000	2873600000	2259700000
S4R3Y4;B7Z8R6;S4R471	S4R3Y4;B7Z8R6;S4R471	5;5;3	5;5;3	5;5;3		AMBP	;;	3	5	5	5	4	4	4	4	4	4	26.5	26.5	26.5	26.471	238	238;270;193	0	22.383	1.0281	1.1845	46.346	7	1	Leave out requantified	0.18891	3.831	0.50008	2.8575	10.176	48.241	3	4	1	0	Median	Leave out requantified	26.5	16.8	1835300000	975560000	859780000	957970000
E1A689;C0JYY2;Q59HB3	E1A689;C0JYY2;Q59HB3	2;2;1	2;2;1	2;2;1		APOB	;;	3	2	2	2	1	1	1	1	1	1	0.6	0.6	0.6	489.81	4344	4344;4563;1615	0	7.932	NaN	NaN	NaN	0	0	Median	NaN	NaN	NaN	NaN	NaN	NaN	0	0	0	0	Median	Median	0.3	0.3	0	0	0	0
C9J0E4	C9J0E4	1	1	1		CSTA		1	1	1	1	1	1	1	1	1	1	19	19	19	7.0861	63	63	0	11.605	0.63211	0.83844	5.3342	2	0	Median	NaN	NaN	NaN	NaN	NaN	NaN	1	1	0	0	Median	Median	19	19	107450000	70789000	36660000	73592000
C9JF17;B4DGC3;C9JX71	C9JF17;B4DGC3;C9JX71	3;2;2	3;2;2	3;2;2		APOD	;;	3	3	3	3	2	2	2	2	2	2	16.3	16.3	16.3	24.158	215	215;128;149	0	5.6363	0.47257	0.8788	44.677	3	2	Median	0.44075	NaN	0.81965	NaN	9.8542	NaN	2	1	1	1	Median	Median	12.1	11.2	137400000	82313000	55089000	98134000
C9JV37;E9PIT3;A0A2P0ZHX7;B4DDT3	C9JV37;E9PIT3;A0A2P0ZHX7;B4DDT3	2;2;1;1	1;1;1;1	1;1;1;1		F2	;;;	4	2	1	1	2	1	1	0	1	0	8.6	5.9	5.9	35.931	324	324;583;77;471	0	7.669	NaN	NaN	NaN	1	0	Median	NaN	NaN	NaN	NaN	NaN	NaN	1	0	0	0	Median	Median	8.6	2.8	42174000	31496000	10678000	42174000
CON__A2A5Y0	CON__A2A5Y0	8	1	1				1	8	1	1	2	7	0	1	0	1	14.2	2.4	2.4	47.117	416	416	0	5.3802	NaN	NaN	NaN	0	0	Median	NaN	NaN	NaN	NaN	NaN	NaN	0	0	0	0	Median	Median	2.2	14.2	74540000	0	74540000	0
CON__P01030;CON__ENSEMBL:ENSBTAP00000007350	CON__P01030;CON__ENSEMBL:ENSBTAP00000007350	8;8	4;4	4;4			;	2	8	4	4	7	4	3	2	3	2	6.1	3.7	3.7	192.79	1741	1741;1742	0	93.669	NaN	NaN	NaN	1	1	Median	NaN	NaN	NaN	NaN	NaN	NaN	1	0	1	0	Median	Median	5.5	2.8	167640000	72426000	95217000	96236000
CON__ENSEMBL:ENSBTAP00000016046;B4DUV1;B1AHL2;Q8NBH6;B1AHM7;B1AHN3;B1AHM8;H7C1M6;B1AHM9	CON__ENSEMBL:ENSBTAP00000016046;B4DUV1;B1AHL2	6;3;3;2;1;1;1;1;1	6;3;3;2;1;1;1;1;1	6;3;3;2;1;1;1;1;1	Fibulin-1	FBLN1	;;	9	6	6	6	1	6	1	6	1	6	9.2	9.2	9.2	77.456	706	706;641;721;638;139;172;181;183;189	0	15.124	0.21297	0.16833	120.13	5	4	Median	NaN	0.21297	NaN	0.16833	NaN	120.13	0	5	0	4	Median	Median	2	9.2	570800000	425760000	145030000	83740000
CON__ENSEMBL:ENSBTAP00000018229	CON__ENSEMBL:ENSBTAP00000018229	20	2	2				1	20	2	2	15	19	1	1	1	1	45.7	6.3	6.3	53.661	475	475	0	9.4184	NaN	NaN	NaN	1	1	Median	NaN	NaN	NaN	NaN	NaN	NaN	1	0	1	0	Median	Median	35.6	43.6	62323000	48399000	13924000	15458000
CON__ENSEMBL:ENSBTAP00000018574	CON__ENSEMBL:ENSBTAP00000018574	2	2	2				1	2	2	2	1	1	1	1	1	1	5.6	5.6	5.6	55.207	496	496	0	17.382	NaN	NaN	NaN	0	0	Median	NaN	NaN	NaN	NaN	NaN	NaN	0	0	0	0	Median	Median	2.6	3	33038000	33038000	0	0
CON__ENSEMBL:ENSBTAP00000024146;B7Z7M2	CON__ENSEMBL:ENSBTAP00000024146	27;1	27;1	24;0				2	27	27	24	16	23	16	23	16	20	23.3	23.3	21.7	164.34	1477	1477;136	0	197.53	0.60652	0.51582	137.31	16	13	Leave out requantified	14.278	0.24055	32.161	0.20108	105.38	134.15	8	8	7	6	Median	Median	16.1	21	4806300000	2181800000	2624600000	2931500000
CON__ENSEMBL:ENSBTAP00000024466;CON__ENSEMBL:ENSBTAP00000024462	CON__ENSEMBL:ENSBTAP00000024466;CON__ENSEMBL:ENSBTAP00000024462	4;4	4;4	4;4			;	2	4	4	4	1	4	1	4	1	4	19.7	19.7	19.7	43.9	401	401;419	0	70.999	NaN	NaN	NaN	1	0	Median	NaN	NaN	NaN	NaN	NaN	NaN	0	1	0	0	Median	Median	3.2	19.7	494190000	420830000	73364000	59884000
CON__ENSEMBL:ENSBTAP00000038253	CON__ENSEMBL:ENSBTAP00000038253	13	1	1				1	13	1	1	9	10	0	1	0	1	15	1.8	1.8	63.165	606	606	1	-2	NaN	NaN	NaN	1	0	Median	NaN	NaN	NaN	NaN	NaN	NaN	0	1	0	0	Median	Median	10.2	13	388730000	245400000	143320000	0
K7ERE3;CON__ENSEMBL:ENSP00000377550;K7EMD9;CON__P08730-1	K7ERE3;CON__ENSEMBL:ENSP00000377550;K7EMD9;CON__P08730-1	11;11;8;7	2;2;2;0	0;0;0;0		KRT13	;;;	4	11	2	0	9	9	1	2	0	0	17.1	4.6	0	45.26	415	415;420;165;437	0	7.6598	0.38797	0.49032	8.7465	2	2	Median	NaN	NaN	NaN	NaN	NaN	NaN	1	1	1	1	Median	Median	13	16.6	284530000	89210000	195320000	51964000
CON__O76013	CON__O76013	10	7	5				1	10	7	5	8	5	6	3	4	2	24	20.1	14.1	52.247	467	467	0	59.403	3.4973	4.3781	5.9015	3	3	Median	2.8769	NaN	4.5738	NaN	6.1854	NaN	2	1	2	1	Median	Median	20.1	10.5	1038500000	28362000	1010200000	251160000
CON__P00735	CON__P00735	3	3	2				1	3	3	2	1	3	1	3	0	2	5.9	5.9	4.5	70.505	625	625	0	18.484	0.93892	1.2666	57.07	2	0	Median	NaN	NaN	NaN	NaN	NaN	NaN	1	1	0	0	Median	Median	1.4	5.9	121530000	69384000	52143000	48754000
CON__P00761	CON__P00761	6	6	6				1	6	6	6	5	5	5	5	5	5	25.1	25.1	25.1	24.409	231	231	0	323.31	0.98616	1.36	101.41	18	2	Leave out requantified	0.98616	0.60948	2.3297	0.43268	59.369	81.704	8	10	0	2	Leave out requantified	Leave out requantified	25.1	25.1	115380000000	73492000000	41887000000	62129000000
CON__P00978	CON__P00978	11	11	11				1	11	11	11	6	8	6	8	6	8	25	25	25	39.234	352	352	0	177.68	4.4628	9.3561	279.96	5	4	Median	6.372	NaN	13.418	NaN	192.02	NaN	4	1	3	1	Median	Median	17.6	24.7	2228700000	1670700000	558010000	1441900000
CON__Q2KJ62;CON__P01044-1	CON__Q2KJ62;CON__P01044-1	7;7	6;6	2;2			;	2	7	6	2	5	6	4	5	2	1	14.2	12.7	5.8	68.964	621	621;621	0	70.123	0.28116	0.22801	71.181	2	2	Median	NaN	0.28116	NaN	0.22801	NaN	71.181	0	2	0	2	Median	Median	10.5	12.6	634210000	431400000	202810000	155740000
CON__P01045-1	CON__P01045-1	6	1	1				1	6	1	1	4	6	1	1	1	1	10	1.6	1.6	68.709	619	619	0	4.6519	NaN	NaN	NaN	0	0	Median	NaN	NaN	NaN	NaN	NaN	NaN	0	0	0	0	Median	Median	6.3	10	78626000	40361000	38265000	38265000
CON__P01966	CON__P01966	4	4	2				1	4	4	2	4	4	4	4	2	2	35.9	35.9	18.3	15.184	142	142	0	40.599	0.88113	1.1368	11.807	8	2	Leave out requantified	2.9058	0.22067	6.1717	0.16709	120.39	116.8	4	4	1	1	Median	Median	35.9	35.9	5319500000	2714600000	2604900000	2635000000
CON__P02070	CON__P02070	4	1	1				1	4	1	1	3	4	0	1	0	1	37.2	13.1	13.1	15.954	145	145	0	2.8246	NaN	NaN	NaN	0	0	Median	NaN	NaN	NaN	NaN	NaN	NaN	0	0	0	0	Median	Median	24.1	37.2	18960000	18960000	0	0
CON__P02533;Q13092;K7ENV3;A0A3B3IS58;A8MT21;CON__Q9D312;K7ESE1;C9JTG5;CON__A2AB72;CON__Q8N1A0	CON__P02533	40;8;4;4;4;4;3;2;2;1	37;8;4;4;4;4;3;2;1;1	5;0;0;0;0;0;0;0;0;0				10	40	37	5	38	26	35	23	5	4	66.9	63.1	12.9	51.621	472	472;157;48;98;291;431;95;220;453;295	0	323.31	1.1714	2.493	108.72	67	19	Leave out requantified	1.771	0.62801	4.1328	0.44576	111.64	34.485	45	22	13	6	Leave out requantified	Leave out requantified	66.9	60	35197000000	10666000000	24531000000	28818000000
CON__P02662	CON__P02662	5	5	5				1	5	5	5	4	5	4	5	4	5	25.1	25.1	25.1	22.975	199	199	0	124.13	0.74403	0.91098	45.039	11	0	Leave out requantified	1.0686	0.71958	2.2915	0.43927	26.963	32.951	5	6	0	0	Leave out requantified	Leave out requantified	25.1	25.1	10825000000	6052500000	4772800000	4435400000
CON__P02663	CON__P02663	5	5	5				1	5	5	5	3	4	3	4	3	4	26.6	26.6	26.6	24.348	207	207	0	23.233	0.97306	0.93213	62.395	5	3	Median	0.91292	0.97306	1.6538	0.92355	81.081	49.591	2	3	1	2	Median	Median	15.9	21.3	1161300000	581200000	580050000	611560000
CON__P02666	CON__P02666	6	6	6				1	6	6	6	5	5	5	5	5	5	19.1	19.1	19.1	23.583	209	209	0	70.519	0.93921	1.1995	85.654	11	1	Leave out requantified	1.1181	0.57173	2.8325	0.44587	22.968	39.487	6	5	1	0	Leave out requantified	Leave out requantified	19.1	19.1	14027000000	7129300000	6897900000	10200000000
CON__P02668	CON__P02668	3	3	3				1	3	3	3	2	3	2	3	2	3	23.1	23.1	23.1	18.974	169	169	0	16.179	1.637	2.268	74.968	6	0	Leave out requantified	1.9393	1.3819	4.8278	1.0655	47.694	31.85	3	3	0	0	Median	Leave out requantified	12.4	23.1	1373300000	551890000	821410000	373820000
CON__P02672	CON__P02672	2	2	2				1	2	2	2	1	2	1	2	1	2	5.9	5.9	5.9	67.011	615	615	0	6.2799	NaN	NaN	NaN	1	1	Median	NaN	NaN	NaN	NaN	NaN	NaN	0	1	0	1	Median	Median	2.8	5.9	123370000	84781000	38594000	33359000
CON__P02754	CON__P02754	8	8	8				1	8	8	8	6	8	6	8	6	8	54.3	54.3	54.3	18.281	162	162	0	64.97	1.5162	1.836	27.973	19	2	Leave out requantified	1.8996	1.3504	4.1776	1.1127	30.803	20.099	7	12	0	2	Leave out requantified	Leave out requantified	43.8	54.3	4603700000	1437700000	3166000000	1874400000
CON__P02768-1;F6KPG5;A0A0C4DGB6;A8K9P0;B2RBS8;B4DPP6;Q56G89;B4DPR2;B7WNR0;H0YA55;D6RHD5;C9JKR2	CON__P02768-1;F6KPG5;A0A0C4DGB6;A8K9P0;B2RBS8;B4DPP6;Q56G89;B4DPR2;B7WNR0;H0YA55;D6RHD5;C9JKR2	114;111;109;109;109;103;99;92;91;90;88;74	114;111;109;109;109;103;99;92;91;90;88;74	43;40;43;40;38;38;38;40;43;43;43;30		ALB	;;;;;;;;;;;	12	114	114	43	105	97	105	97	39	39	95.7	95.7	34.6	69.366	609	609;585;604;608;609;618;609;523;494;454;459;417	0	323.31	0.74176	0.94941	22.824	364	85	Leave out requantified	0.37115	1.4501	0.89962	1.0182	26.21	29.576	192	172	48	37	Leave out requantified	Leave out requantified	94.1	95.6	1111900000000	647740000000	464190000000	642970000000
CON__P02769	CON__P02769	84	77	77				1	84	77	77	68	76	61	69	61	69	90.4	89.1	89.1	69.293	607	607	0	323.31	0.20937	0.16106	382.81	83	63	Leave out requantified	69.858	0.0296	176.53	0.019899	137.09	177.19	39	44	31	32	Leave out requantified	Leave out requantified	85	85.5	235340000000	157580000000	77757000000	78115000000
CON__P04259;B4DKV4	CON__P04259;B4DKV4	45;39	3;3	3;3			;	2	45	3	3	39	29	2	2	2	2	60.3	7.1	7.1	59.998	564	564;526	0	92.14	2.6565	6.7794	159.94	3	3	Median	2.9545	NaN	7.0119	NaN	4.7686	NaN	2	1	2	1	Median	Median	59.9	47.2	459110000	112070000	347030000	371080000
CON__P04264	CON__P04264	56	1	1				1	56	1	1	49	49	0	1	0	1	71.6	4.8	4.8	66.017	644	644	0	5.004	NaN	NaN	NaN	0	0	Median	NaN	NaN	NaN	NaN	NaN	NaN	0	0	0	0	Median	Median	62.4	70.5	23686000	23686000	0	0
CON__P06868	CON__P06868	15	15	14				1	15	15	14	10	14	10	14	9	13	25.2	25.2	23.9	91.215	812	812	0	127.22	0.58271	0.56883	174.56	8	6	Median	2.0292	0.25781	3.7864	0.25189	35.213	111.17	3	5	2	4	Median	Median	18.2	23.9	1247100000	741320000	505800000	488900000
CON__P08779;CON__Q9Z2K1;CON__Q3ZAW8;K7ENW6;Q16195;B4DWU0;B4E2J5	CON__P08779	37;13;13;9;9;7;5	19;3;3;8;8;2;2	19;3;3;8;8;2;2				7	37	19	19	36	25	19	13	19	13	68.7	47.4	47.4	51.267	473	473;469;474;162;244;135;188	0	323.31	2.7869	6.7066	97.858	35	13	Leave out requantified	5.608	0.49	13.884	0.34582	63.522	21.956	22	13	6	7	Leave out requantified	Leave out requantified	66	59	16966000000	4225500000	12740000000	14849000000
CON__P12035;CON__Q9R0H5	CON__P12035	16;3	2;2	0;0				2	16	2	0	11	10	2	0	0	0	14.5	1.9	0	64.503	629	629;524	0	4.9131	NaN	NaN	NaN	1	0	Median	NaN	NaN	NaN	NaN	NaN	NaN	1	0	0	0	Median	Median	11.4	12.6	60029000	51450000	8579500	60029000
CON__P12763	CON__P12763	23	23	19				1	23	23	19	22	23	22	23	18	19	41.5	41.5	41.5	38.418	359	359	0	323.31	0.86651	1.0577	275.61	32	26	Leave out requantified	16.166	0.14385	37.266	0.085161	132.12	74.959	17	15	14	12	Median	Leave out requantified	41.5	41.5	58462000000	34334000000	24128000000	24788000000
CON__P13645	CON__P13645	49	1	1				1	49	1	1	43	42	0	1	0	1	63.4	2.9	2.9	59.51	593	593	1	-2	NaN	NaN	NaN	0	0	Median	NaN	NaN	NaN	NaN	NaN	NaN	0	0	0	0	Median	Median	60.5	63.4	67261000	67261000	0	0
CON__P13647;F8W0C6;F8VV57	CON__P13647	39;18;7	19;2;7	2;0;2				3	39	19	2	36	31	19	16	2	2	48.1	29.3	4.4	62.378	590	590;178;132	0	323.31	0.80082	1.0099	83.364	34	5	Leave out requantified	0.95126	0.61705	1.9953	0.434	76.088	30.171	18	16	3	2	Leave out requantified	Leave out requantified	48	42.9	20064000000	8816800000	11247000000	12321000000
CON__P15497	CON__P15497	11	11	11				1	11	11	11	10	10	10	10	10	10	47.2	47.2	47.2	30.276	265	265	0	105.86	3.5812	7.1824	269.4	8	8	Median	15.463	0.92641	23.33	0.60617	138.04	168.7	5	3	5	3	Median	Median	45.7	43	3015400000	1505200000	1510200000	1188600000
CON__P17690	CON__P17690	10	10	9				1	10	10	9	7	9	7	9	7	8	33	33	30.4	38.252	345	345	0	308.69	0.18984	0.16319	233.29	7	6	Median	NaN	0.18592	NaN	0.15151	NaN	145.41	1	6	1	5	Median	Median	28.4	30.1	884340000	527700000	356640000	304460000
I0B0K5;I0B0K6;I0B0K7;I0B0K8;CON__P20930;Q59H78;Q16824;Q15206;Q01212;Q05331	I0B0K5;I0B0K6;I0B0K7;I0B0K8;CON__P20930;Q59H78;Q16824;Q15206;Q01212;Q05331	2;2;2;2;2;1;1;1;1;1	2;2;2;2;2;1;1;1;1;1	2;2;2;2;2;1;1;1;1;1		FLG	;;;;;;;;;	10	2	2	2	2	1	2	1	2	1	1.7	1.7	1.7	259.7	2416	2416;2582;2741;4021;4061;583;797;990;1084;1218	0	16.234	1.67	2.4437	201.36	2	0	Median	NaN	NaN	NaN	NaN	NaN	NaN	1	1	0	0	Median	Median	1.7	1.2	146860000	40605000	106260000	112410000
CON__P28800;C9JMH6;A0A0J9YY65;A0A0G2JPA8	CON__P28800	5;1;1;1	5;1;1;1	5;1;1;1				4	5	5	5	4	4	4	4	4	4	10.4	10.4	10.4	54.71	492	492;255;255;427	0	24.685	0.13903	0.12397	292.8	3	3	Median	NaN	0.11554	NaN	0.099891	NaN	30.545	1	2	1	2	Median	Median	8.3	8.1	454530000	283740000	170800000	156220000
CON__P34955	CON__P34955	29	29	29				1	29	29	29	20	26	20	26	20	26	41.3	41.3	41.3	46.103	416	416	0	323.31	0.20588	0.20571	459.19	22	20	Median	36.568	0.030812	93.027	0.018317	115.52	199.12	9	13	8	12	Median	Median	36.5	41.3	52346000000	28483000000	23863000000	23967000000
CON__P35527;K7EQQ3	CON__P35527;K7EQQ3	39;28	39;28	39;28		KRT9	;	2	39	39	39	36	34	36	34	36	34	64.4	64.4	64.4	62.129	623	623;390	0	323.31	0.41874	0.48627	48.049	92	23	Leave out requantified	0.40615	0.40963	0.85007	0.27341	34.714	38.176	45	47	11	12	Leave out requantified	Leave out requantified	60.8	63.9	105650000000	72292000000	33355000000	53421000000
CON__P35908;H0YID6	CON__P35908	59;4	57;4	41;0				2	59	57	41	51	42	50	40	38	28	81.6	80.3	67.9	65.865	645	645;119	0	323.31	0.71742	0.83104	38.434	99	18	Leave out requantified	0.51408	0.9084	1.3235	0.63144	61.026	24.037	54	45	13	5	Leave out requantified	Leave out requantified	77.5	71.6	62806000000	36409000000	26397000000	40738000000
CON__P41361	CON__P41361	5	5	5				1	5	5	5	3	3	3	3	3	3	14	14	14	52.347	465	465	0	14.95	1.9786	2.5115	148.74	2	2	Median	NaN	NaN	NaN	NaN	NaN	NaN	1	1	1	1	Median	Median	7.7	8.6	215900000	87251000	128650000	124920000
CON__P48668;B4DRY0;B2R853	CON__P48668;B4DRY0;B2R853	46;40;40	35;33;31	0;0;0			;;	3	46	35	0	41	29	33	20	0	0	60.5	49.8	0	60.024	564	564;547;564	0	323.31	2.0094	2.773	114.37	52	16	Leave out requantified	3.8063	0.71405	8.949	0.54733	84.128	64.059	34	18	13	3	Leave out requantified	Leave out requantified	60.1	47.2	34742000000	6690300000	28052000000	30709000000
CON__P78386;F5GYI5	CON__P78386;F5GYI5	15;8	12;7	3;0		KRT85	;	2	15	12	3	1	14	0	12	0	3	27.2	22.5	6.9	55.802	507	507;295	0	45.197	3.0404	2.8231	54.353	4	4	Median	NaN	3.0404	NaN	2.8231	NaN	54.353	0	4	0	4	Median	Median	1.4	27.2	1405200000	41314000	1363900000	0
CON__P81644	CON__P81644	5	5	5				1	5	5	5	4	4	4	4	4	4	27	27	27	11.202	100	100	0	15.293	0.49991	0.5776	173.17	2	2	Median	NaN	NaN	NaN	NaN	NaN	NaN	1	1	1	1	Median	Median	27	16	215690000	132040000	83648000	86099000
CON__Q01546	CON__Q01546	14	1	1				1	14	1	1	10	9	1	0	1	0	13.2	1.4	1.4	65.87	638	638	1	-2	NaN	NaN	NaN	1	1	Median	NaN	NaN	NaN	NaN	NaN	NaN	1	0	1	0	Median	Median	10.3	10.5	93701000	71976000	21725000	93701000
CON__Q04695;F5GWP8;Q14666;K7EPJ9;B4E2P9;CON__P19001;B4DJM5	CON__Q04695;F5GWP8;Q14666	25;21;14;11;10;6;3	11;7;3;5;7;1;2	5;4;1;4;4;1;1		KRT17	;;	7	25	11	5	25	16	11	6	5	2	46.5	30.1	13.2	48.105	432	432;349;266;231;172;403;177	0	172.38	1.6952	2.4549	79.775	15	5	Leave out requantified	2.6004	0.5321	6.864	0.40154	49.777	31.79	9	6	3	2	Leave out requantified	Leave out requantified	46.5	30.8	5690500000	1215400000	4475100000	5045200000
CON__Q0IIK2;CON__Q29443;B4E1V0;B2MV14;B7ZAL5;E7EQB2;B3KSL2;E7ER44;Q2TUW9;V9HWI4;W8QEY1;Q5EK51;B3VMW0;A8K494;A0A161I202	CON__Q0IIK2;CON__Q29443	90;89;3;3;3;3;3;3;3;3;3;3;3;3;3	90;89;3;3;3;3;3;3;3;3;3;3;3;3;3	85;84;3;3;3;3;3;3;3;3;3;3;3;3;3			;	15	90	90	85	80	80	80	80	76	76	78.3	78.3	77	77.738	704	704;685;300;585;666;696;697;708;709;710;711;711;711;711;711	0	323.31	0.67766	0.91333	124.75	68	56	Leave out requantified	3.2325	0.30573	7.6433	0.22001	117.91	138.2	33	35	26	30	Leave out requantified	Leave out requantified	77	75.3	97421000000	49656000000	47766000000	49722000000
CON__Q0V8M9;A0A087WW43;E7ET33;B4DPQ4	CON__Q0V8M9	7;3;3;3	7;3;3;3	7;3;3;3				4	7	7	7	3	7	3	7	3	7	6.7	6.7	6.7	99.536	891	891;670;698;698	0	33.984	0.22473	0.21224	306.82	7	5	Median	11.739	0.16712	28.275	0.15925	83.741	183.16	2	5	1	4	Median	Median	3.8	6.7	1375800000	768870000	606900000	597600000
CON__Q0VCM5	CON__Q0VCM5	6	3	3				1	6	3	3	3	6	1	3	1	3	6.2	3.6	3.6	101.24	906	906	0	5.4042	NaN	NaN	NaN	0	0	Median	NaN	NaN	NaN	NaN	NaN	NaN	0	0	0	0	Median	Median	2.9	6.2	65708000	65708000	0	0
CON__Q14525;CON__Q6NTB9;CON__O76009	CON__Q14525;CON__Q6NTB9;CON__O76009	10;5;5	2;0;0	2;0;0			;;	3	10	2	2	2	9	0	2	0	2	16.1	3	3	46.213	404	404;404;404	0	11.836	NaN	NaN	NaN	0	0	Median	NaN	NaN	NaN	NaN	NaN	NaN	0	0	0	0	Median	Median	2.2	15.6	178000000	0	178000000	0
CON__Q9UE12;CON__Q15323;CON__Q9D646;CON__Q8IUT8;A0A140TA69;A0A140TA62	CON__Q9UE12;CON__Q15323;CON__Q9D646	10;10;5;4;4;4	7;7;5;3;3;3	0;0;0;0;0;0			;;	6	10	7	0	2	9	0	7	0	0	18.5	15.9	0	47.237	416	416;416;392;436;436;436	0	45.219	7.2857	6.2033	25.996	2	2	Median	NaN	7.2857	NaN	6.2033	NaN	25.996	0	2	0	2	Median	Median	2.2	18	546350000	20120000	526230000	0
CON__Q28085	CON__Q28085	9	9	9				1	9	9	9	2	9	2	9	2	9	10	10	10	140.37	1236	1236	0	116.92	0.45371	0.42364	142.29	4	4	Median	NaN	0.45371	NaN	0.42364	NaN	142.29	0	4	0	4	Median	Median	2.8	10	565480000	428830000	136650000	55786000
CON__Q29RQ1;B2R6W1	CON__Q29RQ1	3;1	3;1	3;1				2	3	3	3	0	3	0	3	0	3	3.9	3.9	3.9	93.089	843	843;843	0	4.7025	NaN	NaN	NaN	1	0	Median	NaN	NaN	NaN	NaN	NaN	NaN	0	1	0	0	Median	Median	0	3.9	54328000	37403000	16926000	0
CON__Q2HJF0	CON__Q2HJF0	4	1	1				1	4	1	1	3	4	1	1	1	1	5.3	2.1	2.1	69.182	622	622	0	4.6632	NaN	NaN	NaN	0	0	Median	NaN	NaN	NaN	NaN	NaN	NaN	0	0	0	0	Median	Median	5.3	5.3	30197000	15598000	14599000	14599000
CON__Q2KIS7	CON__Q2KIS7	2	2	1				1	2	2	1	2	2	2	2	1	1	10.4	10.4	4.5	22.144	202	202	0	4.0846	0.65621	0.77497	189.79	4	3	Median	3.4119	0.23335	5.2321	0.22761	98.911	2.1021	2	2	1	2	Median	Median	10.4	10.4	164230000	104610000	59621000	61098000
CON__Q2KJF1	CON__Q2KJF1	13	12	12				1	13	12	12	11	10	10	9	10	9	30.2	28.8	28.8	53.553	503	503	0	323.31	4.6865	7.5736	249.88	7	7	Median	5.4528	0.10316	9.9286	0.08042	107.97	98.196	5	2	5	2	Median	Median	30.2	24.3	2404600000	1415400000	989260000	1020100000
CON__Q2UVX4	CON__Q2UVX4	16	13	13				1	16	13	13	10	11	9	8	9	8	10.9	9.4	9.4	187.37	1662	1662	0	78.882	2.6453	3.7115	210.02	6	6	Median	6.7702	1.2378	14.728	1.1462	116.39	258.01	3	3	3	3	Plateau	Median	7	7.6	781710000	308040000	473660000	353090000
CON__Q7RTS7;CON__Q32MB2;F8W1S1;CON__Q3SY84;H0YIC5;H0YIG3	CON__Q7RTS7;CON__Q32MB2;F8W1S1;CON__Q3SY84;H0YIC5	5;5;5;4;3;1	1;1;1;1;0;1	0;0;0;0;0;0		KRT74;KRT73	;;;;	6	5	1	0	5	1	1	0	0	0	7.8	2.3	0	57.865	529	529;540;543;523;285;192	0	36.382	NaN	NaN	NaN	0	0	Median	NaN	NaN	NaN	NaN	NaN	NaN	0	0	0	0	Median	Median	7.8	1.7	21959000	21959000	0	21959000
CON__Q32PI4	CON__Q32PI4	4	4	3				1	4	4	3	1	3	1	3	0	3	7	7	4.9	68.932	618	618	0	12.141	0.19211	0.17083	35.987	2	2	Median	NaN	0.19211	NaN	0.17083	NaN	35.987	0	2	0	2	Median	Median	2.1	4.9	211190000	178820000	32367000	0
CON__Q32PJ2	CON__Q32PJ2	2	2	2				1	2	2	2	2	2	2	2	2	2	3.2	3.2	3.2	43.017	380	380	0	4.5185	1.7812	2.4149	30.184	2	2	Median	NaN	NaN	NaN	NaN	NaN	NaN	1	1	1	1	Median	Median	3.2	3.2	124770000	46033000	78738000	92436000
CON__Q3KUS7	CON__Q3KUS7	7	7	7				1	7	7	7	5	5	5	5	5	5	13.2	13.2	13.2	85.411	760	760	0	94.197	7.6855	12.984	190.98	4	4	Median	9.3798	NaN	21.251	NaN	41.566	NaN	3	1	3	1	Plateau	Median	10.3	7.6	731950000	409510000	322440000	325280000
CON__Q3MHN5	CON__Q3MHN5	23	23	5				1	23	23	5	16	23	16	23	2	5	43.2	43.2	7.8	53.341	474	474	0	323.31	0.51029	0.45137	255.92	13	13	Median	10.75	0.23708	22.062	0.23608	77.068	120.25	5	8	5	8	Median	Median	37.3	43.2	4578800000	3066700000	1512100000	1392100000
CON__Q3SX09	CON__Q3SX09	9	9	6				1	9	9	6	7	8	7	8	4	5	46.3	46.3	28.9	22.06	201	201	0	116.01	0.26105	0.18292	234.29	6	4	Median	3.7237	0.15052	9.3053	0.11251	82.207	63.32	2	4	1	3	Median	Median	40.3	41.8	3291600000	1738700000	1552900000	1554900000
CON__Q3SZ57;B4DMW9	CON__Q3SZ57	24;4	24;4	20;0				2	24	24	20	22	16	22	16	18	14	42.5	42.5	39.3	68.587	610	610;481	0	250.18	1.5603	3.68	278.35	14	13	Median	8.4371	0.22538	18.86	0.20837	175.3	119.22	9	5	9	4	Median	Median	38.9	30.3	9680600000	4136600000	5544000000	5642700000
CON__Q3SZH5	CON__Q3SZH5	1	1	1				1	1	1	1	1	1	1	1	1	1	4	4	4	45.456	424	424	0	16.172	NaN	NaN	NaN	0	0	Median	NaN	NaN	NaN	NaN	NaN	NaN	0	0	0	0	Median	Median	4	4	96313000	51094000	45219000	45219000
CON__Q3SZR3	CON__Q3SZR3	2	2	2				1	2	2	2	2	2	2	2	2	2	10.4	10.4	10.4	23.182	202	202	0	30.676	1.225	1.6358	743.61	2	2	Median	NaN	NaN	NaN	NaN	NaN	NaN	1	1	1	1	Median	Median	10.4	10.4	1299800000	693190000	606650000	603230000
CON__Q3SZV7	CON__Q3SZV7	8	8	8				1	8	8	8	6	7	6	7	6	7	22.4	22.4	22.4	52.295	460	460	0	24.411	4.1832	3.808	365.39	7	6	Median	41.774	0.11265	111.98	0.077316	124.88	274.51	3	4	2	4	Plateau	Median	12.6	20	4012300000	1754400000	2257900000	1290300000
CON__Q3T052	CON__Q3T052	8	8	7				1	8	8	7	6	4	6	4	5	3	10.2	10.2	9.1	101.51	916	916	0	63.549	0.71781	1.3194	256.18	5	3	Median	7.7902	0.20671	11.99	0.19242	173.86	168.47	3	2	2	1	Median	Median	6.3	6.4	968410000	270350000	698070000	744460000
CON__Q3Y5Z3	CON__Q3Y5Z3	2	2	2				1	2	2	2	1	2	1	2	1	2	9.2	9.2	9.2	26.133	240	240	0	3.7844	0.41192	0.49616	231.54	2	2	Median	NaN	NaN	NaN	NaN	NaN	NaN	1	1	1	1	Median	Median	5.4	9.2	227900000	179490000	48415000	52319000
CON__Q3ZBS7	CON__Q3ZBS7	1	1	1				1	1	1	1	1	1	1	1	1	1	2.1	2.1	2.1	54.099	484	484	0	4.5966	NaN	NaN	NaN	0	0	Median	NaN	NaN	NaN	NaN	NaN	NaN	0	0	0	0	Median	Median	2.1	2.1	25164000	25164000	0	0
CON__Q58D62	CON__Q58D62	16	16	16				1	16	16	16	12	12	12	12	12	12	32.8	32.8	32.8	42.663	387	387	0	220.27	0.099219	0.067714	492.46	3	3	Median	NaN	0.015519	NaN	0.0099502	NaN	271.2	1	2	1	2	Median	Median	31.8	25.3	6013700000	3198900000	2814800000	2802800000
CON__Q5D862	CON__Q5D862	6	6	6				1	6	6	6	4	5	4	5	4	5	5.9	5.9	5.9	248.07	2391	2391	0	143.39	0.57402	0.99843	34.59	9	3	Leave out requantified	0.67851	0.53052	1.6257	0.57032	18.554	27.08	4	5	1	2	Leave out requantified	Leave out requantified	4	5.5	955400000	548000000	407400000	432330000
CON__Q61726	CON__Q61726	9	3	2				1	9	3	2	1	8	0	3	0	2	17.1	6.9	5	52.809	479	479	0	17.608	NaN	NaN	NaN	0	0	Median	NaN	NaN	NaN	NaN	NaN	NaN	0	0	0	0	Median	Median	1.5	17.1	453800000	0	453800000	0
CON__Q6IFX2;A4FUA1	CON__Q6IFX2	18;1	1;1	0;0				2	18	1	0	17	12	0	1	0	0	25.9	1.8	0	50.133	452	452;75	1	-2	NaN	NaN	NaN	0	0	Median	NaN	NaN	NaN	NaN	NaN	NaN	0	0	0	0	Median	Median	24.1	23.5	0	0	0	0
CON__Q9NSB2;CON__Q6ISB0;B3KY79;CON__Q3KNV1;CON__P08729	CON__Q9NSB2;CON__Q6ISB0	17;17;5;5;5	13;13;1;1;1	11;11;0;0;0			;	5	17	13	11	15	4	11	2	11	0	36.7	34.3	30.3	64.895	600	600;600;445;469;469	0	177.22	4.1081	6.4459	134.72	6	6	Median	2.8891	NaN	7.3009	NaN	149.57	NaN	5	1	5	1	Median	Median	33.8	6.3	1637700000	105020000	1532700000	1309400000
CON__Q6KB66-1	CON__Q6KB66-1	2	2	1				1	2	2	1	2	2	2	2	1	1	4.9	4.9	2.7	50.525	452	452	0	21.257	0.74904	0.99453	10.692	4	0	Leave out requantified	0.97871	0.57326	1.9192	0.51535	2.5283	18.856	2	2	0	0	Median	Median	4.9	4.9	286010000	160190000	125820000	178000000
CON__Q8N1N4-2;CON__Q7RTT2;B4DQ49	CON__Q8N1N4-2;CON__Q7RTT2;B4DQ49	8;8;4	4;4;2	4;4;2			;;	3	8	4	4	8	5	4	4	4	4	13.6	9.8	9.8	56.964	521	521;521;291	0	34.327	0.63143	0.90483	13.083	6	0	Leave out requantified	0.51328	0.7075	1.2205	0.6953	46.904	36.973	3	3	0	0	Leave out requantified	Leave out requantified	13.6	12.1	597210000	345010000	252210000	338190000
CON__Q7Z3Z0;CON__Q7Z3Y8;Q6ZPD6;CON__Q7Z3Y9	CON__Q7Z3Z0;CON__Q7Z3Y8;Q6ZPD6;CON__Q7Z3Y9	3;3;2;2	1;1;1;1	1;1;1;1			;;;	4	3	1	1	3	2	1	0	1	0	5.6	1.6	1.6	49.317	450	450;459;379;468	1	-2	NaN	NaN	NaN	1	0	Median	NaN	NaN	NaN	NaN	NaN	NaN	1	0	0	0	Median	Median	5.6	4	910190000	872320000	37874000	910190000
Q0IIN1;CON__Q7Z794;Q147W7;F8VS61	Q0IIN1;CON__Q7Z794;Q147W7	12;12;7;2	10;10;6;2	8;8;4;2		KRT77;KRT1B	;;	4	12	10	8	10	10	9	8	7	6	20.6	17.6	13.5	61.802	578	578;578;345;248	0	44.49	0.40214	0.61151	29.921	15	7	Leave out requantified	0.33426	0.67404	0.7645	0.57324	27.662	45.733	10	5	5	2	Leave out requantified	Leave out requantified	17.6	19	1299500000	849020000	450500000	995820000
CON__Q86YZ3	CON__Q86YZ3	16	16	16				1	16	16	16	10	12	10	12	10	12	14.3	14.3	14.3	282.39	2850	2850	0	323.31	0.46569	0.53796	37.657	23	6	Leave out requantified	0.34883	0.4759	0.75313	0.39196	38.18	43.336	10	13	2	4	Leave out requantified	Leave out requantified	8.9	13.5	2972400000	2097500000	874890000	1261600000
Q701L7;CON__Q9NSB4	Q701L7;CON__Q9NSB4	4;4	2;2	2;2		KRTHB2	;	2	4	2	2	0	4	0	2	0	2	6.4	2.3	2.3	56.648	513	513;513	0	10.43	NaN	NaN	NaN	1	1	Median	NaN	NaN	NaN	NaN	NaN	NaN	0	1	0	1	Median	Median	0	6.4	200330000	2107100	198220000	0
CON__Q9TRI1	CON__Q9TRI1	18	18	14				1	18	18	14	12	15	12	15	9	11	20.9	20.9	17.7	106.19	946	946	0	170.46	1.0188	1.2915	97.788	12	7	Leave out requantified	2.7739	0.26518	6.2467	0.21437	3.9077	17.014	8	4	5	2	Leave out requantified	Median	17.1	19.8	4262800000	2356200000	1906600000	2002000000
CON__REFSEQ:XP_001252647;CON__ENSEMBL:ENSBTAP00000038329	CON__REFSEQ:XP_001252647;CON__ENSEMBL:ENSBTAP00000038329	2;1	2;1	1;1			;	2	2	2	1	0	2	0	2	0	1	4.3	4.3	2.4	46.897	417	417;80	0	3.5701	0.03325	0.025611	315.6	2	2	Median	NaN	0.03325	NaN	0.025611	NaN	315.6	0	2	0	2	Median	Median	0	4.3	2140900000	2125100000	15756000	0
CON__REFSEQ:XP_585019	CON__REFSEQ:XP_585019	6	6	6				1	6	6	6	3	5	3	5	3	5	11.3	11.3	11.3	69.561	604	604	0	29.043	0.62304	0.50988	11.478	2	2	Median	NaN	0.62304	NaN	0.50988	NaN	11.478	0	2	0	2	Median	Median	6.3	8.8	817620000	402490000	415130000	383820000
CON__REFSEQ:XP_986630	CON__REFSEQ:XP_986630	10	2	2				1	10	2	2	3	8	0	2	0	2	16.6	2.5	2.5	53.728	476	476	0	3.7482	NaN	NaN	NaN	1	1	Median	NaN	NaN	NaN	NaN	NaN	NaN	0	1	0	1	Median	Median	5.3	12.8	443000000	22971000	420030000	0
CON__Streptavidin	CON__Streptavidin	1	1	1				1	1	1	1	0	1	0	1	0	1	11.9	11.9	11.9	16.622	160	160	0	2.9785	NaN	NaN	NaN	0	0	Median	NaN	NaN	NaN	NaN	NaN	NaN	0	0	0	0	Median	Median	0	11.9	0	0	0	0
D3DTX7	D3DTX7	1	1	1		COL1A1		1	1	1	1	1	1	1	1	1	1	2.5	2.5	2.5	84.739	885	885	0	3.0604	0.60212	0.76171	110.75	2	2	Median	NaN	NaN	NaN	NaN	NaN	NaN	1	1	1	1	Median	Median	2.5	2.5	79168000	51320000	27848000	41475000
D6RF35;V9HWI6;D6RBJ7;D6RF20	D6RF35;V9HWI6	17;16;7;2	12;11;5;2	12;11;5;2		GC;HEL-S-51	;	4	17	12	12	10	15	7	10	7	10	42.4	34.5	34.5	53.02	476	476;474;348;145	0	229.68	0.91677	0.95587	19.56	12	4	Leave out requantified	0.3858	1.5961	0.88949	0.96699	16.826	26.361	6	6	3	1	Leave out requantified	Leave out requantified	25.8	37.2	2603700000	1290600000	1313100000	757050000
D9IWP9;A0A384NKM6;B4DPN0;J3QRN2;J3QLI0;J3KS17	D9IWP9;A0A384NKM6;B4DPN0	6;5;4;2;2;1	5;4;3;2;2;0	5;4;3;2;2;0			;;	6	6	5	5	4	5	4	4	4	4	25.8	23	23	36.254	326	326;345;274;181;200;104	0	57.879	0.81266	1.0073	7.5342	6	0	Leave out requantified	0.3883	1.6519	0.84603	1.1992	17.279	31.937	3	3	0	0	Leave out requantified	Leave out requantified	17.2	16.3	2353500000	1299400000	1054000000	1118200000
D9ZGG2;J7HH10;F5GX75	D9ZGG2;J7HH10	4;2;1	4;2;1	4;2;1		VTN	;	3	4	4	4	3	3	3	3	3	3	10.3	10.3	10.3	54.305	478	478;218;118	0	19.541	1.5423	1.3552	33.204	5	2	Median	0.41458	1.7231	0.82578	1.4248	17.152	9.4272	2	3	1	1	Median	Median	7.9	7.1	652310000	351580000	300730000	337980000
E5RJL1	E5RJL1	1	1	1	Transporter	SLC6A7		1	1	1	1	1	1	1	1	1	1	2	2	2	73.871	666	666	1	-2	NaN	NaN	NaN	0	0	Median	NaN	NaN	NaN	NaN	NaN	NaN	0	0	0	0	Median	Median	2	2	0	0	0	0
E7DVW5;I6L8B7	E7DVW5	4;1	4;1	4;1		FABP5		2	4	4	4	4	3	4	3	4	3	24.4	24.4	24.4	15.164	135	135;101	0	33.659	1.4711	1.927	10.071	5	1	Leave out requantified	1.1506	1.8347	2.1162	1.8295	46.011	26.042	3	2	1	0	Plateau	Median	24.4	24.4	191670000	91598000	100080000	125800000
E7EUT5;V9HVZ4;Q2TSD0;Q16768;Q5ZEY3;A4UCT1;Q0QET7	E7EUT5;V9HVZ4;Q2TSD0;Q16768;Q5ZEY3;A4UCT1;Q0QET7	2;2;2;1;1;1;1	2;2;2;1;1;1;1	2;2;2;1;1;1;1	Glyceraldehyde-3-phosphate dehydrogenase	GAPDH;HEL-S-162eP;GAPD	;;;;;;	7	2	2	2	2	2	2	2	2	2	10.4	10.4	10.4	27.87	260	260;335;335;44;86;166;230	0	28.51	1.3081	1.5767	39.622	3	1	Median	0.9939	NaN	2.0099	NaN	34.33	NaN	2	1	1	0	Median	Median	10.4	10.4	233520000	114300000	119220000	141200000
E7EVS6;Q53GK6;Q53G76;Q1KLZ0;B4E335;Q8WVW5;Q53G99;A0A2R8Y793;B4DW52;G5E9R0;A0A6Q8PH58;A0A2R8YGF8;A0A6Q8PFE4;C9JTX5;C9JUM1;C9JZR7;Q13707;F8WB63;B8ZZJ2;C9JFL5;F6UVQ4;F6QUT6;B7Z6I1;B3KWQ3;Q6PJ43;B7ZAP6;B4DUI8;F1BXA6;A4UCT3;A5GZ75;A0A2R8YEA7;Q96DE1;Q96FU6;B3KPP5;A0A6Q8PGD7;F8WCH0;Q9UE89;A0A2R8YFE2;Q562Z7;Q562Y6;Q562X9;Q562S0;Q562R8;Q562P0;Q562N8;Q562N0;Q562L9;Q562L5;V9HVZ7;A0A173GMX0;K4EQ44;K4EP00;K4E…	E7EVS6;Q53GK6;Q53G76;Q1KLZ0;B4E335;Q8WVW5;Q53G99;A0A2R8Y793;B4DW52;G5E9R0;A0A6Q8PH58;A0A2R8YGF8;A0A6Q8PFE4;C9JTX5;C9JUM1;C9JZR7;Q13707	12;12;12;12;11;11;11;10;9;7;7;7;7;6;6;6;6;5;5;5;5;5;5;5;5;5;4;3;3;3;3;3;3;3;2;2;2;2;2;2;2;2;2;2;2;2;2;2;2;1;1;1;1;1;1;1;1;1;1;1;1;1;1;1;1;1;1;1	12;12;12;12;11;11;11;10;9;7;7;7;7;6;6;6;6;5;5;5;5;5;5;5;5;5;4;3;3;3;3;3;3;3;2;2;2;2;2;2;2;2;2;2;2;2;2;2;2;1;1;1;1;1;1;1;1;1;1;1;1;1;1;1;1;1;1;1	1;1;1;1;1;0;1;1;1;1;1;1;0;1;1;1;0;0;0;0;0;0;0;0;0;0;0;0;0;0;0;0;0;0;1;0;0;0;0;0;0;0;0;0;0;0;0;0;0;0;0;0;0;0;0;0;0;0;0;0;0;0;0;0;0;0;0;0		ACTB;PS1TP5BP1;ACTA2	;;;;;;;;;;;;;;;;	68	12	12	1	10	11	10	11	1	1	44.6	44.6	5.1	36.94	334	334;375;375;375;351;363;375;309;347;125;151;165;332;80;96;102;330;105;119;144;151;151;154;253;263;294;332;109;132;151;157;159;165;186;40;52;71;79;103;103;103;103;103;103;103;103;103;103;223;63;97;97;97;103;103;103;103;103;103;103;103;103;103;103;103;103;230;446	0	113.78	0.90683	1.2158	55.263	22	6	Leave out requantified	0.84996	0.99365	2.0128	0.68355	60.541	35.661	11	11	4	2	Leave out requantified	Leave out requantified	35.6	41.6	4446500000	2350900000	2095600000	2335000000
G3V1A4;V9HWI5;E9PK25;E9PLJ3;B4E112;E9PQB7;E9PP50;E9PS23;Q549N0	G3V1A4;V9HWI5;E9PK25;E9PLJ3;B4E112;E9PQB7;E9PP50	3;3;3;2;2;2;2;1;1	3;3;3;2;2;2;2;1;1	3;3;3;2;2;2;2;1;1		CFL1;HEL-S-15	;;;;;;	9	3	3	3	2	2	2	2	2	2	22.1	22.1	22.1	16.811	149	149;166;204;79;112;122;159;90;166	0	3.8408	0.68473	0.81409	51.199	2	1	Median	NaN	NaN	NaN	NaN	NaN	NaN	1	1	1	0	Median	Median	16.8	12.8	116190000	65670000	50520000	40503000
F8W7L3	F8W7L3	3	2	2		A2M		1	3	2	2	2	2	2	1	2	1	27.4	22	22	18.724	168	168	0	153.04	0.61487	1.1483	32.907	4	2	Median	0.52546	NaN	1.1089	NaN	22.669	NaN	3	1	2	0	Median	Median	22	18.5	275880000	158640000	117230000	181550000
F8WF42	F8WF42	2	2	2		PON1		1	2	2	2	2	0	2	0	2	0	24.7	24.7	24.7	8.4125	77	77	0	3.203	NaN	NaN	NaN	0	0	Median	NaN	NaN	NaN	NaN	NaN	NaN	0	0	0	0	Median	Median	24.7	0	26869000	26869000	0	26869000
H0YFH1	H0YFH1	2	2	2		A2M		1	2	2	2	1	2	1	2	1	2	43.8	43.8	43.8	7.8993	73	73	0	10.304	1.1593	1.5232	57.959	4	0	Median	0.49792	2.4368	0.90869	2.1841	43.777	21.7	2	2	0	0	Median	Median	24.7	43.8	237280000	106110000	131170000	100120000
H6VRG0;H6VRF8;H6VRG1;H6VRG3;H6VRF9	H6VRG0;H6VRF8;H6VRG1;H6VRG3;H6VRF9	60;60;60;59;56	60;60;60;59;56	2;2;2;2;2		KRT1	;;;;	5	60	60	2	54	52	54	52	2	2	71.6	71.6	3.6	65.969	644	644;644;645;644;644	0	323.31	0.52325	0.69819	65.104	143	34	Leave out requantified	0.45309	0.54842	1.1039	0.38414	64.982	33.357	77	66	17	17	Leave out requantified	Leave out requantified	63.8	70.5	136430000000	86953000000	49474000000	61310000000
H7C013	H7C013	31	1	1		ALB		1	31	1	1	28	26	1	1	1	1	86.8	5.6	5.6	22.859	197	197	0	15.171	0.88603	1.2155	21.412	2	0	Median	NaN	NaN	NaN	NaN	NaN	NaN	1	1	0	0	Median	Median	81.7	86.8	403240000	218130000	185120000	213720000
H7C3J1;Q8IZN1	H7C3J1;Q8IZN1	1;1	1;1	1;1		TSSK4	;	2	1	1	1	1	1	1	1	1	1	5.9	5.9	5.9	15.388	135	135;258	0.0040816	2.4295	1.0683	1.3044	789.38	2	0	Median	NaN	NaN	NaN	NaN	NaN	NaN	1	1	0	0	Median	Median	5.9	5.9	4993300000	2513000000	2480300000	2479600000
I3L3D5	I3L3D5	2	1	1		PFN1		1	2	1	1	2	2	1	1	1	1	19.4	10.9	10.9	17.517	165	165	0	68.172	0.9512	1.3301	19.856	2	0	Median	NaN	NaN	NaN	NaN	NaN	NaN	1	1	0	0	Median	Median	19.4	19.4	378140000	213890000	164260000	198670000
I3L4N8;B4DVQ0;B4E3A4;I3L3I0;I3L1U9;B3KUD3;B7Z6P1;D2JYH4;A8K3K1;K7EM38;I3L3R2;J3KT65;Q7Z7J6;A6NL76;A1E282;B3KW67;A0A7P0TBL1	I3L4N8;B4DVQ0;B4E3A4;I3L3I0;I3L1U9;B3KUD3;B7Z6P1;D2JYH4;A8K3K1;K7EM38;I3L3R2;J3KT65;Q7Z7J6;A6NL76;A1E282;B3KW67	12;11;11;9;9;8;8;8;8;7;7;7;7;7;6;6;2	1;1;1;1;1;0;0;0;0;1;1;1;0;0;0;0;1	1;1;1;1;1;0;0;0;0;1;1;1;0;0;0;0;1		ACTG1;ACTA2;ACTA1	;;;;;;;;;;;;;;;	17	12	1	1	10	10	1	0	1	0	42.5	4.8	4.8	38.975	351	351;333;356;214;214;342;343;377;377;133;164;198;254;254;121;376;59	0	6.1366	NaN	NaN	NaN	0	0	Median	NaN	NaN	NaN	NaN	NaN	NaN	0	0	0	0	Median	Median	33.9	34.8	0	0	0	0
V9HWN7;J3KPS3;H3BQN4;H3BR68;H3BUH7;H3BPS8;A0A0M4FNU3;H3BMQ8;H3BR04;H3BU78	V9HWN7;J3KPS3;H3BQN4;H3BR68;H3BUH7;H3BPS8;A0A0M4FNU3	6;6;4;3;3;3;3;2;2;1	6;6;4;3;3;3;3;2;2;1	6;6;4;3;3;3;3;2;2;1	Fructose-bisphosphate aldolase	HEL-S-87p;ALDOA	;;;;;;	10	6	6	6	5	4	5	4	5	4	24.2	24.2	24.2	39.42	364	364;368;361;130;155;278;294;140;162;204	0	30.714	1.2903	1.7197	11.043	8	3	Leave out requantified	0.60487	2.197	1.1542	2.1323	16.927	23.064	4	4	2	1	Median	Leave out requantified	22	14.8	472780000	245080000	227700000	270320000
J3KS79;K7ENH5	J3KS79;K7ENH5	1;1	1;1	1;1		BLMH	;	2	1	1	1	1	0	1	0	1	0	22.5	22.5	22.5	7.6826	71	71;93	0	3.0886	NaN	NaN	NaN	0	0	Median	NaN	NaN	NaN	NaN	NaN	NaN	0	0	0	0	Median	Median	22.5	0	11115000	11115000	0	11115000
J3QLC9;H3BS21;A0A0U4EXB4;J3KRH2;A0A0U4DKQ8;J3KSV1;J3QQI8;H3BMJ7;A0A0U4ERW6	J3QLC9;H3BS21	21;12;5;5;3;3;3;3;3	2;2;2;2;2;2;2;2;2	2;2;2;2;2;2;2;2;2		HP	;	9	21	2	2	19	16	2	2	2	2	55.6	5.5	5.5	40.669	365	365;222;117;149;58;88;91;92;117	0	37.144	0.8465	1.165	21.866	4	4	Median	0.65366	1.0837	1.326	0.93168	0.42872	13.739	2	2	2	2	Median	Median	54.2	46.3	316510000	184240000	132260000	177210000
K7EJ44;CON__P02584	K7EJ44;CON__P02584	4;2	4;2	3;2		PFN1	;	2	4	4	3	4	4	4	4	3	3	36.5	36.5	23.1	11.39	104	104;140	0	136.82	1.3669	1.2837	72.277	6	3	Median	0.28196	2.1535	0.50812	1.4514	104.5	16.768	2	4	1	2	Median	Linear	36.5	36.5	451650000	230060000	221600000	199070000
Q0KKI6;Q5EFE6;V9HW34;Q6PJF2;Q7Z3Y4;Q6PIL8;Q6P5S8;Q6GMX0;Q8TCD0;A0A5H1ZRQ3;A0A4P8J4D6;A0A4P8J2G1;S6AWD6;S6AWF4;S6BGE9;S6AWD3;S6C4R6;S6B2A1;S6B2C3;S6B294;S6AWE3;Q569I7	Q0KKI6;Q5EFE6;V9HW34;Q6PJF2;Q7Z3Y4;Q6PIL8;Q6P5S8;Q6GMX0;Q8TCD0;A0A5H1ZRQ3;A0A4P8J4D6;A0A4P8J2G1	5;5;5;5;5;5;5;5;5;4;3;3;2;2;2;2;2;2;2;2;2;2	5;5;5;5;5;5;5;5;5;4;3;3;2;2;2;2;2;2;2;2;2;2	4;4;4;4;4;4;4;4;4;4;2;2;1;1;1;1;1;1;1;1;1;1		HEL-213;IGK@	;;;;;;;;;;;	22	5	5	4	4	5	4	5	3	4	41.6	41.6	33.3	24.03	219	219;234;235;235;236;236;236;236;239;107;204;209;178;180;183;183;184;184;185;185;185;189	0	201.46	1.1638	1.1387	27.689	8	6	Median	0.45623	1.4658	0.79893	1.1578	26.928	20.982	3	5	3	3	Median	Median	34.2	41.6	790060000	464810000	325250000	370100000
Q13784	Q13784	4	4	4		APOA4		1	4	4	4	2	3	2	3	2	3	18	18	18	28.157	244	244	0	14.729	1.5352	1.378	63.299	3	1	Median	NaN	1.538	NaN	1.3823	NaN	0.44016	1	2	1	0	Median	Median	8.6	13.9	311930000	204250000	107680000	156140000
Q2VIP3;Q5VX58;Q3ZCS4	Q2VIP3;Q5VX58;Q3ZCS4	1;1;1	1;1;1	1;1;1	Polyadenylate-binding protein	PABPC3	;;	3	1	1	1	0	1	0	1	0	1	1.9	1.9	1.9	69.931	630	630;631;631	1	-2	NaN	NaN	NaN	0	0	Median	NaN	NaN	NaN	NaN	NaN	NaN	0	0	0	0	Median	Median	0	1.9	0	0	0	0
Q3LI55	Q3LI55	1	1	1		KRTAP11-1		1	1	1	1	0	1	0	1	0	1	6.7	6.7	6.7	17.057	163	163	0	14.32	NaN	NaN	NaN	0	0	Median	NaN	NaN	NaN	NaN	NaN	NaN	0	0	0	0	Median	Median	0	6.7	28435000	0	28435000	0
Q4LE79;B4E2A0;B4DKX6;B4DWT7;G1UI31;Q6ZP16	Q4LE79	35;16;12;3;1;1	35;16;12;3;1;1	35;16;12;3;1;1		DSP variant protein		6	35	35	35	32	17	32	17	32	17	15.5	15.5	15.5	265.19	2319	2319;1350;954;618;125;185	0	274.76	1.1117	2.3454	91.591	42	15	Leave out requantified	1.5582	0.48227	3.1381	0.37855	36.043	53.103	27	15	8	7	Leave out requantified	Leave out requantified	14.1	8.3	4742900000	2176000000	2566900000	3329900000
Q53H26;Q06AH7;A0A0K0K1H8;B4DI57;B4DHZ6;B4DEX9	Q53H26;Q06AH7;A0A0K0K1H8;B4DI57;B4DHZ6	65;64;61;53;46;15	61;60;57;49;44;13	1;1;1;1;1;0		TF	;;;;	6	65	61	1	57	57	54	54	1	1	69.5	68.2	1.9	77.079	698	698;698;698;571;424;212	0	323.31	0.90957	1.1001	19.744	157	43	Leave out requantified	0.43363	1.6272	1.0012	1.2448	24.863	17.42	73	84	17	26	Leave out requantified	Leave out requantified	65.8	64.9	61519000000	33777000000	27742000000	33267000000
Q5K634	Q5K634	2	2	2				1	2	2	2	2	0	2	0	2	0	6.2	6.2	6.2	44.648	390	390	0	7.6412	1.434	2.6712	20.449	2	1	Median	1.434	NaN	2.6712	NaN	20.449	NaN	2	0	1	0	Median	Median	6.2	0	100100000	30527000	69573000	100100000
Q5T123;Q86Z22;D3DPK5	Q5T123;Q86Z22;D3DPK5	2;1;1	2;1;1	2;1;1		SH3BGRL3;HEL-S-297	;;	3	2	2	2	1	1	1	1	1	1	15.9	15.9	15.9	9.3804	88	88;226;257	0	3.0077	NaN	NaN	NaN	1	0	Median	NaN	NaN	NaN	NaN	NaN	NaN	1	0	0	0	Median	Median	11.4	15.9	94292000	65446000	28846000	94292000
Q5VY30	Q5VY30	6	6	6		RBP4		1	6	6	6	4	5	4	5	4	5	36.2	36.2	36.2	22.974	199	199	0	33.155	0.89279	1.1957	15.635	9	2	Leave out requantified	1.2897	0.85345	2.877	0.69034	71.572	79.158	3	6	0	2	Leave out requantified	Leave out requantified	31.2	21.6	1993900000	1054800000	939100000	851110000
Q6EZE9	Q6EZE9	3	3	3		DEFA3		1	3	3	3	1	3	1	3	1	3	20.2	20.2	20.2	10.245	94	94	0	19.231	1.0267	0.72587	44.809	3	0	Plateau	NaN	0.97466	NaN	0.71762	NaN	1.6153	1	2	0	0	Median	Median	10.6	20.2	1143000000	605510000	537480000	326580000
Q6N093;A0A286YEY4;Q6MZU6;Q68CN4;A0A4P8J6J1;A0A4P8J535	Q6N093;A0A286YEY4;Q6MZU6;Q68CN4	15;14;14;10;2;2	10;10;9;6;2;2	7;7;7;3;0;0		DKFZp686I04196;DKFZp686C15213;DKFZp686E23209	;;;	6	15	10	7	11	14	7	9	5	6	42.2	27.3	16.5	46.06	417	417;395;464;470;176;192	0	296.92	1.2073	1.1828	16.121	19	6	Leave out requantified	0.45224	2.0224	1.0119	1.6264	13.518	23.839	8	11	2	4	Leave out requantified	Leave out requantified	36.5	42.2	5020600000	2590000000	2430600000	2378800000
Q9BQ22	Q9BQ22	1	1	1		A2M		1	1	1	1	1	1	1	1	1	1	35.1	35.1	35.1	4.3899	37	37	0	3.3887	0.76056	1.1342	27.352	2	0	Median	NaN	NaN	NaN	NaN	NaN	NaN	1	1	0	0	Median	Median	35.1	35.1	304040000	196350000	107700000	220570000
Q9BS19;B7Z8Q4	Q9BS19	5;2	5;2	5;2		HPX		2	5	5	5	3	3	3	3	3	3	26	26	26	28.63	254	254;142	0	65.157	1.8319	1.758	69.668	5	3	Median	0.97269	2.0979	1.758	1.7939	97.649	18.406	3	2	2	1	Median	Median	17.3	16.9	617340000	368230000	249110000	475510000
Q9HB00	Q9HB00	3	3	3		DSC1		1	3	3	3	2	3	2	3	2	3	3.7	3.7	3.7	93.834	840	840	0	6.0938	0.75904	0.72255	57.975	3	0	Median	NaN	1.1559	NaN	1.0978	NaN	59.148	1	2	0	0	Median	Median	1.8	3.7	137350000	101650000	35704000	67102000
REV__A0A2P0H7U5;REV__A0A024R8K8;REV__J3QS41;REV__B7ZLW2	REV__A0A2P0H7U5;REV__A0A024R8K8;REV__J3QS41;REV__B7ZLW2	1;1;1;1	1;1;1;1	1;1;1;1			;;;	4	1	1	1	0	1	0	1	0	1	0	0	0	219.03	1942	1942;1942;1943;1943	0.0041494	2.711	NaN	NaN	NaN	1	1	Median	NaN	NaN	NaN	NaN	NaN	NaN	0	1	0	1	Median	Median	0	0	176160000	19859000	156300000	0
REV__E5RHK6;REV__A0A6I8PRS3;REV__A0A6I8PRC2;REV__B4E1L3;REV__Q5TF93;REV__Q96PR6;REV__B3KQB8;REV__A8K1M8	REV__E5RHK6;REV__A0A6I8PRS3;REV__A0A6I8PRC2;REV__B4E1L3;REV__Q5TF93;REV__Q96PR6;REV__B3KQB8;REV__A8K1M8	1;1;1;1;1;1;1;1	1;1;1;1;1;1;1;1	1;1;1;1;1;1;1;1			;;;;;;;	8	1	1	1	1	0	1	0	1	0	0	0	0	20.448	186	186;266;270;281;291;304;304;337	0.0079681	2.2152	NaN	NaN	NaN	0	0	Median	NaN	NaN	NaN	NaN	NaN	NaN	0	0	0	0	Median	Median	0	0	114120000	114120000	0	114120000
V9GYE3;V9GYG9;V9GYM3;V9GYC1;V9GYS1	V9GYE3;V9GYG9;V9GYM3	4;4;4;1;1	4;4;4;1;1	4;4;4;1;1		APOA2	;;	5	4	4	4	4	2	4	2	4	2	51.9	51.9	51.9	5.8767	52	52;95;133;66;82	0	7.9292	0.52193	0.93277	57.988	5	4	Median	0.39253	1.9059	0.93277	1.6013	22.921	88.272	3	2	3	1	Median	Median	51.9	40.4	1011400000	606270000	405180000	596570000
V9HWA9;B4E216;M0QXZ3;M0R0Q9;M0QYC8	V9HWA9;B4E216	38;31;5;2;2	38;31;5;2;2	35;28;4;2;2		HEL-S-62p	;	5	38	38	35	30	30	30	30	29	27	20.6	20.6	19.2	187.15	1663	1663;1098;100;101;192	0	323.31	0.77174	1.0111	33.718	51	18	Leave out requantified	0.35983	1.8569	0.71228	1.4783	27.984	26.317	25	26	6	12	Leave out requantified	Leave out requantified	18.6	16.4	7764400000	4416200000	3348200000	4348100000
V9HWD8;B3KP79;M0R009;B3KWB5;Q7Z3U3	V9HWD8;B3KP79;M0R009	18;11;10;5;2	18;11;10;5;2	17;11;9;4;2		HEL-S-163pA;A1BG	;;	5	18	18	17	17	15	17	15	16	14	39.4	39.4	38	54.253	495	495;326;305;345;62	0	256.82	0.8589	1.0885	49.559	32	14	Leave out requantified	0.32838	1.7703	0.79621	1.3705	17.949	51.241	15	17	8	6	Leave out requantified	Leave out requantified	39	29.7	8330000000	4627200000	3702800000	3828600000
[truncated: 28 more columns]

## Sheet: Ratios
Gene.Name	Protein.IDs	log_forward	log_reverse	significant
B7Z747	B7Z747	4.0763	-3.33971	TRUE
CTSL	P07711	3.93461	-2.66621	TRUE
CTSZ	Q9UBR2	3.38654	-3.23433	TRUE
CTSB	P07858	3.11891	-2.34696	TRUE
PSAP	P07602	2.91194	-2.52882	TRUE
NUCB1	Q02818	2.23811	-2.1393	TRUE
CST3	P01034	2.16845	-1.90487	TRUE
CTSD	P07339	2.09899	-1.72309	TRUE
KRT19	P08727	2.03598	-1.33537	TRUE
B2M	P61769	1.9422	-2.20217	TRUE
LYZ	P61626	1.93032	-1.56961	TRUE
GRN	P28799	1.86267	-1.26444	TRUE
DSP variant protein	Q4LE79	1.64989	-1.40144	TRUE
IFI30	P13284	1.62578	-1.46315	TRUE
RBP4	P02753	1.52457	-0.534621	FALSE
TGFBI	Q15582	1.49165	-2.46005	TRUE
CTSH	P09668	1.41592	-1.13777	TRUE
CTSS	P25774	1.41023	-1.11688	TRUE
FABP5	Q01469	1.08148	0.871449	FALSE
ACTB	P60709	1.0092	-0.548881	FALSE
PRDX1	Q06830	0.981999	-0.020677	FALSE
PPIA	P62937	0.880098	0.168899	FALSE
HPX	P02790	0.813935	0.843099	FALSE
ARG1	P05089	0.784588	0.392098	FALSE
ACP5	P13686	0.76545	-0.150193	FALSE
ENO1	P06733	0.492007	0.21313	FALSE
KRT10	P13645	0.334911	-0.758062	FALSE
H3-3B	K7EK07	0.330903	-1.06302	FALSE
DKFZp779H1622	Q68DR3	0.23842	-0.0754896	FALSE
PKM	P14618	0.217231	0.979294	FALSE
ALDOA	P04075	0.206893	1.09241	FALSE
AZGP1	P25311	0.203264	0.265677	FALSE
H2BC5	P58876	0.193583	-0.326172	FALSE
KRT1	P04264	0.142609	-1.3803	FALSE
DKFZp686I04196	Q6N093	0.0170667	0.701682	FALSE
TF	P02787	0.0017302	0.315914	FALSE
AHSG	P02765	-0.0808964	0.601031	FALSE
IGHG1	P01857	-0.0864921	0.322274	FALSE
APOA2	P02652	-0.100407	0.679244	FALSE
HBA1	Q86YQ4	-0.105768	0.226385	FALSE
GC	P02774	-0.16895	-0.0484271	FALSE
APOE	P02649	-0.202821	0.22231	FALSE
ITIH2	P19823	-0.217508	0.710437	FALSE
IGL	Q8TCJ5	-0.220076	0.39846	FALSE
APOH hCG_1985715	D9IWP9	-0.241219	0.262072	FALSE
VIM	P08670	-0.274791	0.562572	FALSE
VTN	P04004	-0.276171	0.510759	FALSE
HBB	P68871	-0.291804	0.856149	FALSE
C4B	P0C0L5	-0.295128	0.0494914	FALSE
A0A384MDQ7	A0A384MDQ7	-0.322523	0.219835	FALSE
IGK	Q0KKI6	-0.323859	0.211386	FALSE
A1BG	P04217	-0.328779	0.454702	FALSE
HP	P00738	-0.394999	0.461109	FALSE
CP	P00450	-0.428411	1.04264	FALSE
Bf	A0A7I6GV05	-0.468771	0.648005	FALSE
FLJ00385	Q8NF17	-0.477643	0.596363	FALSE
LOC102723407	Q9UP60	-0.488228	0.464982	FALSE
C3	P01024	-0.489484	0.563939	FALSE
APOA1	P02647	-0.5425	0.322159	FALSE
ITIH1	P19827	-0.582361	0.240986	FALSE
TTR	P02766	-0.590376	0.78576	FALSE
hCG_40889	A0A024R962	-0.682858	0.826274	FALSE
SERPINC1	P01008	-0.692432	0.946881	FALSE
KNG1	P01042	-0.721468	0.328836	FALSE
HSPA1A	P0DMV8	-0.791957	0.812129	FALSE
AMBP	P02760	-0.999769	1.51475	FALSE
